# Supplementary material for: Genome-wide methylation profiling of ovarian cancer patient-derived xenografts treated with the demethylating agent decitabine identifies novel epigenetically regulated genes and pathways
Source: Genome Med. 2016 Oct 20;8:107. doi: 10.1186/s13073-016-0361-5 (PMC5072346; doi:10.1186/s13073-016-0361-5)
Supplement: Additional file 3: Table S1. — All ovarian cancer cell lines and their culture conditions. (XLSX 13 kb) [file 13073_2016_361_MOESM3_ESM.xlsx]

## Sheet: Table S1
Table S1.Ovarian cancer cell lines and their culture condition used in this medium
S.no.	Cell line*	Description	Culturing conditions
		Histology and p53 status
1	SKOV3	Mixed, p53 -/-	DMEM-High glucose + 10% FCS
2	OVCAR3	HGSOC, p53 -/-	RPMI + 20% FCS
3	PEA-1	HGSOC, p53 -/-	RPMI + 10% FCS+ 1% calcium Pyruvate (2mM)
4	PEA-2	HGSOC, p53 -/-	RPMI + 10% FCS+ 1% calcium Pyruvate (2mM)
5	PEA-14	HGSOC, p53 Mut	RPMI + 10% FCS+ 1% calcium Pyruvate (2mM)
6	PEA-23	HGSOC, p53 Mut	RPMI + 10% FCS+ 1% calcium Pyruvate (2mM)
7	CaOV3	Serous, p53 Mut	DMEM-High glucose + 10% FCS
8	IGROV-1	Mixed, p53 WT	RPMI + 10% FCS+ 1% L-glutamine
9	A2780	Endometroid, p53 WT	RPMI + 10% FCS+ 1% L-glutamine
10	C-30	Endometroid, p53 WT	RPMI + 10% FCS+ 1% L-glutamine
11	Cp70	Endometroid, p53 WT	RPMI + 10% FCS+ 1% L-glutamine
	*	Histology of cell lines is based on Beaufort et al.[9]
	HGSOC	High grade serous ovarian cancer
	-/-	Homozygous deletion
	Mut	Mutation
	WT	Wild type
