# Supplementary material for: Genome-wide methylation profiling of ovarian cancer patient-derived xenografts treated with the demethylating agent decitabine identifies novel epigenetically regulated genes and pathways
Source: Genome Med. 2016 Oct 20;8:107. doi: 10.1186/s13073-016-0361-5 (PMC5072346; doi:10.1186/s13073-016-0361-5)
Supplement: Additional file 6: Table S2. — Final list of the top 1029 CpG probes and their β values of DAC-treated ovarian cancer PDXs and control ones with full annotation information of probes. (XLSX 438 kb) [file 13073_2016_361_MOESM6_ESM.xlsx]

## Sheet: Table S2
Table S2 enlisting final top list of 1029 CpG probes and their b-values of DAC-treated ovarian cancer PDX tumors and control ones with full annotation information of probes.
S. No	ID	MAPINFO.1	MAPINFO.1.1	Probe_start	Probe_end	Target.CpG.SNP	n_target.CpG.SNP	SNPprobe	n_SNPprobe	HIL_CpG_class	HIL_CpG_Island_Name	n_bp_repetitive	AlleleA_Hits	AlleleB_Hits	XY_Hits	Autosomal_Hits	Closest_TSS	Closest_TSS_1	Distance_closest_TSS	Closest_TSS_gene_name	Closest_TSS_Transcript	SPOT_ID	NAME	INFINIUM_DESIGN_TYPE	NEXT_BASE	GENOME_BUILD	CHR	MAPINFO	SOURCESEQ	CHROMOSOME_36	COORDINATE_36	PROBE_SNPS	PROBE_SNPS_10	RANDOM_LOCI	METHYL27_LOCI	UCSC_REFGENE_NAME	UCSC_REFGENE_ACCESSION	UCSC_REFGENE_GROUP	UCSC_CPG_ISLANDS_NAME	RELATION_TO_UCSC_CPG_ISLAND	PHANTOM	DMR	ENHANCER	HMM_ISLAND	REGULATORY_FEATURE_NAME	REGULATORY_FEATURE_GROUP	DHS	Index	CpG ID
178	cg14825688	132208180	132208182	132208131	132208181		NA	rs708459	1	LC	.;.	0	1	0	XY_NO	A_NO	132209357	132209358	-1176	LEAP2	NM_052971	cg14825688	cg14825688	II		37	5	132208181	CGTGGAGGAGATGCACAACAGCTGAAGGTAGAAAAGGATGGCCACTGACC	5	132236080			NA	NA	LEAP2	NM_052971	TSS1500					NA				NA	275721	cg14825688
998	cg15466684	45096496	45096498	45096447	45096497		NA	rs2838346	1	IC	.;chr21_IC:45096145-45096706	0	1	0	XY_NO	A_NO	45106012	45106013	-9515	RRP1B	AK124620	cg15466684	cg15466684	II		37	21	45096497	CGGGCCAGCAAGCATCTGAGAGGAACTGCCTAAGTGCCACCCGACAGGCA	21	43920925			TRUE	NA	RRP1B	NM_015056	Body					NA				NA	285974	cg15466684
434	cg02723533	69468990	69468992	69468942	69468992		NA	rs34781697	1	IC	.;chr11_IC:69467820-69470023	0	1	1	XY_NO	A_NO	69469177	69469178	187	AK294004	AK294004	cg02723533	cg02723533	I	T	37	11	69468991	CGACAGACAAAGCGTCCCTCAAGGCCCCCGCGTGGTTCAGACAGACGCCG	11	69178172			NA	TRUE	CCND1	NM_053056	3'UTR	chr11:69468810-69469152	Island		CDMR	NA	11:69177951-69178357			NA	55466	cg02723533
435	cg06219103	63990594	63990596	63990594	63990644		NA		NA	IC	.;chr11_IC:63990475-63990978	0	1	1	XY_NO	A_NO	63993340	63993341	2746	TRPT1	NM_001160393	cg06219103	cg06219103	I	C	37	11	63990595	TGACATTCCACTGGCGCATGTTGCTGAAACGCCAGGTCTTGACCACGTCG	11	63747171			NA	NA	FERMT3;FERMT3	NM_031471;NM_178443	Body;Body	chr11:63993589-63993834	N_Shelf			NA	11:63747142-63747206			NA	122129	cg06219103
1	cg19884658	6664267	6664269	6664268	6664318		NA		NA	ICshore	.;chr1_ICshore:6660964-6664319	0	1	0	XY_NO	A_NO	6662928	6662929	-1339	KLHL21	NM_014851	cg19884658	cg19884658	II		37	1	6664268	CATGCTCACCCTGAAATTCAGACCAGATGCATTCTTATGGCAAAATGACG	1	6586855			NA	TRUE	KLHL21	NM_014851	TSS1500	chr1:6661776-6663844	S_Shore			NA		1:6663796-6664445	Promoter_Associated	NA	358290	cg19884658
614	cg00516515	75095446	75095448	75095398	75095448		NA		2	HC	HCshore:75095060-75095604;ICshore:75094625-75095730	0	1	1	XY_NO	A_NO	75091612	75091613	3835	CSK	AK309344	cg00516515	cg00516515	II	C	37	15	75095447	CGGCACACGAAATCCAAGCCCCTGACAGACGTCTGCCTCGGGCGCATGCA	15	72882500			NA	NA	CSK;CSK	NM_004383;NM_001127190	3'UTR;3'UTR	chr15:75095349-75095560	Island			NA	15:72882325-72882590			NA	151282	cg0051651
615	cg13163919	70388013	70388015	70388014	70388064		NA		NA	HC	HCshore:70387808-70390572;ICshore:70387663-70390535	0	1	0	XY_NO	A_NO	70387123	70387124	-890	TLE3	AK096779	cg13163919	cg13163919	II		37	15	70388014	GTGGCTCTAGAGGCCCTTGGGTCGGGGCCTCAGAGGAGGCTGTCCAGGCG	15	68175068			NA	NA	TLE3;TLE3;TLE3	NM_001105192;NM_020908;NM_005078	Body;Body;Body	chr15:70387929-70393206	Island			NA	15:68174909-68177482			NA	242880	cg13163919
640	cg26723054	85650521	85650523	85650522	85650572		NA		NA	IC	.;chr16_IC:85650185-85650849	0	1	0	XY_NO	A_NO	85646923	85646924	3599	KIAA0182	NM_014615	cg26723054	cg26723054	II		37	16	85650522	GCCCCCGAGTGTGCGTTTGGCAGGCATGCAAAGGGCTGCTTTTGGCCACG	16	84208023			NA	NA	KIAA0182;KIAA0182	NM_001134473;NM_014615	5'UTR;Body	chr16:85644947-85649027	S_Shore			NA	16:84207842-84208067	16:85649083-85650766	Promoter_Associated	NA	466288	cg26723054
256	cg21725496	5372401	5372403	5372353	5372403		NA	rs10272647	1	HC	chr7_HCshore:5372202-5372909;chr7_ICshore:5372090-5373000	0	1	1	XY_NO	A_NO	5396906	5396907	24505	TNRC18	BC068099	cg21725496	cg21725496	I	C	37	7	5372402	TGACGGGCGCAGGTGCAGCAGCCGAGGCGTCGTGCAGGAAGATGCGCTCG	7	5338928			NA	NA	TNRC18	NM_001080495	Body	chr7:5372280-5372717	Island			NA	7:5338767-5339407			NA	386328	cg21725496
745	cg09965557	1381988	1381990	1381940	1381990		NA		NA	IC	.;chr17_IC:1381375-1382923	0	1	1	XY_NO	A_NO	1388648	1388649	6660	MYO1C	AK295761	cg09965557	cg09965557	I	T	37	17	1381989	ACGAGCCAGGTAAAAGTGCGGCTGTACACAGCCTTGGCGAGGGCGTCTCG	17	1328739			NA	NA	MYO1C;MYO1C;MYO1C	NM_001080779;NM_033375;NM_001080950	Body;Body;Body	chr17:1381746-1382043	Island			NA	17:1328421-1328750			NA	190025	cg09965557
153	cg20312962	143275180	143275182	143275131	143275181		NA		NA	LC	.;.	0	1	0	XY_NO	A_NO	143227096	143227097	-48084	INPP4B	AK298118	cg20312962	cg20312962	II		37	4	143275181	CGGCATTATGTCAATTAAATCACACAGTGGGGAAATGACTTAGACCACCA	4	143494631			NA	NA	INPP4B;INPP4B	NM_003866;NM_001101669	Body;Body					TRUE				NA	364886	cg20312962
487	cg23673344	53162747	53162749	53162748	53162798		NA	rs1464423	1	LC	.;.	48	1	0	XY_NO	A_NO	53171128	53171129	8381	KRT76	NM_015848	cg23673344	cg23673344	II		37	12	53162748	CGGCAGCAGCAGCAGCAGCAGCAGTGGCTATGGAGTCAGTGGCGGCAGCG	12	51449015	rs1464423		NA	NA	KRT76	NM_015848	Body					NA				NA	416723	cg23673344
488	cg07382437	110198153	110198155	110198104	110198154		NA		NA	LC	.;.	0	1	0	XY_NO	A_NO	110211291	110211292	13138	MGC14436	NR_026662	cg07382437	cg07382437	II		37	12	110198154	CGGAGCCTCACTGGTCCTTTAGGGTCTAACTGAAGCACTGCCTCCCCGTG	12	108682537			NA	NA	MGC14436;MGC14436;C12orf34	NR_026661;NR_026662;NM_032829	Body;Body;Body					NA				NA	144168	cg07382437
641	cg07739668	69778913	69778915	69778914	69778964		NA		NA	IC	.;chr16_IC:69778271-69779050	0	1	0	XY_NO	A_NO	69788828	69788829	9915	NOB1	NM_014062	cg07739668	cg07739668	II		37	16	69778914	GCCTGTGGCTTTGGTACAGATCATCTCCTTTTGTGTCTCCCAGGACAACG	16	68336415			NA	NA	NOB1	NM_014062	Body	chr16:69776088-69776394	S_Shelf			NA	16:68336267-68336416			NA	150744	cg07739668
332	cg08159271	145009240	145009242	145009240	145009290		NA		NA	IC	.;chr8_IC:145008733-145009472	0	1	1	XY_NO	A_NO	145013757	145013758	4517	PLEC	NM_201384	cg08159271	cg08159271	I	T	37	8	145009241	TGCAGACGTGGATGTCCCTCAGCCCGACGAGAAGTCCATCATCACCTACG	8	145081229			NA	NA	PLEC1;PLEC1;PLEC1;PLEC1;PLEC1;PLEC1;PLEC1;PLEC1	NM_201378;NM_201384;NM_201382;NM_201381;NM_000445;NM_201380;NM_201383;NM_201379	Body;Body;Body;Body;Body;Body;Body;Body	chr8:145008908-145009407	Island			TRUE	8:145080915-145081296			NA	158375	cg08159271
489	cg16278728	111885549	111885551	111885549	111885599		NA	rs74163667,rs74163668	2	IC	.;chr12_IC:111885221-111885691	0	1	1	XY_NO	A_NO	111872665	111872666	12885	SH2B3	AK302173	cg16278728	cg16278728	I	C	37	12	111885550	CGCTCGCCCATCCCACTCGAGTGCGGCGCCGCCTGTGATGTCCGGCTCTC	12	110369933	rs74163667		NA	NA	SH2B3	NM_005475	Body					NA	12:110369849-110369963			NA	299385	cg16278728
746	cg25397840	78073433	78073435	78073433	78073483		NA		NA	IC	.;chr17_IC:78072029-78073691	0	1	1	XY_NO	A_NO	78075354	78075355	-1920	GAA	NM_001079804	cg25397840	cg25397840	I	C	37	17	78073434	CGCCAGCGCCTGGACAAGCGACTGGCTCTCATCGCCACCATCCTGGACCG	17	75688029			NA	NA	CCDC40	NM_017950	Body	chr17:78074902-78075761	N_Shore			NA	17:75687935-75688089			NA	444586	cg25397840
2	cg07010340	2442011	2442013	2442011	2442061		NA		NA	IC	.;chr1_IC:2441933-2442332	0	1	1	XY_NO	A_NO	2430182	2430183	11830	PLCH2	BC044630	cg07010340	cg07010340	I	C	37	1	2442012	GGGTTGGCGCCGCTGTGGGCCTCTGGCGGTGGTCGGGGCTCCTCCGGACG	1	2431872			NA	NA	PANK4	NM_018216	Body	chr1:2439797-2440022	S_Shore			NA				NA	136927	cg07010340
129	cg08704934	194826584	194826586	194826536	194826586		NA	rs6799614	1	IC	.;chr3_IC:194826272-194826595	0	1	1	XY_NO	A_NO	194842923	194842924	16339	XXYLT1	AX747562	cg08704934	cg08704934	I	T	37	3	194826585	CGTCACCAGGAAAGGAGAGAGGGAAGCGCAGGGAGGCCAGGAATAATACC	3	196307874		rs6799614	NA	NA	C3orf21	NM_152531	Body					TRUE	3:196307679-196307875	3:194826295-194827844	Unclassified	NA	168210	cg08704934
368	cg14237223	128162199	128162201	128162150	128162200		NA		NA	IC	.;chr9_IC:128161865-128162697	50	1	0	XY_NO	A_NO	128108168	128108169	54032	GAPVD1	AK096224	cg14237223	cg14237223	II		37	9	128162200	TTCCTAGGCCTCCCAGAAAGGCCAGTGGGAGACACTGGGGGTCCTCAGCG	9	127202021			NA	NA								NA	9:127201849-127202394			NA	264428	cg14237223
130	cg04210566	52010380	52010382	52010332	52010382		NA		NA	HC	chr3_HCshore:52010059-52010592;chr3_ICshore:52006902-52010829	0	1	1	XY_NO	A_NO	52009041	52009042	1340	ABHD14A	AK308592	cg04210566	cg04210566	I	C	37	3	52010381	GGGATGAATAGGAACCAAGACGGGCCCCCGGCTCCTAGTTCGGGCAGGCG	3	51985421			NA	NA	ABHD14A	NM_015407	Body	chr3:52008943-52009339	S_Shore			NA				NA	84563	cg04210566
642	cg05189517	1790514	1790516	1790466	1790516		NA		NA	HC	chr16_HCshore:1784888-1790827;chr16_ICshore:1784718-1792029	0	1	1	XY_NO	A_NO	1784985	1784986	5530	MIR3177	NR_036138	cg05189517	cg05189517	I	C	37	16	1790515	ACCGTCCGTGTGAGCATCTGTGTGACCGTCCATATGAGCGTGTGCGCACG	16	1730516			NA	NA	MAPK8IP3;MAPK8IP3	NM_001040439;NM_015133	Body;Body	chr16:1790363-1790708	Island			NA	16:1724862-1731302			NA	103272	cg05189517
490	cg21879102	120241408	120241410	120241409	120241459		NA		NA	IC	.;chr12_IC:120240977-120241537	0	1	0	XY_NO	A_NO	120242281	120242282	873	CIT	AB023166	cg21879102	cg21879102	II		37	12	120241409	CGCCTGGGGTAAACTGAAGAGCAAACTCAAACAGGTCACTTGGGCCAACG	12	118725792			NA	NA	CIT	NM_007174	Body	chr12:120241921-120242233	N_Shore			NA	12:118725604-118725889	12:120241254-120242709	Unclassified_Cell_type_specific	NA	388690	cg21879102
867	cg26907221	33666532	33666534	33666483	33666533		NA		NA	IC	.;chr19_IC:33666300-33666541	0	1	0	XY_NO	A_NO	33667962	33667963	-1429	TRNA_Thr	.	cg26907221	cg26907221	II		37	19	33666533	CAGGCCCCTTTGAGTGACTCCAGCACAGGCTACCTAGCATGTAGGTTTCG	19	38358373			NA	NA	WDR88	NM_173479	3'UTR	chr19:33667442-33668665	N_Shore			NA		19:33666368-33669187	Promoter_Associated	NA	469495	cg26907221
868	cg13689497	3201527	3201529	3201478	3201528		NA	rs1978729,rs8108552	2	IC	.;chr19_IC:3201048-3202075	0	1	0	XY_NO	A_NO	3198814	3198815	2714	NCLN	BC008920	cg13689497	cg13689497	II		37	19	3201528	GGGCGGGGGTGACTGTGGCCTTGCCTCTCCCGTCCCTGTAGTGGCTGTCG	19	3152528			NA	NA	NCLN	NM_020170	Body	chr19:3201455-3201681	Island			NA	19:3152225-3152681			NA	253053	cg13689497
3	cg10122294	231765075	231765077	231765026	231765076		NA	rs74143893	1	IC	.;chr1_IC:231765008-231765217	0	1	0	XY_NO	A_NO	231762560	231762561	2516	DISC1	NM_001164550	cg10122294	cg10122294	II		37	1	231765076	CGCCTCGATTTCCGGTTACACCTCATGTGCTATCCTAAGGGTTCTGGCAA	1	229831699			NA	NA	TSNAX-DISC1;DISC1;DISC1;DISC1;TSNAX-DISC1;DISC1;DISC1;DISC1;DISC1;TSNAX-DISC1;DISC1;DISC1;TSNAX-DISC1;DISC1;TSNAX-DISC1;DISC1;DISC1;DISC1;DISC1;DISC1;TSNAX-DISC1;TSNAX-DISC1;DISC1;DISC1;DISC1;DISC1;DISC1;TSNAX-DISC1;DISC1;DISC1;DISC1	NR_028394;NM_001164552;NM_001012959;NM_001164551;NR_028397;NM_001164553;NM_001012957;NM_001164541;NM_001164542;NR_028393;NM_001164550;NM_001164537;NR_028400;NM_001164554;NR_028398;NM_001164548;NM_001164555;NM_018662;NM_001164539;NM_001164556;NR_028399;NR_028395;NM_001164540;NM_001164544;NM_001164538;NM_001164545;NM_001012958;NR_028396;NM_001164546;NM_001164547;NM_001164549	Body;Body;Body;Body;Body;Body;Body;Body;Body;Body;Body;Body;Body;Body;Body;Body;Body;Body;Body;Body;Body;Body;Body;Body;Body;Body;Body;Body;Body;Body;Body	chr1:231762414-231763115	S_Shore			NA		1:231764935-231765245	Unclassified_Cell_type_specific	NA	192833	cg10122294
207	cg11108115	32135185	32135187	32135137	32135187		NA		NA	IC	.;chr6_IC:32134292-32135440	0	1	1	XY_NO	A_NO	32132381	32132382	2805	EGFL8	NR_037860	cg11108115	cg11108115	I	C	37	6	32135186	CGCCCTCGCAGCTCGTGAATCTCCTGCTTCAGAGCGCGCTCATCTTTTTC	6	32243164			NA	NA	EGFL8	NM_030652	Body	chr6:32134460-32135196	Island			TRUE	6:32242466-32243210			NA	209629	cg11108115
970	cg03946671	62693972	62693974	62693972	62694022		NA		NA	ICshore	.;chr20_ICshore:62693807-62695740	0	2	1	XY_NO	A_YES	62694009	62694010	-36	TCEA2	NM_003195	cg03946671	cg03946671	I	C	37	20	62693973	GCGCGCGGTAGCTGGACGTGGCGTCTGGAAGGGGCCATTGCTGGGGTTCG	20	62164417			NA	NA	TCEA2;TCEA2	NM_003195;NM_198723	TSS200;5'UTR	chr20:62693942-62695282	Island			NA	20:62164415-62165690			NA	79368	cg03946671
257	cg06367102	1192687	1192689	1192639	1192689		NA	rs78571969	1	IC	.;chr7_IC:1192281-1192802	0	1	1	XY_NO	A_NO	1196332	1196333	3645	AK123998	AK123998	cg06367102	cg06367102	I	C	37	7	1192688	CTAGAGTGTAAGCTGCTTCCACGCATGCTACTGCGTGCTCCGAGCCATCG	7	1159214		rs78571969	NA	NA	ZFAND2A	NM_182491	3'UTR					NA				NA	124497	cg06367102
869	cg20638467	34302381	34302383	34302381	34302431		NA		NA	HC	chr19_HCshore:34301961-34302827;chr19_ICshore:34301962-34302702	0	1	1	XY_NO	A_NO	34289405	34289406	12977	KCTD15	AK096843	cg20638467	cg20638467	I	T	37	19	34302382	CGCCGGCTGGAACCAGGACCCCACGCACGTCATCCGCTTCCCGCTCAATG	19	38994222			NA	NA	KCTD15;KCTD15;KCTD15	NM_001129994;NM_024076;NM_001129995	Body;Body;Body	chr19:34302168-34302568	Island			NA	19:38994009-38994408			NA	369705	cg20638467
258	cg07000514	1090231	1090233	1090232	1090282		NA	rs79315115	1	IC	.;chr7_IC:1090038-1090646	0	1	0	XY_NO	A_NO	1094944	1094945	-4712	GPR146	BD295650	cg07000514	cg07000514	II		37	7	1090232	TTCCAAGCCCGGGAAGGCTGCTGGGCCTTACTTCCTTGCAGGCTCTCCCG	7	1056758	rs79315115		NA	NA	C7orf50;C7orf50;C7orf50	NM_001134395;NM_032350;NM_001134396	Body;Body;Body	chr7:1090177-1090517	Island			NA	7:1056748-1057031			NA	136713	cg07000514
390	cg04717534	75633051	75633053	75633003	75633053		NA		NA	ICshore	.;chr10_ICshore:75632776-75634921	0	1	1	XY_NO	A_NO	75634348	75634349	1297	CAMK2G	AK301180	cg04717534	cg04717534	I	C	37	10	75633052	AAAAGGACGCGGCCACCGCAGGACACTGAACAGATGTGGGTGGCGTGCCG	10	75303058			NA	NA	CAMK2G;CAMK2G;CAMK2G;CAMK2G;CAMK2G	NM_172173;NM_172169;NM_172170;NM_001222;NM_172171	Body;Body;Body;Body;Body	chr10:75633600-75634796	N_Shore			NA	10:75303017-75303061			NA	94181	cg04717534
851	cg00636427	77190088	77190090	77190088	77190138		NA		NA	IC	.;IC:77189107-77190242	50	1	1	XY_NO	A_NO	77160325	77160326	29764	NFATC1	NM_172387	cg00636427	cg00636427	I	T	37	18	77190089	CACATTCTGAAAAACGCGTCCTTAGGCCATTTTGTCGTCGTGGGAACTCG	18	75291077			NA	NA	NFATC1;NFATC1;NFATC1;NFATC1;NFATC1	NM_006162;NM_172388;NM_172389;NM_172387;NM_172390	Body;5'UTR;Body;Body;Body	chr18:77193463-77193764	N_Shelf			NA	18:75290976-75291091	18:77189673-77190206	Unclassified_Cell_type_specific	NA	13509	cg00636427
852	cg07807210	74770430	74770432	74770430	74770480		NA		NA	ICshore	.;ICshore:74769703-74771106	31	1	1	XY_NO	A_NO	74729223	74729224	-41207	MBP	NM_001025081	cg07807210	cg07807210	I	T	37	18	74770431	CGACCCCAGGCCCGGGCACGACCCCAGCCCCCACCGGCTGATGCGACGCC	18	72899419			NA	NA	MBP;MBP	NM_001025100;NM_001025101	Body;Body	chr18:74770351-74770590	Island			NA	18:72899159-72899784			NA	151939	cg07807210
436	cg06243084	63990628	63990630	63990580	63990630		NA		NA	IC	.;chr11_IC:63990475-63990978	0	1	1	XY_NO	A_NO	63993340	63993341	2712	TRPT1	NM_001160393	cg06243084	cg06243084	I	C	37	11	63990629	GACTTGGCCGTGGGCGACGTGGTCAAGACCTGGCGTTTCAGCAACATGCG	11	63747205			NA	NA	FERMT3;FERMT3	NM_031471;NM_178443	Body;Body	chr11:63993589-63993834	N_Shelf			NA	11:63747142-63747206			NA	122536	cg06243084
870	cg04411166	56196846	56196848	56196798	56196848		NA		NA	HC	chr19_HCshore:56196360-56197207;chr19_ICshore:56196292-56197218	0	1	1	XY_NO	A_NO	56187990	56187991	8857	EPN1	NM_001130071	cg04411166	cg04411166	I	C	37	19	56196847	CGGAGCGCGTGTCGCAGCAGTGCAAGGAGAACATGTACGCCGTGCAGACG	19	60888659			NA	NA	EPN1;EPN1;EPN1	NM_001130071;NM_013333;NM_001130072	Body;Body;Body	chr19:56196666-56197119	Island			NA	19:60888302-60888878			NA	88534	cg04411166
871	cg24296761	42408457	42408459	42408457	42408507		NA		NA	IC	.;chr19_IC:42408160-42408666	0	1	1	XY_NO	A_NO	42401092	42401093	7366	ARHGEF1	AK090448	cg24296761	cg24296761	I	T	37	19	42408458	CGCCCACGCCCGATGGCAAGACCATGCTGCGGCCCGTGCTGCGGCTCACC	19	47100298			NA	NA	ARHGEF1;ARHGEF1;ARHGEF1	NM_004706;NM_199002;NM_198977	Body;Body;Body	chr19:42408315-42408535	Island			NA	19:47100168-47100351			TRUE	426619	cg24296761
747	cg22280238	79251322	79251324	79251322	79251372		NA		NA	IC	.;chr17_IC:79251138-79251537	0	1	1	XY_NO	A_NO	79259513	79259514	8191	SLC38A10	AK128330	cg22280238	cg22280238	I	C	37	17	79251323	CGGCCGGCCCATCTCGGCGCCTCCATCTCGGCGCCTCCGCACAGGCATGA	17	76865918			NA	NA	SLC38A10;SLC38A10	NM_001037984;NM_138570	Body;Body	chr17:79254407-79254608	N_Shelf			TRUE	17:76865850-76865956			NA	394538	cg22280238
1006	cg17591781	50168020	50168022	50167971	50168021		NA		NA	LC	.;.	0	1	0	XY_NO	A_NO	50173957	50173958	5937	LOC90834	NR_026993	cg17591781	cg17591781	II		37	22	50168021	GGATGCTGGAATTCCTCCCTTCCATCATCTTTAACTTGTCTATAGTTTCG	22	48554025			NA	NA	BRD1	NM_014577	Body	chr22:50169612-50169864	N_Shore			NA				NA	321541	cg17591781
748	cg09186408	17717966	17717968	17717966	17718016		NA		NA	IC	.;chr17_IC:17717918-17718120	0	1	1	XY_NO	A_NO	17717244	17717245	-722	MIR33B	NR_030361	cg09186408	cg09186408	I	C	37	17	17717967	CGGGCACAGCCGCTCAGCCGCCTCCTCATCCCGCCGCAGCCAGTGGATCA	17	17658692	rs56088670		NA	NA	MIR33B;SREBF1;SREBF1	NR_030361;NM_004176;NM_001005291	TSS1500;Body;Body	chr17:17715696-17716219	S_Shore			NA		17:17717281-17717969	Unclassified_Cell_type_specific	NA	176604	cg09186408
437	cg22016995	614786	614788	614786	614836		NA		NA	HC	chr11_HCshore:614734-616404;chr11_ICshore:614639-618250	0	1	1	XY_NO	A_NO	615258	615259	472	IRF7	BC021078	cg22016995	cg22016995	I	C	37	11	614787	CACAAGGTGTACGCGCTCAGCCGGGAGCTGTGCTGGCGAGGTGAGCGACG	11	604787			NA	NA	IRF7;IRF7;IRF7	NM_004031;NM_001572;NM_004029	Body;Body;Body	chr11:614760-616068	Island			TRUE	11:604784-606068			NA	390629	cg22016995
971	cg06226150	62369955	62369957	62369956	62370006		NA	rs1151625	1	IC	.;chr20_IC:62368611-62369981	0	1	0	XY_NO	A_NO	62371210	62371211	-1254	SLC2A4RG	NM_020062	cg06226150	cg06226150	II		37	20	62369956	TGGGTCCTGGGTCCCTCCTTTTAGGCTTGCAGACCCTGGAGTACAGGACG	20	61840400	rs1151625		NA	NA	SLC2A4RG;LIME1	NM_020062;NM_017806	TSS1500;Body	chr20:62368955-62371962	Island			NA	20:61839414-61840620			NA	122257	cg06226150
438	cg08943494	36422614	36422616	36422615	36422665		NA		NA	IC	.;chr11_IC:36422594-36423011	0	1	0	XY_NO	A_NO	36422546	36422547	69	PRR5L	NM_001160169	cg08943494	cg08943494	II		37	11	36422615	GGTGACAGTTCAGCTTCACCTCTAGGACCAGAAGGTTCCGAATGCCCTCG	11	36379191			NA	NA	PRR5L;PRR5L;PRR5L;PRR5L;PRR5L	NM_024841;NM_001160167;NM_001160169;NM_001160169;NM_001160168	5'UTR;5'UTR;1stExon;5'UTR;Body					NA				NA	172508	cg08943494
749	cg04946721	62131779	62131781	62131731	62131781		NA	rs74912241	1	IC	.;chr17_IC:62131575-62131986	0	1	1	XY_NO	A_NO	62119202	62119203	-12577	DQ572107	DQ572107	cg04946721	cg04946721	I	C	37	17	62131780	GGTCTGCGAAGCTAAAACACTCGGGGAGGATCCTCTTCACGGCCACGTCG	17	59485512			NA	NA	ERN1	NM_001433	Body					NA	17:59485391-59485515			NA	98727	cg04946721
208	cg11360931	31595694	31595696	31595694	31595744		NA		NA	IC	.;chr6_IC:31595420-31595868	0	1	1	XY_NO	A_NO	31592669	31592670	3026	AF075059	AF075059	cg11360931	cg11360931	I	C	37	6	31595695	CGCCGGGCAGCCTGTGCTGAGAAGCTCAAGCGACTCGATGAAAAGTTTGG	6	31703674			NA	NA	BAT2	NM_080686	Body	chr6:31599519-31599761	N_Shelf			NA				NA	213900	cg11360931
581	cg19515081	105268491	105268493	105268491	105268541		NA	rs73350336	1	IC	.;chr14_IC:105268313-105268910	0	1	1	XY_NO	A_NO	105267534	105267535	958	ZBTB42	CCDS45174	cg19515081	cg19515081	I	C	37	14	105268492	CAGGTGGGTGCCACGCCGTCGGGTGAGAGCCGGGCCCGGGTGCTGTCTCG	14	104339537	rs73350336		NA	NA	ZBTB42	NM_001137601	Body	chr14:105268485-105268763	Island			NA	14:104337490-104339786			NA	351910	cg19515081
131	cg20078054	127339607	127339609	127339607	127339657		NA		NA	IC	.;chr3_IC:127339392-127340095	0	1	1	XY_NO	A_NO	127348038	127348039	-8430	PODXL2	NM_015720	cg20078054	cg20078054	I	C	37	3	127339608	CGCGCATCCATCTGCGGGACTATGTGATCGAAGACGACGTCAACATGGCC	3	128822298			NA	NA	MCM2	NM_004526	Body					NA	3:128822258-128822427			NA	361410	cg20078054
88	cg24655222	27601646	27601648	27601598	27601648		NA		NA	IC	.;chr2_IC:27601320-27601797	0	1	1	XY_NO	A_NO	27603310	27603311	1664	ZNF513	NM_001201459	cg24655222	cg24655222	I	A	37	2	27601647	CGAGCCACCTGAAGCGGCACATGCAGACACACAGCGGAGAGAAGCCGTTC	2	27455151			NA	NA	ZNF513	NM_144631	Body	chr2:27601341-27601676	Island			NA	2:27454960-27455152			NA	432484	cg24655222
179	cg24550343	180647646	180647648	180647597	180647647		NA		NA	LC	.;.	0	1	0	XY_NO	A_NO	180649050	180649051	1404	TRNA_Lys	.	cg24550343	cg24550343	II		37	5	180647647	CGCTAGTACAATCCTAGCACATGAGTTACTGGTGTTCAAAGCTGGTGTTC	5	180580253			NA	NA				chr5:180649487-180649768	N_Shore			NA				NA	430891	cg24550343
259	cg00020340	910387	910389	910339	910389		NA	rs77127926	1	IC	.;chr7_IC:910289-910795	0	1	1	XY_NO	A_NO	916190	916191	-5802	GET4	NM_015949	cg00020340	cg00020340	I	C	37	7	910388	CCTCTCACTGAGTATTTCTTTCCCTTTTCCGCTTCCCTGTGTGAGCGTCG	7	876914			NA	NA	UNC84A;UNC84A	NM_025154;NM_001130965	Body;Body					NA	7:876895-877006			NA	490	cg00020340
4	cg24143374	3824377	3824379	3824328	3824378		NA		NA	IC	.;chr1_IC:3823354-3824539	0	1	0	XY_NO	A_NO	3816967	3816968	7411	LOC100133612	NR_024455	cg24143374	cg24143374	II		37	1	3824378	CGCACTGACCTGAATCTGTTCTGGATTCTTAGGAAGCAGCATGACAGGGA	1	3814238			NA	NA	LOC100133612	NR_024455	Body	chr1:3824219-3824456	Island			NA	1:3813773-3814268			NA	424454	cg24143374
260	cg02152290	551600	551602	551600	551650		NA	rs75144654	1	IC	.;chr7_IC:551414-552491	0	1	1	XY_NO	A_NO	553103	553104	1503	PDGFA	BC109246	cg02152290	cg02152290	I	T	37	7	551601	TTGCCGGAAACGTGGTCGCGCCTAATTTCCAATTCGCAGTGTGGGCATCG	7	518127	rs75144654		NA	NA	PDGFA;PDGFA	NM_002607;NM_033023	Body;Body	chr7:550450-550681	S_Shore			NA	7:518064-519109			NA	44122	cg02152290
972	cg20102019	17592921	17592923	17592872	17592922		NA		NA	LC	.;.	0	1	0	XY_NO	A_NO	17600461	17600462	7540	RRBP1	AK098319	cg20102019	cg20102019	II		37	20	17592922	CGGTCTTGGGACATTGACATCCTGGCTTCTGGCTGGGAGACTGAGTAGCA	20	17540922			NA	NA				chr20:17595271-17595483	N_Shelf			TRUE		20:17592861-17593516	Promoter_Associated	NA	361751	cg20102019
872	cg08845291	46144132	46144134	46144083	46144133		NA		NA	ICshore	.;chr19_ICshore:46142065-46147450	7	1	0	XY_NO	A_NO	46144904	46144905	-771	LOC100287177	NM_001242348	cg08845291	cg08845291	II		37	19	46144133	CGGGGCCATACTGAAGATCTGGACAGAGTCAAAAACTAAGGCTATATAAT	19	50835973			NA	NA	EML2	NM_012155	TSS1500	chr19:46144872-46145631	N_Shore		RDMR	NA		19:46144089-46146052	Unclassified	NA	170636	cg08845291
643	cg09608716	88455741	88455743	88455693	88455743		NA	rs62048989	1	IC	.;chr16_IC:88455333-88455976	50	1	1	XY_NO	A_NO	88493878	88493879	-38136	ZNF469	NM_001127464	cg09608716	cg09608716	I	C	37	16	88455742	CGCCGACTCCCGCCACGGCACAGATGGACCCTAAAGATGTGACGCTGAGT	16	86983243			NA	NA				chr16:88453549-88453969	S_Shore			NA	16:86983102-86983326			NA	183998	cg09608716
261	cg04361015	101882645	101882647	101882645	101882695		NA		NA	IC	.;chr7_IC:101882454-101883486	0	1	1	XY_NO	A_NO	101928404	101928405	-45758	SH2B2	NM_020979	cg04361015	cg04361015	I	C	37	7	101882646	GCTGGGGGCTGGCGCCCTGGCTGTACTCGGTGCCGACAGAGGGCGGTTCG	7	101669366			NA	NA	CUX1;CUX1;CUX1	NM_181500;NM_181552;NM_001913	Body;Body;Body	chr7:101882594-101882995	Island			NA	7:101669315-101669681			NA	87563	cg04361015
750	cg11141437	2851164	2851166	2851115	2851165		NA	rs12150414	1	IC	.;chr17_IC:2850845-2851568	0	1	0	XY_NO	A_NO	2966900	2966901	115736	OR1D5	NM_014566	cg11141437	cg11141437	II		37	17	2851165	AGAACTCTCCAGAAATCCTTTTCCTTGGTCATGTCTTCCCTCTTCATCCG	17	2797915			NA	NA	RAP1GAP2;RAP1GAP2	NM_015085;NM_001100398	Body;Body					NA	17:2797779-2798000			NA	210143	cg11141437
873	cg02455703	17412271	17412273	17412271	17412321		NA		NA	HC	chr19_HCshore:17411860-17412429;chr19_ICshore:17410637-17412552	0	1	1	XY_NO	A_NO	17414281	17414282	2010	ABHD8	NM_024527	cg02455703	cg02455703	I	C	37	19	17412272	TGTAGAGGTCAAGCCCGGCCGCGTGCTGCGGGTGAAGCATGCAGGACCCG	19	17273272			NA	NA	ABHD8	NM_024527	Body	chr19:17412036-17412417	Island			NA	19:17272739-17273408			NA	49987	cg02455703
1007	cg08369295	25759224	25759226	25759176	25759226		NA		NA	IC	.;chr22_IC:25758950-25759301	8	1	1	XY_NO	A_NO	25758523	25758524	-701	LRP5L	NM_182492	cg08369295	cg08369295	I	C	37	22	25759225	CGCCTAGCGTACTTTAGTGATTTCTTAGGACGACGGAGGGAACTAGCTAG	22	24089225			NA	NA	LRP5L;LRP5L	NM_182492;NM_001135772	TSS1500;5'UTR	chr22:25755941-25756164	S_Shelf			NA				NA	162285	cg08369295
1008	cg14990430	50277561	50277563	50277561	50277611		NA		NA	ICshore	.;chr22_ICshore:50277330-50281108	0	1	1	XY_NO	A_NO	50277310	50277311	252	ZBED4	CCDS33677	cg14990430	cg14990430	I	C	37	22	50277562	CGCGCTGTTCTCCCAGTACAGCAGCACCCTATACGACGTGGCCATGGAGG	22	48663566			NA	NA	ZBED4	NM_014838	Body	chr22:50279568-50280376	N_Shelf			NA	22:48663476-48664886			NA	278485	cg14990430
751	cg17036458	28037398	28037400	28037399	28037449		NA		NA	LC	.;.	0	1	0	XY_NO	A_NO	28088407	28088408	51009	SSH2	BC011636	cg17036458	cg17036458	II		37	17	28037399	CGACTGCATGCAGTATTATTGCACAAAGTGAGTTGGTTGGTATTTATGTT	17	25061525			NA	NA	SSH2	NM_033389	Body					TRUE				NA	312434	cg17036458
5	cg21918969	17751519	17751521	17751520	17751570		NA		NA	IC	.;chr1_IC:17751158-17751626	0	1	0	XY_NO	A_NO	17765058	17765059	13539	RCC2	NM_001136204	cg21918969	cg21918969	II		37	1	17751520	CGGACAGTGAGCTGCCAAGCCTGCAGACCAGACTTGGGCAGACCTCAGAC	1	17624107			NA	NA	RCC2;RCC2	NM_018715;NM_001136204	Body;Body					NA	1:17624107-17624261			NA	389320	cg21918969
491	cg18881778	120241286	120241288	120241286	120241336		NA	rs79888819	1	IC	.;chr12_IC:120240977-120241537	0	1	1	XY_NO	A_NO	120242281	120242282	995	CIT	AB023166	cg18881778	cg18881778	I	C	37	12	120241287	CGAGGTTGCGAGCTAGATTGAAAGCAGGCGCTGCAGTGCCATCGCCAGCG	12	118725670	rs79888819		NA	NA	CIT	NM_007174	Body	chr12:120241921-120242233	N_Shore			NA	12:118725604-118725889	12:120241254-120242709	Unclassified_Cell_type_specific	NA	342401	cg18881778
644	cg07221103	70796463	70796465	70796415	70796465		NA	rs16970522	1	IC	.;chr16_IC:70796275-70796756	0	1	1	XY_NO	A_NO	70788962	70788963	7502	LOC100130894	NR_034083	cg07221103	cg07221103	I	T	37	16	70796464	TAAGTACGGGTGGCGTTGGTGACCTACCTCATCCGATTCATCCGATAACG	16	69353965			NA	NA	VAC14	NM_018052	Body	chr16:70796405-70796628	Island			NA	16:69353950-69354082			NA	141272	cg07221103
645	cg06698598	1398225	1398227	1398177	1398227		NA		NA	HC	chr16_HCshore:1397692-1398232;chr16_ICshore:1397519-1398679	0	1	1	XY_NO	A_NO	1401872	1401873	3647	C16orf42	NM_001001410	cg06698598	cg06698598	I	C	37	16	1398226	CGACTTCGCTGGGGAGGCGGCCCTCGGCCTAGGTGGCGTCACTGGTGTCG	16	1338227			NA	NA	BAIAP3	NM_003933	Body	chr16:1397680-1398245	Island			NA	16:1337682-1338636			NA	130579	cg06698598
646	cg16548780	67218909	67218911	67218909	67218959		NA		NA	HC	chr16_HCshore:67217394-67219360;chr16_ICshore:67217113-67219772	0	1	1	XY_NO	A_NO	67217942	67217943	-967	KIAA0895L	AL834156	cg16548780	cg16548780	I	C	37	16	67218910	CGCGCTCAGGTACTGGAGCACCACGGCACGCTCGGCCTCAGCCAGCAGCA	16	65776411			NA	NA	KIAA0895L;EXOC3L	NM_001040715;NM_178516	TSS1500;Body	chr16:67217716-67219219	Island		DMR	NA	16:65775046-65777121			NA	304209	cg16548780
262	cg23859055	16684066	16684068	16684017	16684067		NA	rs818324	1	LC	.;.	0	1	0	XY_NO	A_NO	16685441	16685442	1375	ANKMY2	AK001740	cg23859055	cg23859055	II		37	7	16684067	TGAGTTCAAACCGGAATTTTTTCTCCTTCGCATGTGGAGTTTCCTTGTCG	7	16650592			NA	NA	ANKMY2	NM_020319	Body	chr7:16684239-16684505	N_Shore			NA				NA	419488	cg23859055
333	cg11617144	145729771	145729773	145729723	145729773		NA	rs1063739	1	IC	.;chr8_IC:145729622-145729941	0	1	1	XY_NO	A_NO	145729464	145729465	308	GPT	AK298488	cg11617144	cg11617144	I	T	37	8	145729772	CGCGGGTTCATGCCGTCCAGCGTCAGCACCTTCGCCCTCAGTCCATGCCT	8	145700580			NA	TRUE	GPT	NM_005309	1stExon	chr8:145730390-145732205	N_Shore			NA				NA	217896	cg11617144
132	cg12292584	12949456	12949458	12949456	12949506		NA		NA	IC	.;chr3_IC:12948938-12950144	0	1	1	XY_NO	A_NO	12915607	12915608	-33849	DQ581328	DQ581328	cg12292584	cg12292584	I	C	37	3	12949457	CTCTCTGTGCGGCCGCGTCCCTGTGCTTCATGCTGATGAATGAACTTGCG	3	12924457			NA	NA	IQSEC1;IQSEC1	NM_001134382;NM_014869	Body;Body	chr3:12949699-12950025	N_Shore			NA	3:12924433-12924956			NA	229450	cg12292584
334	cg14774440	37730744	37730746	37730745	37730795		NA		NA	IC	.;chr8_IC:37730698-37731053	0	1	0	XY_NO	A_NO	37730696	37730697	-48	RAB11FIP1	AY367050	cg14774440	cg14774440	II		37	8	37730745	CGAGAGACAAAGAAAATACACAAAAACAAGTCATTCACCAGGGGAGAACG	8	37849903			NA	NA	RAB11FIP1;RAB11FIP1;RAB11FIP1;RAB11FIP1	NM_025151;NM_001002233;NM_001002233;NM_001002814	Body;5'UTR;1stExon;Body					NA				NA	274849	cg14774440
492	cg26411687	58087600	58087602	58087551	58087601		NA		NA	ICshore	.;chr12_ICshore:58087151-58088675	0	1	0	XY_NO	A_NO	58087737	58087738	-136	OS9	AK293435	cg26411687	cg26411687	II		37	12	58087601	CGTCTCTTGCATTATATCCTGCCCACCGCCGGGCGGAGTATTGAGGCAGA	12	56373868			NA	NA	OS9;OS9;OS9;OS9	NM_001017958;NM_001017957;NM_001017956;NM_006812	TSS200;TSS200;TSS200;TSS200	chr12:58087531-58088029	Island			NA	12:56373807-56374643	12:58087266-58088596	Promoter_Associated	NA	460910	cg26411687
647	cg00750307	67882074	67882076	67882075	67882125		NA		NA	IC	.;chr16_IC:67882057-67882414	0	1	0	XY_NO	A_NO	67881360	67881361	-714	CENPT	NM_025082	cg00750307	cg00750307	II		37	16	67882075	AGGTCTTCTCTGGACTGGTTCCTTAATTTACCATCTCTCAATCAGAAGCG	16	66439576			NA	NA	NUTF2;CENPT	NM_005796;NM_025082	5'UTR;TSS1500	chr16:67880678-67881516	S_Shore			NA				NA	15855	cg00750307
648	cg03303433	30061432	30061434	30061433	30061483		NA		NA	LC	.;.	0	1	0	XY_NO	A_NO	30064410	30064411	-2977	ALDOA	NM_000034	cg03303433	cg03303433	II		37	16	30061433	CATATTCTGCCAACAGAGAGACTTCAGCCTTGGCAAGGCCCCTGGACACG	16	29968934			NA	NA				chr16:30064200-30064678	N_Shelf			NA				NA	66874	cg03303433
154	cg03150409	1892316	1892318	1892317	1892367		NA		NA	IC	.;chr4_IC:1891973-1892570	39	2	0	XY_NO	A_YES	1894508	1894509	-2191	WHSC1	AF083389	cg03150409	cg03150409	II		37	4	1892317	CGCACCCGGCCTATACAAGGTTTTTTATTGAGATGGAGTTTCACTTTCGT	4	1862115			TRUE	NA	WHSC1	NM_001042424	5'UTR					NA				NA	64026	cg03150409
6	cg16359657	41119930	41119932	41119931	41119981		NA		NA	IC	.;chr1_IC:41119657-41120318	0	1	0	XY_NO	A_NO	41131323	41131324	11393	RIMS3	BC003103	cg16359657	cg16359657	II		37	1	41119931	CGCCGCCCGCGCCTGCTGCCCACCCTGGGGACCCTCCTCAGAAACCCAGC	1	40892518			NA	NA	RIMS3	NM_014747	5'UTR	chr1:41119852-41120136	Island			TRUE	1:40892413-40892704			TRUE	300805	cg16359657
649	cg01642579	4746989	4746991	4746989	4747039		NA	rs35716126	1	LC	.;.	0	1	1	XY_NO	A_NO	4750165	4750166	3176	ANKS3	BC032314	cg01642579	cg01642579	I	T	37	16	4746990	CGCGGGATCCAGGCTGGCAGACACTCACCGGCCCGCAGGCTAGGTCTCCC	16	4686991	rs35716126		NA	NA	ANKS3	NM_133450	3'UTR	chr16:4743043-4744231	S_Shelf			NA				NA	33924	cg01642579
752	cg23352492	80823396	80823398	80823348	80823398		NA		NA	IC	.;chr17_IC:80823019-80823620	0	1	1	XY_NO	A_NO	80797930	80797931	-25466	ZNF750	NM_024702	cg23352492	cg23352492	I	A	37	17	80823397	TATGTGGGAGGTGCCCACGTTTCCACGCCTTCCTCGTGGAGGGTGTGGCG	17	78416686			NA	NA	TBCD	NM_005993	Body					NA	17:78416470-78416713			NA	411637	cg23352492
7	cg01904812	17746339	17746341	17746339	17746389		NA		NA	HC	chr1_HCshore:17746153-17746728;chr1_ICshore:17745482-17746876	0	1	1	XY_NO	A_NO	17765058	17765059	18719	RCC2	NM_001136204	cg01904812	cg01904812	I	T	37	1	17746340	CGGCAACCAACGCGAAATGTGAAATGTGCGTAAGGGGCTGTTCTCTCTTA	1	17618927			NA	NA	RCC2;RCC2	NM_018715;NM_001136204	Body;Body	chr1:17746200-17746547	Island			NA	1:17618753-17618956	1:17745852-17747222	Gene_Associated	NA	39003	cg01904812
133	cg18473978	195615385	195615387	195615337	195615387		NA	rs3747669,rs56190948	2	ICshore	.;chr3_ICshore:195614508-195616060	0	1	1	XY_NO	A_NO	195612675	195612676	-2710	TNK2	AB209338	cg18473978	cg18473978	I	C	37	3	195615386	CGGCTCCGAGATGACCTCAACGTCACCCGCCTGTCCCACTTTGAGTACGT	3	197099783		rs3747669	NA	NA	TNK2;TNK2	NM_001010938;NM_005781	Body;Body	chr3:195613588-195613966	S_Shore			NA	3:197099699-197099812			NA	335817	cg18473978
753	cg20306425	2599788	2599790	2599740	2599790		NA		NA	IC	.;chr17_IC:2599587-2600002	0	1	1	XY_NO	A_NO	2598394	2598395	-1394	KIAA0664	AK308854	cg20306425	cg20306425	I	C	37	17	2599789	GTCAGGATTGAAGCGAATGTCGAAGGCGGTGCTGCTGATGGAGCCGACCG	17	2546539			NA	NA	KIAA0664	NM_015229	Body	chr17:2600975-2601980	N_Shore			NA	17:2546504-2546653			NA	364770	cg20306425
650	cg04747957	89751895	89751897	89751847	89751897		NA	rs3751698	1	IC	.;chr16_IC:89751602-89752094	0	1	1	XY_NO	A_NO	89751883	89751884	-12	BC031657	BC031657	cg04747957	cg04747957	I	C	37	16	89751896	GAGCTGGTCCCGCAGTGGGCGGTGGTTTGGGCCCGACCGAGCTGGTCTCG	16	88279397			NA	NA	CDK10;CDK10;CDK10;CDK10;CDK10;CDK10	NM_001098533;NR_027703;NM_001160367;NM_052987;NM_052988;NR_027702	TSS1500;TSS1500;TSS1500;TSS1500;TSS1500;TSS1500	chr16:89752878-89753684	N_Shore			NA	16:88279246-88279407			NA	94801	cg04747957
754	cg26181743	79892776	79892778	79892728	79892778		NA		NA	IC	.;chr17_IC:79892645-79893413	0	1	1	XY_NO	A_NO	79893391	79893392	615	PYCR1	AK303852	cg26181743	cg26181743	I	C	37	17	79892777	CGGCGGCGGGCACTTCCCGGGACCACCGGGCACATCTGTCCCTGCTCCCC	17	77486068			NA	NA	PYCR1;PYCR1	NM_006907;NM_153824	Body;Body	chr17:79892750-79893061	Island			NA				NA	456849	cg26181743
582	cg08141142	105936714	105936716	105936714	105936764		NA		NA	HC	chr14_HCshore:105936181-105937069;chr14_ICshore:105936103-105937177	0	1	1	XY_NO	A_NO	105939342	105939343	-2627	CRIP2	AK300092	cg08141142	cg08141142	I	C	37	14	105936715	CGCGGCTAACTTATTCCGAGAATGCCGAGGAGTTGTCGTTTTTAGCTTTG	14	105007760			NA	NA	MTA1	NM_004689	3'UTR	chr14:105936264-105936558	S_Shore			NA	14:105007310-105007886			NA	158038	cg08141142
335	cg19893071	145667763	145667765	145667715	145667765		NA		NA	IC	.;chr8_IC:145667464-145667911	0	1	1	XY_NO	A_NO	145669811	145669812	2048	TONSL	NM_013432	cg19893071	cg19893071	I	C	37	8	145667764	CGCCCGCTACAACCTGGGCACCATCCACTGGCGCGCGGGCCAGCACTCCC	8	145638572			NA	NA	NFKBIL2	NM_013432	Body	chr8:145667579-145667780	Island			NA				NA	358406	cg19893071
89	cg12591323	217278608	217278610	217278609	217278659		NA		NA	LC	.;.	0	1	0	XY_NO	A_NO	217279369	217279370	-760	SMARCAL1	BC029994	cg12591323	cg12591323	II		37	2	217278609	CGCCATGGTATGTGGTTGGTTGGTCTATTTCAGTCTAATCTATTATGCTT	2	216986854			NA	TRUE	SMARCAL1;SMARCAL1	NM_014140;NM_001127207	5'UTR;5'UTR	chr2:217277037-217277557	S_Shore			NA				NA	234129	cg12591323
651	cg00033551	4738567	4738569	4738519	4738569		NA		NA	IC	.;chr16_IC:4737796-4739067	0	1	1	XY_NO	A_NO	4743693	4743694	-5125	NUDT16L1	NM_032349	cg00033551	cg00033551	I	A	37	16	4738568	GTGCCGTGTCGCGCTCTGACTCGGGGCTGCAGATCTGCTGTGGGTGTCCG	16	4678569			NA	NA	MGRN1;MGRN1;MGRN1;MGRN1	NM_001142291;NM_015246;NM_001142290;NM_001142289	3'UTR;Body;3'UTR;Body					NA	16:4677950-4679038			NA	834	cg00033551
583	cg03051577	103366986	103366988	103366986	103367036		NA		NA	IC	.;chr14_IC:103366051-103367197	0	1	1	XY_NO	A_NO	103368429	103368430	-1442	AX746522	AX746522	cg03051577	cg03051577	I	T	37	14	103366987	CGCGGCCTTCACTCAGGCTGCCGGCACCACCGGGCTTCTCACAGCGCCGG	14	102436740			NA	NA	TRAF3;TRAF3;TRAF3	NM_145726;NM_003300;NM_145725	Body;Body;Body					NA	14:102436740-102436881			NA	62145	cg03051577
493	cg23168555	122079299	122079301	122079299	122079349		NA	rs3741597,rs75603737	2	IC	.;chr12_IC:122078914-122079615	0	1	1	XY_NO	A_NO	122064454	122064455	14846	ORAI1	NM_032790	cg23168555	cg23168555	I	C	37	12	122079300	CAGCTGCCTGGCCCGGGGTGATGCCGCTGGTGCTGACGTTGGCTGCTGCG	12	120563683	rs75603737		NA	NA	ORAI1	NM_032790	Body					NA	12:120563470-120563802			NA	408400	cg23168555
494	cg04900436	133312084	133312086	133312035	133312085		NA		NA	IC	.;chr12_IC:133311854-133313352	0	1	0	XY_NO	A_NO	133311274	133311275	-810	ANKLE2	AK293028	cg04900436	cg04900436	II		37	12	133312085	CGCAAGCTCTGGAAAACTCCACCTCGAGAGAAAGCAGGCTTCCTTCACCA	12	131822158			NA	NA	ANKLE2	NM_015114	Body	chr12:133308488-133310334	S_Shore			NA	12:131822091-131822159			NA	97799	cg04900436
336	cg05753693	10192929	10192931	10192929	10192979		NA		NA	ICshore	.;chr8_ICshore:10191829-10193210	0	1	1	XY_NO	A_NO	10383055	10383056	-190125	PRSS55	NM_001197020	cg05753693	cg05753693	I	C	37	8	10192930	AGCAAGACGAAGATAATTTTCGAAACATTCAGGCTCGGGAGTAGACGTCG	8	10230340			NA	NA	MSRA;MSRA;MSRA	NM_001135671;NM_001135670;NM_012331	Body;Body;Body	chr8:10191940-10192620	S_Shore			NA	8:10230250-10230396			NA	113583	cg05753693
652	cg05004142	57562739	57562741	57562739	57562789		NA		NA	HC	chr16_HCshore:57562118-57563607;chr16_ICshore:57561294-57563604	0	1	1	XY_NO	A_NO	57570476	57570477	7737	CCDC102A	NM_033212	cg05004142	cg05004142	I	C	37	16	57562740	ACTGCCAATTGGCGCGAGAAATGGAGCAAGGTGCGCGCTGAGCGCAACCG	16	56120241			NA	NA	CCDC102A	NM_033212	Body	chr16:57562451-57563325	Island			NA	16:56119968-56120812			NA	99797	cg05004142
180	cg05970014	176863163	176863165	176863115	176863165		NA		NA	IC	.;chr5_IC:176862809-176863585	0	1	1	XY_NO	A_NO	176858711	176858712	4453	GRK6	AK056697	cg05970014	cg05970014	I	C	37	5	176863164	ACTGGTGGGCGCTCGGCTGCCTCCTGTACGAGATGATCGCAGGCCAGTCG	5	176795770			NA	NA	GRK6;GRK6;GRK6	NM_001004106;NM_002082;NM_001004105	Body;Body;Body	chr5:176863062-176863266	Island			NA	5:176795669-176795872			NA	117701	cg05970014
155	cg03307425	866810	866812	866810	866860	rs35399286	1	rs35399286	1	IC	.;chr4_IC:865695-867033	9	1	1	XY_NO	A_NO	866560	866561	-250	GAK	AK097714	cg03307425	cg03307425	I	C	37	4	866811	CAAGGCTGCGCTGTGGGCGAGAGGCGTGTTCCCTGCGTGGTGAGCCTGCG	4	856811		rs35399286	NA	NA	GAK	NM_005255	Body	chr4:866098-866344	S_Shore			NA	4:856710-856812			NA	66944	cg03307425
263	cg21099419	97844472	97844474	97844472	97844522		NA		NA	IC	.;chr7_IC:97844311-97845122	0	1	1	XY_NO	A_NO	97841621	97841622	2852	BHLHA15	CCDS5655	cg21099419	cg21099419	I	C	37	7	97844473	GGCGCCTGTCTGTCGGGGGCTGGGTGCGTCCACAGCCCCGGGGGATGGCG	7	97682409			NA	NA				chr7:97840559-97840845	S_Shelf			NA	7:97682294-97682556	7:97843969-97844507	Unclassified_Cell_type_specific	NA	376743	cg21099419
369	cg14178775	139401588	139401590	139401540	139401590		NA	rs3829116,rs7870145	2	ICshore	.;chr9_ICshore:139400721-139402096	0	1	1	XY_NO	A_NO	139408002	139408003	6414	NOTCH1	BC032414	cg14178775	cg14178775	I	C	37	9	139401589	CGGGGGTCCCAGTGGGAAGGGCGTCTCCACGGCACCCTTGACACCTGCCT	9	138521410	rs3829116		NA	NA	NOTCH1	NM_017617	Body	chr9:139402688-139402901	N_Shore			NA	9:138520723-138521741			NA	263088	cg14178775
853	cg03586564	77158675	77158677	77158676	77158726		NA		NA	ICshore	.;ICshore:77158601-77162780	0	1	0	XY_NO	A_NO	77160325	77160326	-1649	NFATC1	EU887562	cg03586564	cg03586564	II		37	18	77158676	GACAGCCCTTATCATCTGTTTAGACTAAAACTTTTTGCTAAACTGTCCCG	18	75259664			NA	NA	NFATC1;NFATC1;NFATC1	NM_006162;NM_172388;NM_172390	Body;5'UTR;Body	chr18:77153292-77160759	Island			NA		18:77157501-77158808	Unclassified_Cell_type_specific	NA	72545	cg03586564
874	cg26771969	15358257	15358259	15358208	15358258		NA		NA	IC	.;chr19_IC:15358242-15358482	0	1	0	XY_NO	A_NO	15343857	15343858	-14400	EPHX3	NM_001142886	cg26771969	cg26771969	II		37	19	15358258	CGTTCAGGGCTTGTTGAACTTGAAAGCTCATTAGACTTAAGCTGTCACCT	19	15219258			NA	NA	BRD4;BRD4	NM_014299;NM_058243	3'UTR;Body					NA		19:15358064-15358365	Gene_Associated_Cell_type_specific	TRUE	466998	cg26771969
209	cg16681436	32135240	32135242	32135191	32135241		NA		NA	IC	.;chr6_IC:32134292-32135440	0	1	0	XY_NO	A_NO	32132381	32132382	2860	EGFL8	NR_037860	cg16681436	cg16681436	II		37	6	32135241	CGTCTGGCCTCGCCCCACCCAGCAGGCTTGGCTCACCTGCTCCAGCCGCT	6	32243219			NA	NA	EGFL8	NM_030652	Body	chr6:32134460-32135196	S_Shore			TRUE				NA	306743	cg16681436
755	cg07964113	78935288	78935290	78935240	78935290		NA		NA	IC	.;chr17_IC:78934977-78935736	0	1	1	XY_NO	A_NO	78945012	78945013	9724	AK127919	AK127919	cg07964113	cg07964113	I	C	37	17	78935289	CCCTGCAGAAGCGTCCCGACGGCCACATCGTGAGTGTGAGGTGAGGAGCG	17	76549884			NA	NA	RPTOR;RPTOR	NM_001163034;NM_020761	Body;Body	chr17:78935043-78935307	Island			NA	17:76549665-76549888			NA	154796	cg07964113
495	cg03565777	125028338	125028340	125028338	125028388		NA		NA	IC	.;chr12_IC:125027741-125028807	0	1	1	XY_NO	A_NO	125052009	125052010	23671	NCOR2	AB209089	cg03565777	cg03565777	I	C	37	12	125028339	GACAGGTGGACGGACAGCTGGCCTTTCCGTGCTGCCGCGTGGGGCCTCCG	12	123594292			NA	NA				chr12:125028132-125028378	Island			TRUE	12:123593982-123594446			NA	72133	cg03565777
875	cg24419436	4446030	4446032	4446030	4446080		NA	rs74788480	1	IC	.;chr19_IC:4445441-4446824	0	1	1	XY_NO	A_NO	4445974	4445975	57	MIR4746	NR_039901	cg24419436	cg24419436	I	C	37	19	4446031	CGGGCCGACACTCACCAGCCCGCACTCGTTCAAGGCCAGGTTCTCGTCCT	19	4397031	rs74788480		NA	NA	UBXN6;UBXN6	NM_001171091;NM_025241	Body;Body	chr19:4446011-4446629	Island			NA	19:4396985-4397629			NA	428655	cg24419436
548	cg23180593	111301486	111301488	111301486	111301536	rs76620185	1	rs76620185	1	IC	.;chr13_IC:111300789-111301802	0	1	1	XY_NO	A_NO	111286891	111286892	14596	CARKD	AK057767	cg23180593	cg23180593	I	C	37	13	111301487	CTCGTGCTCGCCTGGCCTCGTGCAGCATCTGTGTGTGGTGTGCACTTACG	13	110099488		rs76620185	NA	NA	CARS2	NM_024537	Body	chr13:111301316-111301593	Island			NA	13:110099229-110099594			NA	408576	cg23180593
439	cg01714160	617466	617468	617466	617516		NA		NA	HC	chr11_HCshore:617176-617685;chr11_ICshore:614639-618250	0	1	1	XY_NO	A_NO	615998	615999	-1468	IRF7	NM_004029	cg01714160	cg01714160	I	C	37	11	617467	CTGGTTTGGCGAGGACATCGGGACGGAGGCAGACGTGGTCGTTCTCAACG	11	607467			NA	NA	IRF7;MUPCDH;IRF7;MUPCDH	NM_001572;NM_021924;NM_004029;NM_031264	TSS1500;Body;TSS1500;Body	chr11:617226-617797	Island			NA	11:606879-608088	11:617455-617615	Unclassified_Cell_type_specific	NA	35140	cg01714160
876	cg14048463	11145634	11145636	11145634	11145684		NA		NA	IC	.;chr19_IC:11145347-11145902	0	1	1	XY_NO	A_NO	11131256	11131257	14379	SMARCA4	AK097105	cg14048463	cg14048463	I	C	37	19	11145635	CGGAAGCCGCGCCTCATGGAGGAGGACGAGCTCCCCTCGTGGATCATCAA	19	11006635			NA	NA	SMARCA4;SMARCA4;SMARCA4;SMARCA4;SMARCA4;SMARCA4;SMARCA4	NM_001128846;NM_001128848;NM_001128844;NM_003072;NM_001128847;NM_001128849;NM_001128845	Body;Body;Body;Body;Body;Body;Body	chr19:11145589-11145790	Island			NA	19:11006470-11006753			NA	260453	cg14048463
264	cg11699265	98990264	98990266	98990264	98990314		NA		NA	HC	chr7_HCshore:98990043-98991159;chr7_ICshore:98990045-98991416	0	1	1	XY_NO	A_NO	99006304	99006305	16040	PDAP1	NM_014891	cg11699265	cg11699265	I	C	37	7	98990265	CACCGGGAAGCAGTCGTGGCCCTGCGCGGAGGGCGGGGGCCATTGGAGCG	7	98828201			NA	NA	ARPC1B	NM_005720	Body	chr7:98990157-98990922	Island			NA	7:98828146-98829160	7:98990227-98991398	Promoter_Associated_Cell_type_specific	TRUE	219286	cg11699265
391	cg07783889	134593606	134593608	134593557	134593607		NA		NA	HC	chr10_HCshore:134593138-134593687;chr10_ICshore:134592758-134593965	0	1	0	XY_NO	A_NO	134599536	134599537	5930	NKX6-2	NM_177400	cg07783889	cg07783889	II		37	10	134593607	GCTCATGCATGCGGTGCCGAAGCTTGTTTTCTCATTCTTTCTGGCAGGCG	10	134443597			NA	NA	INPP5A	NM_005539	Body	chr10:134595293-134595694	N_Shore			NA	10:134443513-134443598			NA	151504	cg07783889
973	cg17426146	62126288	62126290	62126240	62126290		NA		NA	IC	.;chr20_IC:62125879-62126608	0	1	1	XY_NO	A_NO	62130504	62130505	4216	EEF1A2	NM_001958	cg17426146	cg17426146	I	C	37	20	62126289	TCTTGATGTAGGCGCTGACTTCCTTGACGATCTCGTCGTAGCGCTTCTCG	20	61596733			NA	NA	EEF1A2	NM_001958	Body	chr20:62125930-62126461	Island			NA	20:61596478-61596878			NA	318849	cg17426146
756	cg26532627	43339743	43339745	43339694	43339744		NA		NA	ICshore	.;chr17_ICshore:43338971-43339991	0	1	0	XY_NO	A_NO	43339557	43339558	187	LOC100133991	AK311564	cg26532627	cg26532627	II		37	17	43339744	CGGGTGCAAGTCCTGTCCAGCACAGCCAGGCTTACCTGCCGCCTGCCTCT	17	40695527			NA	NA	LOC100133991;LOC100133991;C17orf46	NR_024435;NR_024434;NM_152343	Body;Body;TSS1500	chr17:43339124-43339832	Island			TRUE	17:40694908-40695592	17:43338903-43339923	Promoter_Associated	TRUE	462958	cg26532627
90	cg01454947	99223010	99223012	99222961	99223011		NA		NA	LC	.;.	39	1	0	XY_NO	A_NO	99224980	99224981	1970	COA5	NM_001008215	cg01454947	cg01454947	II		37	2	99223011	CGGAGCTGTTTGGCTAGAATGCTGTAGGCAGAGATTATGGTTGGGACAGC	2	98589443			NA	NA	C2orf64	NM_001008215	Body	chr2:99224681-99225322	N_Shore			NA				NA	30301	cg01454947
653	cg02968175	4690019	4690021	4689971	4690021	rs60030495	1	rs60030495	1	IC	.;chr16_IC:4689749-4690502	0	1	1	XY_NO	A_NO	4690623	4690624	604	AX748066	AX748066	cg02968175	cg02968175	I	C	37	16	4690020	GCTGCGTTGAGTCCGTCTGTGCACTCAGATGGCCTGTGCTTCGCCTTTCG	16	4630021			NA	NA	MGRN1;MGRN1;MGRN1;MGRN1	NM_015246;NM_001142291;NM_001142290;NM_001142289	Body;Body;Body;Body					TRUE	16:4629935-4630063			NA	60453	cg02968175
496	cg05395187	124913716	124913718	124913668	124913718		NA		NA	LC	.;.	0	1	1	XY_NO	A_NO	124968242	124968243	-54525	BC017209	BC017209	cg05395187	cg05395187	I	C	37	12	124913717	AGGTCGTGGCTGCGTGGACAGCTGGCGTGCTGGGAACTCTTCGGCCTGCG	12	123479670			NA	NA	NCOR2;NCOR2	NM_006312;NM_001077261	Body;Body	chr12:124911243-124911464	S_Shelf			TRUE		12:124913496-124913775	Unclassified_Cell_type_specific	TRUE	107363	cg05395187
654	cg02435083	8943435	8943437	8943436	8943486		NA	rs17651708	1	LC	.;.	0	1	0	XY_NO	A_NO	8962247	8962248	18812	CARHSP1	NM_001042476	cg02435083	cg02435083	II		37	16	8943436	CACAGCAGCAACCCTCCATCTCCGGTTAAAACAAGTTTGAGTAAGACTCG	16	8850937	rs17651708		NA	NA								TRUE				NA	49642	cg02435083
440	cg11130223	538850	538852	538850	538900		NA		NA	IC	.;chr11_IC:538553-539034	50	1	1	XY_NO	A_NO	537521	537522	1330	LRRC56	NM_198075	cg11130223	cg11130223	I	A	37	11	538851	CTGATGAGACGAGTTCCCTTCGGAGCCCTGTGTGTCTTACTACGTGTTCG	11	528851			NA	NA	LRRC56	NM_198075	5'UTR	chr11:534691-537718	S_Shore			NA				NA	209972	cg11130223
392	cg02180979	73575439	73575441	73575439	73575489		NA		NA	IC	.;chr10_IC:73575354-73575669	0	1	1	XY_NO	A_NO	73571639	73571640	3801	CDH23	NM_001171935	cg02180979	cg02180979	I	C	37	10	73575440	CGCGGACATCCCCTGCTGGCCGGACACCCGACTCCAGTCCAAGTCTCGCT	10	73245446			NA	NA	CDH23	NM_022124	3'UTR					NA				NA	44649	cg02180979
877	cg11218768	3978158	3978160	3978159	3978209		NA		NA	HC	chr19_HCshore:3977822-3978453;chr19_ICshore:3977117-3979634	0	1	0	XY_NO	A_NO	3982569	3982570	4411	SNORD37	NR_002602	cg11218768	cg11218768	II		37	19	3978159	CGGGTCAGATTTCTGCAAAAAGAGGTTAAGTCCCACTCTTGCCTGGAGAA	19	3929159			NA	NA	EEF2	NM_001961	Body	chr19:3977495-3978160	Island	high-CpG:3928516-3929173		NA	19:3928264-3929304			NA	211495	cg11218768
655	cg04286195	88099701	88099703	88099701	88099751		NA	rs74442165	1	IC	.;chr16_IC:88099563-88100142	0	1	1	XY_NO	A_NO	88134564	88134565	34863	AK126852	AK126852	cg04286195	cg04286195	I	C	37	16	88099702	CTCTAAGGAACGTGTCTGGGAGAAGCCCCGTCTGCCCTGAGGCCGCCTCG	16	86657203	rs74442165		NA	NA	BANP;BANP	NM_017869;NM_079837	Body;Body	chr16:88101473-88101911	N_Shore			NA	16:86657188-86657242			NA	86113	cg04286195
91	cg04707348	98351547	98351549	98351499	98351549		NA		NA	IC	.;chr2_IC:98350484-98352546	0	1	1	XY_NO	A_NO	98350868	98350869	680	ZAP70	NM_207519	cg04707348	cg04707348	I	C	37	2	98351548	ATGGGCTGTTCCCGGTGAGCGATCCGGCTGTGAGCCGTCCTCAGCAGACG	2	97717980			NA	NA	ZAP70;ZAP70	NM_001079;NM_207519	Body;Body	chr2:98351659-98352017	N_Shore			NA	2:97717930-97718449			NA	94034	cg04707348
757	cg17849156	79255960	79255962	79255960	79256010		NA	rs10871494,rs2279911	2	IC	.;chr17_IC:79255801-79256734	0	1	1	XY_NO	A_NO	79259513	79259514	3553	SLC38A10	AK128330	cg17849156	cg17849156	I	C	37	17	79255961	CGGGTACCCACGCGCGCTGCCGACTCACCACGAACATGAACACGGTGTAG	17	76870556	rs2279911		NA	NA	SLC38A10;SLC38A10	NM_001037984;NM_138570	Body;Body	chr17:79255960-79256323	Island			NA				NA	325340	cg17849156
878	cg27349129	5080887	5080889	5080887	5080937		NA		NA	IC	.;chr19_IC:5079894-5081241	50	1	1	XY_NO	A_NO	5070628	5070629	10260	KDM4B	AK126854	cg27349129	cg27349129	I	C	37	19	5080888	CGGTCGCCTGGTGCACAGGACAGTGGGAACAAATCTCAGAAACGCACGCC	19	5031888			NA	NA	KDM4B	NM_015015	Body	chr19:5076031-5076905	S_Shelf			NA	19:5031855-5032040	19:5080852-5081218	Unclassified_Cell_type_specific	NA	477088	cg27349129
584	cg11057824	50471937	50471939	50471938	50471988		NA		NA	LC	.;.	0	1	0	XY_NO	A_NO	50474237	50474238	2300	C14orf182	NM_001012706	cg11057824	cg11057824	II		37	14	50471938	ATTGGAGGCATCTTGAGGGCCAGAGTCCCCAGCCCCAGATCACAGATACG	14	49541688			TRUE	NA	C14orf182	NM_001012706	Body	chr14:50470015-50470419	S_Shore			NA				NA	208798	cg11057824
585	cg24033503	101005127	101005129	101005079	101005129		NA		NA	HC	chr14_HCshore:101004534-101005800;chr14_ICshore:101002942-101005854	0	1	1	XY_NO	A_NO	101013115	101013116	7988	BEGAIN	AB040879	cg24033503	cg24033503	I	C	37	14	101005128	GCGGTCGAAGAGCTCGTCGCGGCTGTTCAGGTAGATGGCCTGCTGCGACG	14	100074881			NA	NA	BEGAIN;BEGAIN	NM_001159531;NM_020836	Body;Body	chr14:101004067-101005681	Island			NA	14:100073821-100075434			NA	422521	cg24033503
616	cg03957109	60654692	60654694	60654644	60654694		NA	rs8029375	1	IC	.;IC:60654655-60654864	0	1	1	XY_NO	A_NO	60644610	60644611	10083	DJ439529	DJ439529	cg03957109	cg03957109	I	T	37	15	60654693	CGACTCTTTCATGTTCTAGCAGACGCCAGATGCGAGGCTTCTCCTTACAG	15	58441985			NA	NA	ANXA2;ANXA2;ANXA2;ANXA2	NM_001136015;NM_001002858;NM_004039;NM_001002857	Body;Body;Body;Body					TRUE				NA	79572	cg03957109
879	cg21035402	36435542	36435544	36435494	36435544		NA		NA	HC	chr19_HCshore:36435330-36436033;chr19_ICshore:36435321-36436157	0	1	1	XY_NO	A_NO	36428021	36428022	7522	LRFN3	NM_024509	cg21035402	cg21035402	I	C	37	19	36435543	GTCAGGCCGGACCTACGATCTGTGCGTGCTCGCCGTGTATGAGGACAGCG	19	41127383			NA	NA	LRFN3	NM_024509	Body	chr19:36435457-36435778	Island			NA	19:41127313-41127744			NA	375819	cg21035402
880	cg15839431	19639595	19639597	19639547	19639597		NA	rs62137772	1	HC	chr19_HCshore:19639305-19639814;chr19_ICshore:19639256-19640255	0	1	1	XY_NO	A_NO	19639669	19639670	-73	YJEFN3	AK126916	cg15839431	cg15839431	I	C	37	19	19639596	CGCGTCACCATTGGTCGGTGGACTCAGACGGACTTCACCCTTTCGTGCCA	19	19500596		rs62137772	NA	NA	YJEFN3	NM_198537	TSS200	chr19:19639552-19639788	Island			NA	19:19500553-19501017			NA	292109	cg15839431
92	cg05689415	234386054	234386056	234386006	234386056		NA	rs2971862,rs76808404	2	IC	.;chr2_IC:234385241-234386919	0	1	1	XY_NO	A_NO	234398285	234398286	12231	USP40	AL833371	cg05689415	cg05689415	I	T	37	2	234386055	CGTGGGGAGCTTCAGATAACCGCGCCGCTGCACGGCTCTACTCCCGATGA	2	234050794			NA	NA	USP40	NM_018218	Body	chr2:234385358-234385730	S_Shore			NA	2:234050098-234050830	2:234385778-234386166	Unclassified_Cell_type_specific	NA	112524	cg05689415
1009	cg05233946	32078087	32078089	32078087	32078137		NA		NA	IC	.;chr22_IC:32077922-32078300	0	1	1	XY_NO	A_NO	32058251	32058252	-19836	PISD	AB528208	cg05233946	cg05233946	I	C	37	22	32078088	GGAGCAGCAGATCCAAGGCCGCGGTGCAGCCAATGAATGCACGGCCGTCG	22	30408088			NA	NA	C22orf30	NM_173566	3'UTR					TRUE				NA	104140	cg05233946
497	cg19426459	132554068	132554070	132554068	132554118		NA		NA	IC	.;chr12_IC:132553827-132554303	0	1	1	XY_NO	A_NO	132560245	132560246	-6176	EP400	AK025040	cg19426459	cg19426459	I	C	37	12	132554069	CGCGCAGCAGAAGGTTGCCTACGCCGCGCAGCCGGCCCTTAAGACCCAGT	12	131120022			NA	NA	EP400	NM_015409	Body					NA	12:131119923-131120055			NA	350459	cg19426459
881	cg23286295	48674930	48674932	48674930	48674980		NA		NA	HC	chr19_HCshore:48674786-48675305;chr19_ICshore:48672891-48676262	0	1	1	XY_NO	A_NO	48673948	48673949	983	C19orf68	BC043386	cg23286295	cg23286295	I	A	37	19	48674931	CTTGGCCTGCCCCGTCGGTTGCTGGTGCCTCTATCGAGGTGGGTAGCCCG	19	53366743			NA	NA	LIG1	NM_000234	TSS1500	chr19:48675065-48675352	N_Shore		RDMR	NA	19:53366605-53367151			NA	410567	cg23286295
337	cg00995209	144881703	144881705	144881703	144881753	rs58252527	1	rs58252527	1	IC	.;chr8_IC:144881511-144882050	0	1	1	XY_NO	A_NO	144886325	144886326	4622	SCRIB	BC063590	cg00995209	cg00995209	I	C	37	8	144881704	CGGGCGAGTCTCTCAGACAGCGCACACCCACCTAGGTTTGCGCAGGGGTC	8	144953692		rs58252527	NA	NA	SCRIB;SCRIB	NM_015356;NM_182706	Body;Body	chr8:144885269-144886103	N_Shelf			NA	8:144953682-144953829	8:144881555-144881792	Unclassified_Cell_type_specific	NA	20947	cg00995209
758	cg17129554	76993271	76993273	76993272	76993322		NA		NA	IC	.;chr17_IC:76992673-76994071	0	1	0	XY_NO	A_NO	76993956	76993957	685	DQ595190	DQ595190	cg17129554	cg17129554	II		37	17	76993272	CGGCCACCTTGTCCCCACTGTCTGACAGGGTCAGGTAGCCCTTTTTCAGG	17	74504867			NA	NA	CANT1;CANT1;CANT1	NM_138793;NM_001159773;NM_001159772	Body;Body;Body	chr17:76993373-76993619	N_Shore			NA	17:74504678-74505399			NA	313903	cg17129554
656	cg08640475	85551477	85551479	85551429	85551479		NA		NA	IC	.;chr16_IC:85551116-85552176	0	1	1	XY_NO	A_NO	85645028	85645029	-93550	KIAA0182	NM_001134473	cg08640475	cg08640475	I	C	37	16	85551478	AGATAAAGCAGGCTCCGCCGTGAAGAACGACAAGCGGAGCCGCGTGGTCG	16	84108979			NA	NA				chr16:85551382-85551709	Island			NA	16:84108884-84109210			NA	167054	cg08640475
759	cg27500148	37011490	37011492	37011442	37011492		NA		NA	HC	chr17_HCshore:37011112-37011698;chr17_ICshore:37011089-37011762	0	3	1	XY_NO	A_YES	37010052	37010053	-1438	RPL23	AK025200	cg27500148	cg27500148	I	C	37	17	37011491	ATAGCTCTTTGAGGAAGACGCGGTCGTAGGTGTTGCGGATCGCTGATCCG	17	34265017			NA	NA	RPL23	NM_000978	TSS1500	chr17:37009471-37010118	S_Shore			NA	17:34264993-34265166			NA	479531	cg27500148
8	cg11725331	1687728	1687730	1687729	1687779		NA		NA	IC	.;chr1_IC:1687497-1688470	0	1	0	XY_NO	A_NO	1690080	1690081	2352	NADK	NM_001198995	cg11725331	cg11725331	II		37	1	1687729	TGATGACATTTCCAATCAGATAGACTTCATCATCTGCCTGGGGGGAGACG	1	1677589			NA	NA	NADK	NM_023018	Body	chr1:1685373-1685971	S_Shore			NA	1:1677285-1677590			NA	219758	cg11725331
265	cg09697999	733197	733199	733149	733199		NA	rs73047920	1	IC	.;chr7_IC:732145-734109	50	1	1	XY_NO	A_NO	752160	752161	18963	PRKAR1B	NM_002735	cg09697999	cg09697999	I	C	37	7	733198	CGCGGACGAACCTGGGACACGTAATGCCAGTGAAATGAGCCAGACGCAAC	7	699724			NA	NA	PRKAR1B;PRKAR1B;PRKAR1B;PRKAR1B;PRKAR1B;PRKAR1B	NM_001164759;NM_001164762;NM_001164758;NM_001164760;NM_001164761;NM_002735	Body;Body;Body;Body;Body;Body					NA	7:699572-699839			NA	185513	cg09697999
210	cg21869704	32134621	32134623	32134573	32134623		NA		NA	IC	.;chr6_IC:32134292-32135440	0	1	1	XY_NO	A_NO	32132381	32132382	2241	EGFL8	NR_037860	cg21869704	cg21869704	I	C	37	6	32134622	CGCGCCTCCCGCAAGGCCCGGAAGACCCAGCCTCACCTTCACAGGTGAGC	6	32242600			NA	NA	EGFL8	NM_030652	Body	chr6:32134460-32135196	Island			TRUE	6:32242466-32243210			NA	388506	cg21869704
441	cg06982473	63676610	63676612	63676610	63676660		NA		NA	HC	chr11_HCshore:63676316-63676843;chr11_ICshore:63676231-63677209	0	1	1	XY_NO	A_NO	63684315	63684316	7705	RCOR2	NM_173587	cg06982473	cg06982473	I	C	37	11	63676611	ATGGAGGTGCCCGATATCCGCTTAAATCGAACCCCGTTGAGAGAGAGCCG	11	63433187			NA	NA	MARK2;MARK2;MARK2;MARK2;MARK2	NM_004954;NM_017490;NM_001039469;NM_001163297;NM_001163296	Body;Body;Body;Body;Body	chr11:63676319-63676649	Island			NA	11:63432946-63433346	11:63676593-63676720	Unclassified_Cell_type_specific	NA	136422	cg06982473
882	cg02008951	5703618	5703620	5703618	5703668		NA		NA	IC	.;chr19_IC:5703408-5703815	0	1	1	XY_NO	A_NO	5690345	5690346	13274	RPL36	NM_015414	cg02008951	cg02008951	I	C	37	19	5703619	CCAGCTGGCCTGTCCCGGTGCGTCTCGTATGCCCGTTGGGTGGCAGTGCG	19	5654619			NA	NA	LONP1	NM_004793	Body	chr19:5707315-5707524	N_Shelf			NA	19:5654592-5654676			NA	41198	cg02008951
211	cg00044950	31855392	31855394	31855392	31855442		NA		NA	IC	.;chr6_IC:31855300-31855509	0	1	1	XY_NO	A_NO	31853018	31853019	-2374	EHMT2	AK092866	cg00044950	cg00044950	I	T	37	6	31855393	CGGACAGGTACAACTGCCGAGGGTGGAAACGGAGCTTCTTCCGCCTGCCA	6	31963372			NA	NA	EHMT2;EHMT2	NM_006709;NM_025256	Body;Body	chr6:31856896-31857104	N_Shore			NA				NA	1110	cg00044950
760	cg03443590	78809851	78809853	78809851	78809901		NA	rs2138116,rs2138117,rs2138118	3	IC	.;chr17_IC:78809241-78810286	43	1	1	XY_NO	A_NO	78923235	78923236	-113383	RPTOR	BC033699	cg03443590	cg03443590	I	T	37	17	78809852	CGGATCCTAGAGAGAGAGCCACGCGCCCAGAGCCCCAGAGCCACACGCTG	17	76424447	rs2138118		NA	NA	RPTOR;RPTOR	NM_001163034;NM_020761	Body;Body					NA	17:76424254-76424562			NA	69641	cg03443590
854	cg00706570	74692115	74692117	74692067	74692117		NA		NA	IC	.;IC:74691857-74692444	0	1	1	XY_NO	A_NO	74696102	74696103	3987	AK094611	AK094611	cg00706570	cg00706570	I	T	37	18	74692116	CGCACGTGGGTCTTCAGGGGGCCAGGTGCACAGACGTCCCTCCACGTTCA	18	72821104			NA	NA	MBP;MBP;MBP;MBP;MBP	NM_001025092;NM_001025081;NM_001025101;NM_001025090;NM_002385	3'UTR;3'UTR;3'UTR;3'UTR;3'UTR	chr18:74691262-74691466	S_Shore	low-CpG:72821078-72821323		NA	18:72820949-72821134			NA	14953	cg00706570
212	cg10783063	30880107	30880109	30880058	30880108		NA	rs3218818,rs3218819	2	LC	.;.	0	1	0	XY_NO	A_NO	30881587	30881588	-1479	VARS2	AB067472	cg10783063	cg10783063	II		37	6	30880108	GGGTGTGGGGGTGGCCTCCTCATCCTCTTTCTATCCCTGGCTCAGAGTCG	6	30988087	rs3218819		NA	NA	GTF2H4	NM_001517	Body	chr6:30881533-30882296	N_Shore			NA				NA	204273	cg10783063
761	cg21233690	76395406	76395408	76395357	76395407		NA		NA	IC	.;chr17_IC:76395273-76395774	0	1	0	XY_NO	A_NO	76395428	76395429	-21	PGS1	BC035662	cg21233690	cg21233690	II		37	17	76395407	CGGCACCTGACTCACAACAGGAAGGCGTCCTGCCCCCAATGAGGAGCCAC	17	73907002			NA	NA	PGS1	NM_024419	Body	chr17:76395406-76395617	Island			NA				NA	379219	cg21233690
266	cg12260801	1045156	1045158	1045108	1045158		NA		NA	ICshore	.;chr7_ICshore:1044617-1046555	0	1	1	XY_NO	A_NO	1062661	1062662	17505	MIR339	NR_029898	cg12260801	cg12260801	I	C	37	7	1045157	CGGCCAACCCATGAGACCCGGCCCCTGTCCGCGCCAGCCCCGCTCGGGCC	7	1011683			NA	NA	C7orf50;C7orf50;C7orf50	NM_001134395;NM_032350;NM_001134396	Body;Body;Body	chr7:1045943-1046441	N_Shore			NA	7:1011551-1011840	7:1045136-1045232	Unclassified_Cell_type_specific	NA	229004	cg12260801
586	cg10252235	102508958	102508960	102508910	102508960		NA		NA	IC	.;chr14_IC:102508762-102509209	0	1	1	XY_NO	A_NO	102481441	102481442	27518	DYNC1H1	AK023747	cg10252235	cg10252235	I	C	37	14	102508959	CGCCGTTCCAGTTATGCTCGGGTGTGGATGAGGGCGCCTGTTCAATTCCA	14	101578712			NA	NA	DYNC1H1	NM_001376	Body			low-CpG:101578478-101578763		NA				NA	195275	cg10252235
9	cg16926213	1841313	1841315	1841265	1841315		NA		NA	HC	chr1_HCshore:1839929-1841360;chr1_ICshore:1839918-1841519	0	1	1	XY_NO	A_NO	1846265	1846266	-4951	CALML6	NM_138705	cg16926213	cg16926213	I	A	37	1	1841314	GGACTGCGGATGGCGGGAGAAGCCCTGGGGCCGCTCTCGCTGCTGGTCCG	1	1831174			NA	NA				chr1:1839958-1840601	S_Shore			NA	1:1831048-1831197	1:1839786-1841459	Promoter_Associated	NA	310774	cg16926213
498	cg05124918	52473461	52473463	52473413	52473463		NA		NA	HC	chr12_HCshore:52473285-52474294;chr12_ICshore:52473246-52474284	0	1	1	XY_NO	A_NO	52473479	52473480	-17	bpl 41-16	BC042060	cg05124918	cg05124918	I	C	37	12	52473462	TGCCCGAGCGCTCTGCGCAAGGGGTAGGGGCGTAGGGCGCCTGGGGTCCG	12	50759729			NA	NA				chr12:52473350-52474178	Island			TRUE	12:50759685-50760347			NA	102016	cg05124918
762	cg26102082	47590271	47590273	47590271	47590321		NA		NA	IC	.;chr17_IC:47590041-47590518	0	1	1	XY_NO	A_NO	47572654	47572655	17618	NGFR	NM_002507	cg26102082	cg26102082	I	C	37	17	47590272	CGCCACACTGGACGCCCTCCTGGCCGCCCTGCGCCGCATCCAGCGAGCCG	17	44945271	rs3729671		NA	NA	NGFR	NM_002507	Body	chr17:47590142-47590415	Island			NA	17:44945232-44945326			NA	455377	cg26102082
657	cg05484508	89589024	89589026	89588976	89589026		NA	rs74037214	1	HC	chr16_HCshore:89588612-89589184;chr16_ICshore:89588654-89589495	0	1	1	XY_NO	A_NO	89574804	89574805	14221	SPG7	NM_199367	cg05484508	cg05484508	I	C	37	16	89589025	CGGGAACGACATCATCTCCAGAACACCTGCGCCCCTGCGCCTGCGGACAC	16	88116526			NA	NA	SPG7;SPG7	NM_003119;NM_199367	Body;Body	chr16:89588816-89589058	Island			NA	16:88116274-88116527			NA	108814	cg05484508
499	cg10454857	132219327	132219329	132219278	132219328		NA		NA	IC	.;chr12_IC:132218626-132220397	0	1	0	XY_NO	A_NO	132195644	132195645	23684	SFSWAP	AB208921	cg10454857	cg10454857	II		37	12	132219328	GAAGTCACCTGCACAGGTACCTTGGATCCAACTGACAGGTGAGATGAACG	12	130785281			NA	NA	SFRS8	NM_004592	Body	chr12:132219327-132219539	Island			NA	12:130784979-130785775			NA	198647	cg10454857
267	cg27031484	129502833	129502835	129502834	129502884		NA		NA	LC	.;.	0	1	0	XY_NO	A_NO	129475680	129475681	-27153	AL832212	AL832212	cg27031484	cg27031484	II		37	7	129502834	CGATCTGAGGCCACGGGGCATTTAAAGGTGTTAAGTCAAGCAAATAACTA	7	129290070			NA	NA	UBE2H;UBE2H	NM_003344;NM_182697	Body;Body					TRUE				NA	471690	cg27031484
156	cg03889767	987671	987673	987623	987673	rs3806759	1	rs3806758,rs3806759	2	IC	.;chr4_IC:987511-987836	0	1	1	XY_NO	A_NO	987223	987224	-448	SLC26A1	NM_134425	cg03889767	cg03889767	I	C	37	4	987672	CAGCCGGCTCAGCCCAAGGCTGCCGGTGCGTGCATATGCGTGTGTGCTCG	4	977672		rs3806758	NA	NA	IDUA;SLC26A1;SLC26A1;SLC26A1	NM_000203;NM_134425;NM_213613;NM_022042	Body;TSS1500;TSS1500;TSS1500	chr4:984926-985695	S_Shore			NA	4:977548-977719			TRUE	78314	cg03889767
181	cg01422249	132110967	132110969	132110968	132111018		NA		NA	LC	.;.	0	1	0	XY_NO	A_NO	132113066	132113067	2099	41160	AK057797	cg01422249	cg01422249	II		37	5	132110968	CGAGCAGGGATGGAAGCTCTACAGAGAGTGCCATGAACAGGGCAAATGCA	5	132138867			NA	NA	SEPT8;SEPT8;SEPT8;SEPT8	NM_001098812;NM_001098813;NM_001098811;NM_015146	Body;5'UTR;Body;Body	chr5:132112448-132113621	N_Shore			TRUE		5:132110901-132111182	Unclassified_Cell_type_specific	NA	29589	cg01422249
658	cg07130392	89588926	89588928	89588878	89588928		NA	rs4785687	1	HC	chr16_HCshore:89588612-89589184;chr16_ICshore:89588654-89589495	0	1	1	XY_NO	A_NO	89574804	89574805	14123	SPG7	NM_199367	cg07130392	cg07130392	I	C	37	16	89588927	CGCCTGCGGACAAACCGCCACAGACCCAGCGGTGGTAACGACGTCATTTC	16	88116428			NA	NA	SPG7;SPG7	NM_003119;NM_199367	Body;Body	chr16:89588816-89589058	Island			NA	16:88116274-88116527			NA	139326	cg07130392
93	cg12808194	102851611	102851613	102851612	102851662		NA		NA	IC	.;chr2_IC:102851301-102852004	0	1	0	XY_NO	A_NO	102803465	102803466	48147	IL1RL2	BC107064	cg12808194	cg12808194	II		37	2	102851612	CGGAGCAGTCACAGTGTATGAAGACCAAGTTTTGGAAGACAGTGAGATAC	2	102218044			NA	NA	IL1RL2	NM_003854	Body					NA	2:102217814-102218227	2:102851356-102852705	Unclassified	NA	237577	cg12808194
338	cg06178754	145617775	145617777	145617727	145617777		NA		NA	HC	chr8_HCshore:145617478-145618165;chr8_ICshore:145616675-145620720	0	1	1	XY_NO	A_NO	145617094	145617095	682	ADCK5	BC064345	cg06178754	cg06178754	I	C	37	8	145617776	CGCTCGCGGGCCATGTCCACCATGTAGGCCGCCTCTTCGCGGCTCAGTAG	8	145588584			NA	NA	ADCK5	NM_174922	Body	chr8:145616814-145619875	Island			NA	8:145587636-145589232			NA	121369	cg06178754
500	cg16953816	123349951	123349953	123349951	123350001		NA		NA	IC	.;chr12_IC:123349774-123350398	0	1	1	XY_NO	A_NO	123340472	123340473	9480	HIP1R	AB209530	cg16953816	cg16953816	I	C	37	12	123349952	TGAGCTTGGCATTGAAGTTGCAAAGCGGCCCCTGGCCGGGCTCGCCGTCG	12	121915905			NA	NA	VPS37B	NM_024667	3'UTR	chr12:123351641-123351918	N_Shore			NA	12:121915905-121916088	12:123349541-123350773	Gene_Associated	NA	311131	cg16953816
763	cg25809561	30822960	30822962	30822912	30822962		NA		NA	IC	.;chr17_IC:30822409-30823391	0	1	1	XY_NO	A_NO	30814813	30814814	8148	AK307275	AK307275	cg25809561	cg25809561	I	C	37	17	30822961	GCTCTCGGGATGGCGTCTGGGGCGTGGGCAGGTTGGTCCCGCTTTGAACG	17	27847074			NA	NA	MYO1D	NM_015194	Body	chr17:30822917-30823210	Island			TRUE	17:27846674-27847323			NA	450959	cg25809561
370	cg13540952	132363218	132363220	132363218	132363268		NA		NA	LC	.;.	0	1	1	XY_NO	A_NO	132383054	132383055	19836	C9orf50	JF442034	cg13540952	cg13540952	I	T	37	9	132363219	CGGTATGTGGCAGGGAGATGTTCACAGATAGGATCCCCATCCCTTTGCGC	9	131403040			NA	NA				chr9:132359672-132360061	S_Shelf			NA		9:132362840-132363389	Unclassified_Cell_type_specific	NA	249893	cg13540952
10	cg03654329	2899953	2899955	2899905	2899955		NA		NA	IC	.;chr1_IC:2899563-2900219	0	1	1	XY_NO	A_NO	2938045	2938046	-38091	ACTRT2	NM_080431	cg03654329	cg03654329	I	A	37	1	2899954	AACATATTTAATGTGATTTGGGGGCTGCGTGTACTTTTTTAACTGCCTCG	1	2889814			NA	NA								NA	1:2889793-2890030			NA	73889	cg03654329
182	cg08929612	1320684	1320686	1320636	1320686		NA		NA	IC	.;chr5_IC:1320498-1320924	0	1	1	XY_NO	A_NO	1319562	1319563	-1122	AK126225	AK126225	cg08929612	cg08929612	I	C	37	5	1320685	ACAGGCGCAGGGTGCGGTGAAAGCCGTCATTCCGTTCAGCAGCAGCCACG	5	1373685			NA	NA	CLPTM1L	NM_030782	Body					NA	5:1373651-1373823			NA	172246	cg08929612
213	cg03303475	31130397	31130399	31130398	31130448		NA		NA	LC	.;.	0	1	0	XY_NO	A_NO	31133727	31133728	-3329	POU5F1	FM177967	cg03303475	cg03303475	II		37	6	31130398	CGTCTGGTTCCATGTGGCCTGTGTTGGCTGCAGCATCCAGGCTGCCAGGG	6	31238377			NA	NA	TCF19;TCF19	NM_001077511;NM_007109	Body;Body	chr6:31125894-31126561	S_Shelf			NA				NA	66875	cg03303475
974	cg02144266	62493128	62493130	62493080	62493130		NA		NA	HC	chr20_HCshore:62492576-62494495;chr20_ICshore:62492657-62494607	0	1	1	XY_NO	A_NO	62492565	62492566	564	ABHD16B	NM_080622	cg02144266	cg02144266	I	C	37	20	62493129	CGCCCCACGTGGAGGCCGCCCCAGCGCATCCCCGCCCAGCGTCTCGTCCC	20	61963573			NA	NA	C20orf135	NM_080622	1stExon	chr20:62492849-62494249	Island			NA	20:61963294-61964865			NA	43940	cg02144266
94	cg12815916	131114431	131114433	131114431	131114481		NA		NA	HC	chr2_HCshore:131112944-131114729;chr2_ICshore:131112650-131114701	6	1	1	XY_NO	A_NO	131113579	131113580	853	PTPN18	NM_014369	cg12815916	cg12815916	I	C	37	2	131114432	CACGTTTAGAATCTTTATAGGCAGTGACGAACGCCCCTACGAAGTGTGCG	2	130830902			NA	TRUE	PTPN18;PTPN18	NM_001142370;NM_014369	Body;Body	chr2:131113090-131114277	S_Shore			NA				NA	237715	cg12815916
11	cg18390621	3553627	3553629	3553579	3553629		NA		NA	IC	.;chr1_IC:3553181-3553826	0	1	1	XY_NO	A_NO	3541555	3541556	12073	TPRG1L	BC019034	cg18390621	cg18390621	I	C	37	1	3553628	GCAGACGAAGATGCTCACGTAATCTTTGCAGTCGCGCCGTTCTGCCAGCG	1	3543488			NA	NA	WDR8	NM_017818	Body	chr1:3556963-3557201	N_Shelf			NA	1:3543220-3543503			NA	334328	cg18390621
501	cg08424446	133381373	133381375	133381373	133381423		NA		NA	LC	.;.	0	1	1	XY_NO	A_NO	133405287	133405288	23914	GOLGA3	AB027133	cg08424446	cg08424446	I	A	37	12	133381374	CGGCCACCTGCAAGTCGTTGTTGGACGACGCCAGGCTGGCATTTTTTGCC	12	131891447			NA	NA	GOLGA3	NM_005895	Body	chr12:133378384-133378638	S_Shelf			NA	12:131891447-131891643			NA	163172	cg08424446
95	cg23105419	43496212	43496214	43496213	43496263	rs60554059	1		NA	LC	.;.	0	1	0	XY_NO	A_NO	43454349	43454350	41864	LOC100129726	NR_027251	cg23105419	cg23105419	II		37	2	43496213	GTGGCCTCGGCTCTCCTCTTCTGTGCTTTCCTTTTCCTCAGGAACTTTCG	2	43349717		rs60554059	NA	NA	THADA;THADA	NM_022065;NM_001083953	Body;Body					TRUE		2:43496177-43496726	Unclassified_Cell_type_specific	TRUE	407502	cg23105419
659	cg09480190	85671770	85671772	85671722	85671772		NA		NA	IC	.;chr16_IC:85671573-85672250	0	1	1	XY_NO	A_NO	85695896	85695897	-24125	KIAA0182	AK127344	cg09480190	cg09480190	I	C	37	16	85671771	ACTTCTGGAAGTGCCTCTCGGTTTTCGCCATCTGACTGCGATTGCCTCCG	16	84229272			NA	NA	KIAA0182;KIAA0182	NM_001134473;NM_014615	5'UTR;Body	chr16:85670134-85670349	S_Shore			NA	16:84229098-84229566			TRUE	181789	cg09480190
764	cg05283453	79659240	79659242	79659192	79659242		NA		NA	IC	.;chr17_IC:79658203-79660413	0	1	1	XY_NO	A_NO	79650961	79650962	8280	HGS	NM_004712	cg05283453	cg05283453	I	C	37	17	79659241	TTCTGCTCTGTGGTCCACGTTCCATTTCTGCCGTGGTCCCAGCAGCGTCG	17	77269646			NA	NA	HGS	NM_004712	Body	chr17:79662850-79663055	N_Shelf			NA	17:77269339-77269970			NA	105086	cg05283453
883	cg08080060	41307089	41307091	41307041	41307091		NA		NA	IC	.;chr19_IC:41306616-41307383	0	1	1	XY_NO	A_NO	41305449	41305450	1641	EGLN2	AY040565	cg08080060	cg08080060	I	C	37	19	41307090	TACGGCATCTGCGTCAAGGACAGCTTCCTGGGGGCAGCACTGGGCGGTCG	19	45998930			NA	NA	EGLN2;EGLN2	NM_053046;NM_080732	1stExon;Body	chr19:41306982-41307313	Island			NA	19:45998560-45999104			NA	156808	cg08080060
134	cg04436449	185214834	185214836	185214785	185214835		NA		NA	IC	.;chr3_IC:185214594-185214942	0	1	0	XY_NO	A_NO	185216844	185216845	2010	TMEM41A	BX647928	cg04436449	cg04436449	II		37	3	185214835	CAGATGGAAACATGAGTTCAGATCAGTCCAGTGCCCATGAAAGTCACTCG	3	186697529			NA	NA	TMEM41A	NM_080652	Body	chr3:185216310-185217131	N_Shore			NA				NA	88994	cg04436449
660	cg00535430	4312618	4312620	4312570	4312620		NA		NA	IC	.;chr16_IC:4312425-4312832	0	1	1	XY_NO	A_NO	4303789	4303790	-8829	LOC100507501	NR_039999	cg00535430	cg00535430	I	C	37	16	4312619	AGGGTCTTGAGGGACTGGAATCCCGCGTTGATGCTCTGCATGCGTCTCCG	16	4252620			NA	NA	TFAP4	NM_003223	Body	chr16:4311695-4311942	S_Shore			NA	16:4252595-4252669			NA	11382	cg00535430
339	cg04018533	145019680	145019682	145019681	145019731		NA		NA	IC	.;chr8_IC:145019586-145019860	0	1	0	XY_NO	A_NO	145019446	145019447	-234	MIR661	NR_030383	cg04018533	cg04018533	II		37	8	145019681	TGGAATGGGGTATACCGTCAACGTGCATTCTCCTGGGCCTGAGGGGTGCG	8	145091669			NA	NA	PLEC1;PLEC1;MIR661;PLEC1;PLEC1;PLEC1	NM_000445;NM_201378;NR_030383;NM_201381;NM_201379;NM_201380	Body;Body;TSS1500;TSS1500;Body;Body	chr8:145017868-145018444	S_Shore			NA	8:145091618-145091726			NA	80827	cg04018533
393	cg11380051	135087461	135087463	135087461	135087511		NA		NA	IC	.;chr10_IC:135087294-135087682	0	1	1	XY_NO	A_NO	135089497	135089498	2036	ADAM8	AK304324	cg11380051	cg11380051	I	C	37	10	135087462	ACAGAGACCTATACGGCTGCCAATGGCTCCGAGGTGACGGAGCAGCCTCG	10	134937452			NA	NA	ADAM8;ADAM8;ADAM8	NM_001164490;NM_001109;NM_001164489	Body;Body;Body	chr10:135089969-135090491	N_Shelf			NA	10:134937418-134937488			NA	214194	cg11380051
884	cg19281603	49611732	49611734	49611684	49611734		NA		NA	HC	chr19_HCshore:49610774-49611955;chr19_ICshore:49610085-49611855	0	1	1	XY_NO	A_NO	49617617	49617618	-5884	LIN7B	NM_022165	cg19281603	cg19281603	I	C	37	19	49611733	GGCTGCGCCGGAGTGAAGAGGTCGTCCTCTCCATCTGCTGTGTTTGGACG	19	54303545			NA	NA	SNRNP70	NM_003089	3'UTR	chr19:49610928-49611410	S_Shore			NA				NA	348279	cg19281603
268	cg22884541	97841863	97841865	97841863	97841913		NA		NA	IC	.;chr7_IC:97841522-97842149	0	1	1	XY_NO	A_NO	97841621	97841622	243	BHLHA15	CCDS5655	cg22884541	cg22884541	I	T	37	7	97841864	CGAGAGGGAGCGGCAGCGGATGCACAAGCTAAATAACGCCTTCCAGGCCC	7	97679800			NA	NA	BHLHA15	NM_177455	1stExon	chr7:97841636-97842005	Island			NA	7:97679573-97679992			NA	403738	cg22884541
885	cg07676300	11285257	11285259	11285209	11285259		NA	rs61734812	1	IC	.;chr19_IC:11284957-11285511	0	1	1	XY_NO	A_NO	11266483	11266484	-18774	SPC24	NM_182513	cg07676300	cg07676300	I	C	37	19	11285258	CGCGGCTGCTGGACTACGTGGTCAACATCGCCGACAGCAACGGCAACACA	19	11146258			NA	NA	KANK2;KANK2	NM_001136191;NM_015493	Body;Body	chr19:11285122-11285332	Island			NA	19:11146149-11146320			NA	149572	cg07676300
765	cg09697697	4520440	4520442	4520441	4520491		NA		NA	IC	.;chr17_IC:4520302-4520808	0	1	0	XY_NO	A_NO	4513743	4513744	6698	BC043554	BC043554	cg09697697	cg09697697	II		37	17	4520441	GAGGCATGGTTGGCTTCTTCCTCGCTGGCCTCGTTTTTTGACAAACAACG	17	4467190			NA	NA								NA	17:4467190-4467251			NA	185506	cg09697697
12	cg09890687	36641983	36641985	36641983	36642033		NA	rs35321141	1	HC	chr1_HCshore:36641683-36642545;chr1_ICshore:36641656-36642898	0	1	1	XY_NO	A_NO	36643069	36643070	-1085	MAP7D1	AK095939	cg09890687	cg09890687	I	C	37	1	36641984	GGCACACCGGCACGGCTGCAGAGGGATGAGTGCGGTCGGGTTGCGGCCCG	1	36414571		rs35321141	NA	NA	MAP7D1	NM_018067	Body	chr1:36641756-36642461	Island			TRUE	1:36414389-36415048			NA	188834	cg09890687
661	cg01966091	69141477	69141479	69141429	69141479		NA		NA	HC	chr16_HCshore:69141354-69141863;chr16_ICshore:69139440-69142083	0	1	1	XY_NO	A_NO	69141442	69141443	36	HAS3	NM_005329	cg01966091	cg01966091	I	C	37	16	69141478	CGGCGCCCACCAGGTCAAAGCAGCCGCGAACGCACTCGCCACGCTTCTCA	16	67698979			NA	NA	HAS3;HAS3;HAS3	NM_005329;NM_138612;NM_005329	5'UTR;5'UTR;1stExon	chr16:69139628-69141900	Island			NA	16:67697069-67699387			NA	40332	cg01966091
886	cg03597034	18569005	18569007	18569005	18569055		NA		NA	LC	.;.	0	1	1	XY_NO	A_NO	18586744	18586745	17739	ELL	S77890	cg03597034	cg03597034	I	C	37	19	18569006	TCGGAGGGGGACCAGCAGCTGCTGAAGCGGGTGCTCGTCCGGTAATGCCG	19	18430006			NA	NA	ELL	NM_006532	Body	chr19:18572408-18572619	N_Shelf			NA				NA	72749	cg03597034
394	cg05453337	106075735	106075737	106075687	106075737		NA		NA	IC	.;chr10_IC:106074033-106075938	0	1	1	XY_NO	A_NO	106075808	106075809	73	ITPRIP	CCDS7557	cg05453337	cg05453337	I	C	37	10	106075736	ATCTTGCGGATGATCTCCTCCTCGTTCTCGGGGACTGTGGCGTTCTCCCG	10	106065726			NA	NA	ITPRIP	NM_033397	Body	chr10:106075559-106075791	Island			NA	10:106064729-106065729			NA	108273	cg05453337
617	cg20889818	96906731	96906733	96906731	96906781		NA		NA	IC	.;IC:96906349-96906953	0	1	1	XY_NO	A_NO	96876568	96876569	30164	NR2F2	NM_001145157	cg20889818	cg20889818	I	C	37	15	96906732	CGCCCCCCACCCCGCGCTCCCTGAACTGCTGTGCGTCGAGCTGAGTCCTC	15	94707736			NA	NA				chr15:96904722-96905050	S_Shore		RDMR	NA	15:94707712-94707831			NA	373556	cg20889818
269	cg24474622	1103875	1103877	1103827	1103877		NA	rs73050404	1	IC	.;chr7_IC:1103629-1104057	0	1	1	XY_NO	A_NO	1097140	1097141	6736	GPR146	NM_138445	cg24474622	cg24474622	I	C	37	7	1103876	GGAAGAGGCTTCACACGCGTCGGCTGCAGGGTAGGAGACCCGACACAGCG	7	1070402			NA	NA	C7orf50;C7orf50;C7orf50	NM_001134395;NM_032350;NM_001134396	Body;Body;Body	chr7:1105259-1105974	N_Shore			NA	7:1070323-1070426			NA	429550	cg24474622
502	cg01311567	123470622	123470624	123470622	123470672		NA		NA	HC	chr12_HCshore:123470605-123471122;chr12_ICshore:123470372-123472219	0	1	1	XY_NO	A_NO	123465675	123465676	4948	ARL6IP4	DQ099385	cg01311567	cg01311567	I	C	37	12	123470623	CGGCCCCAGCAGCCGGCCGCCACACTCATGCTGCGCTGGCCCCGCTGCTC	12	122036576			NA	NA	PITPNM2	NM_020845	Body	chr12:123470553-123471102	Island			NA	12:122036507-122037296	12:123469668-123471215	Unclassified_Cell_type_specific	NA	27421	cg01311567
13	cg13898470	6688606	6688608	6688606	6688656		NA		NA	IC	.;chr1_IC:6688344-6688871	0	1	1	XY_NO	A_NO	6685209	6685210	3398	THAP3	NM_001195752	cg13898470	cg13898470	I	A	37	1	6688607	CGGCCGGGGCAACTTCAAGCCCAAGCAGCACACGGTCATCTGCTCCGAGC	1	6611194			NA	NA	THAP3	NM_138350	Body	chr1:6685071-6685691	S_Shelf			NA	1:6611129-6611311			NA	257173	cg13898470
395	cg27247563	129493782	129493784	129493733	129493783		NA	rs1936885	1	LC	.;.	50	1	0	XY_NO	A_NO	129535259	129535260	41477	BC132944	BC132944	cg27247563	cg27247563	II		37	10	129493783	GTTGCTTTCTCTCAGGTCTCCTTCTTATGCATGGGTATTTCAGATGTTCG	10	129383773			NA	NA								TRUE				NA	475283	cg27247563
214	cg20892245	15244617	15244619	15244618	15244668		NA		NA	HC	chr6_HCshore:15244567-15246543;chr6_ICshore:15244557-15246489	0	1	0	XY_NO	A_NO	15245733	15245734	-1115	JARID2	AK302624	cg20892245	cg20892245	II		37	6	15244618	TGGCATAGCGCTTTGGGCCTTCGCCTTATTAACAACTTTGTCAAGTCTCG	6	15352597			NA	NA				chr6:15244877-15246160	N_Shore		RDMR	NA	6:15352590-15352784			NA	373593	cg20892245
135	cg24768999	127394911	127394913	127394911	127394961		NA	rs75647091	1	IC	.;chr3_IC:127394737-127395066	0	1	1	XY_NO	A_NO	127395809	127395810	-897	ABTB1	AK130594	cg24768999	cg24768999	I	T	37	3	127394912	CGGCTTCCTGCAGGAGGCGGGATTACTATGACGACTTCTTGCAGCGGTGA	3	128877602	rs75647091		NA	NA	ABTB1;ABTB1;ABTB1	NM_172028;NM_032548;NM_172027	Body;5'UTR;Body	chr3:127391011-127392434	S_Shelf			NA	3:128877571-128877634			NA	434555	cg24768999
270	cg10546562	5390490	5390492	5390490	5390540		NA		NA	ICshore	.;chr7_ICshore:5390322-5391871	0	1	1	XY_NO	A_NO	5396906	5396907	6416	TNRC18	BC068099	cg10546562	cg10546562	I	C	37	7	5390491	CGGCAACGGAGCCGCTTTCGTATTGAATGACAGAGACCAGGGGTGTCAAA	7	5357017			NA	NA	TNRC18	NM_001080495	Body	chr7:5391323-5391572	N_Shore			NA	7:5357017-5357036			NA	200367	cg10546562
887	cg13352717	17405194	17405196	17405146	17405196		NA		NA	IC	.;chr19_IC:17403868-17406278	0	1	1	XY_NO	A_NO	17414281	17414282	9087	ABHD8	NM_024527	cg13352717	cg13352717	I	C	37	19	17405195	CGTGGACAAGCAGGACGGGCACGGTGAGCTCGGCGTGGTAGACCTCGTCG	19	17266195			NA	NA	ABHD8	NM_024527	Body	chr19:17404959-17405377	Island			NA	19:17265960-17266460			TRUE	245976	cg13352717
766	cg27208169	17603583	17603585	17603534	17603584		NA		NA	HC	chr17_HCshore:17603335-17604511;chr17_ICshore:17603445-17604437	0	1	0	XY_NO	A_NO	17584786	17584787	18798	RAI1	NM_030665	cg27208169	cg27208169	II		37	17	17603584	TTCAAAGACCTATTCTTGGGGCCTGGGCCCTGTGAAACCTCTGGCTCTCG	17	17544309			NA	NA	RAI1	NM_030665	5'UTR	chr17:17603583-17604147	Island			TRUE				TRUE	474679	cg27208169
271	cg16277885	899934	899936	899935	899985		NA		NA	IC	.;chr7_IC:899095-900238	0	1	0	XY_NO	A_NO	891883	891884	8052	SUN1	BX648893	cg16277885	cg16277885	II		37	7	899935	CAGCAGACACCACGGCTTCTGAGGTTGGGAGCTGCTTGGTCACGGAAACG	7	866461			NA	NA	UNC84A;UNC84A	NM_025154;NM_001130965	Body;Body					NA	7:866332-866564			NA	299372	cg16277885
14	cg18084114	31197217	31197219	31197218	31197268		NA		NA	LC	.;.	50	1	0	XY_NO	A_NO	31196431	31196432	-786	MATN1	NM_002379	cg18084114	cg18084114	II		37	1	31197218	CGCCTCCTAGGGTTGATTCAAGGAGCAAAGGAGTTAGATGAGGTTTCTCA	1	30969805			NA	TRUE	MATN1	NM_002379	TSS1500	chr1:31194276-31194587	S_Shelf			NA		1:31196867-31197794	Unclassified	NA	329159	cg18084114
371	cg14570652	139393735	139393737	139393735	139393785		NA		NA	IC	.;chr9_IC:139392873-139394248	0	1	1	XY_NO	A_NO	139408002	139408003	14267	NOTCH1	BC032414	cg14570652	cg14570652	I	C	37	9	139393736	CGGGTGCTGGGCAGACGTACACCGATGCCTCCTGCCCAGAACGAACGCCT	9	138513557			NA	NA	NOTCH1	NM_017617	Body	chr9:139393189-139393860	Island			NA	9:138512862-138513934			NA	271223	cg14570652
888	cg06423357	55997779	55997781	55997779	55997829		NA		NA	IC	.;chr19_IC:55997541-55998320	0	1	1	XY_NO	A_NO	55996556	55996557	1224	NAT14	NM_020378	cg06423357	cg06423357	I	C	37	19	55997780	GCGGCCGTGTCAAGGCATGGAGGGCCACGCGGTTTTCCGTGTCCTTCACG	19	60689592			NA	NA	NAT14	NM_020378	Body	chr19:55997776-55998219	Island			NA	19:60689589-60689969			NA	125514	cg06423357
889	cg27391679	46056906	46056908	46056906	46056956		NA		NA	IC	.;chr19_IC:46056611-46057273	0	1	1	XY_NO	A_NO	46088121	46088122	31215	OPA3	NM_025136	cg27391679	cg27391679	I	C	37	19	46056907	GGAACGCGCTGCGGGACGAGGTGGGCCACCTGGCGCTGGCGCTGGAAGCG	19	50748747	rs28937898		NA	NA	OPA3;OPA3	NM_001017989;NM_025136	Body;Body	chr19:46056783-46057149	Island			TRUE	19:50748644-50748977			NA	477793	cg27391679
372	cg13529086	136217352	136217354	136217303	136217353		NA		NA	LC	.;.	0	1	0	XY_NO	A_NO	136217310	136217311	43	SNORD36A	NR_002448	cg13529086	cg13529086	II		37	9	136217353	CGCACTTCAAGGTTGAATTCAGTGAGAGATTCACATCATTGCAAGAGCCA	9	135207174			NA	NA	SNORD36C;SNORD36A;RPL7A	NR_000016;NR_002448;NM_000972	TSS1500;Body;Body	chr9:136214430-136215760	S_Shore			NA				NA	249655	cg13529086
662	cg06913337	88590403	88590405	88590403	88590453		NA		NA	HC	chr16_HCshore:88590186-88590727;chr16_ICshore:88590093-88590863	0	1	1	XY_NO	A_NO	88633124	88633125	42721	C16orf85	AB463769	cg06913337	cg06913337	I	C	37	16	88590404	CGGCGCGTGTTTTTATCATGCTGGGAACACGCTGCTCCTGGGAGTGATAA	16	87117905			NA	NA	ZFPM1	NM_153813	Body	chr16:88590204-88590410	Island			NA	16:87117783-87117969			NA	135069	cg06913337
442	cg17565303	65367056	65367058	65367008	65367058		NA		NA	IC	.;chr11_IC:65366386-65367369	0	1	1	XY_NO	A_NO	65363466	65363467	-3590	KCNK7	NM_033347	cg17565303	cg17565303	I	C	37	11	65367057	TCGGGCAGGGCGCGGGCGTTGGCGTGGGGGGTGTTGTCGGGGACTCCCCG	11	65123633			NA	NA	MAP3K11	NM_002419	Body	chr11:65366864-65367254	Island			NA	11:65123458-65123763			NA	321152	cg17565303
503	cg24732555	132675219	132675221	132675171	132675221		NA	rs79437625	1	HC	chr12_HCshore:132673728-132675232;chr12_ICshore:132670747-132675413	0	1	1	XY_NO	A_NO	132690572	132690573	15353	GALNT9	NM_021808	cg24732555	cg24732555	I	A	37	12	132675220	TGGCCACGCACATGTCGAGGGGCCGTTCTGACGATGGACTGAGGGGCTCG	12	131241173			NA	NA				chr12:132673993-132675241	Island			NA	12:131240559-131241963			NA	433957	cg24732555
855	cg20513080	77215344	77215346	77215296	77215346		NA		NA	HC	HCshore:77214859-77215507;ICshore:77214432-77215532	0	1	1	XY_NO	A_NO	77160325	77160326	55020	NFATC1	NM_172387	cg20513080	cg20513080	I	C	37	18	77215345	CTCAGCGGGTGGGGCTGCACGGGTCTCGTCAGTGGTCGTTTCTGTGGCCG	18	75316333			NA	NA	NFATC1;NFATC1;NFATC1;NFATC1;NFATC1	NM_006162;NM_172388;NM_172389;NM_172387;NM_172390	Body;Body;Body;Body;Body	chr18:77214959-77215492	Island			NA	18:75315924-75316820			NA	367873	cg20513080
663	cg01682070	29996773	29996775	29996773	29996823		NA	rs56312054	1	IC	.;chr16_IC:29996493-29997224	0	1	1	XY_NO	A_NO	29991672	29991673	5102	TAOK2	AL137701	cg01682070	cg01682070	I	T	37	16	29996774	TGCCCAAGGATGTGCTGCTGGAACTTCCGCTCCTCGGCCTGGGCAGCTCG	16	29904275	rs56312054		NA	NA	TAOK2;TAOK2	NM_016151;NM_004783	Body;Body	chr16:29997636-29997849	N_Shore			NA	16:29904101-29904598			NA	34570	cg01682070
15	cg21406271	25258081	25258083	25258082	25258132		NA		NA	HC	chr1_HCshore:25255103-25259366;chr1_ICshore:25254808-25259405	0	1	0	XY_NO	A_NO	25256769	25256770	-1312	RUNX3	NM_004350	cg21406271	cg21406271	II		37	1	25258082	CTAAGCTTCTTTGCTTCCGAGGCTTGGAATTCATTGTTTTGCACCTGTCG	1	25130669			NA	NA	RUNX3;RUNX3	NM_004350;NM_001031680	TSS1500;Body	chr1:25255527-25259005	Island			NA	1:25127743-25131723	1:25257887-25258149	Unclassified_Cell_type_specific	NA	381500	cg21406271
618	cg21177426	37386585	37386587	37386586	37386636		NA		NA	LC	.;.	0	1	0	XY_NO	A_NO	37390561	37390562	3976	MEIS2	AK300247	cg21177426	cg21177426	II		37	15	37386586	TTGAGCACCTGGAGATTTTGAGCATGTAACCATGTCCATCCTTCAACTCG	15	35173878			NA	NA	MEIS2;MEIS2;MEIS2;MEIS2;MEIS2;MEIS2;MEIS2	NM_172316;NM_170674;NM_170675;NM_172315;NM_002399;NM_170677;NM_170676	Body;Body;Body;Body;Body;Body;Body	chr15:37387386-37387614	N_Shore		RDMR	NA				NA	378100	cg21177426
664	cg04551053	85813365	85813367	85813316	85813366		NA		NA	IC	.;chr16_IC:85813242-85813609	0	1	0	XY_NO	A_NO	85833147	85833148	19782	COX4NB	NM_001142288	cg04551053	cg04551053	II		37	16	85813366	CGGAATGACTGGACAAACCCAGAGATCAATAAAGCTGTCCTACACTTGTG	16	84370867			NA	NA	COX4NB;COX4NB	NM_001142288;NM_006067	3'UTR;Body					NA	16:84370789-84371022			NA	91136	cg04551053
665	cg00610508	4013336	4013338	4013336	4013386		NA		NA	IC	.;chr16_IC:4012866-4013821	0	1	1	XY_NO	A_NO	3930120	3930121	-83216	CREBBP	NM_004380	cg00610508	cg00610508	I	T	37	16	4013337	CTGCAGCGGAAACGCCGTGCATCTCTTGTCTGTTGGCAGCGAGCACATCG	16	3953338			NA	NA	ADCY9	NM_001116	3'UTR	chr16:4015001-4015232	N_Shore			TRUE	16:3953281-3953701	16:4012669-4013695	Unclassified_Cell_type_specific	NA	13017	cg00610508
975	cg07957458	33862214	33862216	33862214	33862264		NA		NA	IC	.;chr20_IC:33862005-33862438	0	1	1	XY_NO	A_NO	33865927	33865928	3713	EDEM2	AK296878	cg07957458	cg07957458	I	C	37	20	33862215	GGCACATCGTTGATGGTCACCATGATGTCCACGTCGTCCTGGGGCAGCCG	20	33325629			NA	NA	MMP24	NM_006690	Body	chr20:33865333-33865563	N_Shelf			NA	20:33325614-33325679			NA	154657	cg07957458
976	cg22039839	60777951	60777953	60777903	60777953		NA	rs11696152,rs77604297	2	IC	.;chr20_IC:60777559-60778274	0	1	1	XY_NO	A_NO	60795322	60795323	17371	HRH3	AB019000	cg22039839	cg22039839	I	C	37	20	60777952	CGCCCCACCCCAGCGTGCAGAGACGCGGCCCCGGACCCTTGCGGCTCATC	20	60211347			NA	NA				chr20:60775742-60776152	S_Shore			NA	20:60211316-60211367			NA	391009	cg22039839
272	cg08649439	4761867	4761869	4761819	4761869		NA		NA	IC	.;chr7_IC:4761315-4764273	0	1	1	XY_NO	A_NO	4721929	4721930	39939	FOXK1	NM_001037165	cg08649439	cg08649439	I	T	37	7	4761868	CGGTGCTGGCATTTATTTCCAGGCGGCCGTGGACGTGAAATCCAGCATCT	7	4728394			NA	NA	FOXK1	NM_001037165	Body	chr7:4764684-4765252	N_Shelf			NA	7:4728319-4728432			NA	167236	cg08649439
587	cg01055824	91818667	91818669	91818619	91818669		NA		NA	IC	.;chr14_IC:91818390-91818878	0	1	1	XY_NO	A_NO	91883181	91883182	64514	CCDC88C	AK302839	cg01055824	cg01055824	I	C	37	14	91818668	AGGCAGATCCGCGGGTGCTTGGAGGCCGGCGTGTGGGCCGCACTGTGACG	14	90888421			NA	NA	CCDC88C	NM_001080414	Body					TRUE	14:90888250-90888426			NA	22254	cg01055824
215	cg24148817	37461032	37461034	37460984	37461034		NA	rs71569378	1	HC	chr6_HCshore:37460865-37461391;chr6_ICshore:37460763-37461531	0	1	1	XY_NO	A_NO	37467699	37467700	6667	CCDC167	NM_138493	cg24148817	cg24148817	I	C	37	6	37461033	AGGAGACGGAGGCCGAGCCAGCCTTGCAAGTTAGCGCCCGAGCCAGTCCG	6	37569011			NA	NA	C6orf129	NM_138493	Body					NA	6:37568918-37569042			NA	424549	cg24148817
619	cg08778287	99499614	99499616	99499565	99499615		NA	rs74032133	1	IC	.;IC:99499304-99499745	0	1	0	XY_NO	A_NO	99467753	99467754	31862	IGF1R	AY429545	cg08778287	cg08778287	II		37	15	99499615	CGAGAGGCCCCGTGTAGACCTGAAGCCAGATTCCAACAAGCCAGCAAGGA	15	97317138		rs74032133	NA	NA	IGF1R	NM_000875	Body	chr15:99500472-99500721	N_Shore			NA	15:97317010-97317202	15:99499564-99500159	Gene_Associated_Cell_type_specific	NA	169444	cg08778287
183	cg15154318	889563	889565	889514	889564		NA		NA	LC	.;.	0	1	0	XY_NO	A_NO	891401	891402	1838	BRD9	BC041590	cg15154318	cg15154318	II		37	5	889564	CGGGGTGCGTAGGAAGAGTTCATGAACTCATTAGTGGCTCACTCTGAAGT	5	942564			NA	NA	BRD9;BRD9;BRD9	NR_027633;NM_001009877;NM_023924	Body;Body;Body	chr5:892522-893479	N_Shelf			NA	5:942557-942715			NA	281314	cg15154318
890	cg27513213	3978142	3978144	3978094	3978144		NA	rs35987350	1	HC	chr19_HCshore:3977822-3978453;chr19_ICshore:3977117-3979634	0	1	1	XY_NO	A_NO	3982569	3982570	4427	SNORD37	NR_002602	cg27513213	cg27513213	I	C	37	19	3978143	TGGGGGACTTGGAGAGGCAGAGCACGTTCGACTCTTCACTGACCGTCTCG	19	3929143			NA	NA	EEF2	NM_001961	Body	chr19:3977495-3978160	Island	high-CpG:3928516-3929173		NA	19:3928264-3929304			NA	479770	cg27513213
891	cg08873940	51607431	51607433	51607431	51607481		NA		NA	HC	chr19_HCshore:51606951-51608203;chr19_ICshore:51607029-51608162	0	1	1	XY_NO	A_NO	51611646	51611647	4215	CTU1	NM_145232	cg08873940	cg08873940	I	C	37	19	51607432	CGGGCCACGGCGTCCATCGTCCAGCCCCCAAAGAGGTCTTCGTAGGCCAC	19	56299244			NA	NA	CTU1	NM_145232	Body	chr19:51607207-51607840	Island			NA	19:56299023-56299723			NA	171233	cg08873940
999	cg21063361	43255610	43255612	43255610	43255660		NA		NA	HC	chr21_HCshore:43255261-43255817;chr21_ICshore:43254406-43255898	0	1	1	XY_NO	A_NO	43299590	43299591	43980	PRDM15	BC032305	cg21063361	cg21063361	I	C	37	21	43255611	TCACTCACGGCGTGTCCCTCTGACCAGGTGGACGGCGAGTACAGGTACCG	21	42128680	rs34963399		NA	NA	PRDM15;PRDM15	NM_022115;NM_001040424	Body;Body	chr21:43255476-43255722	Island			NA	21:42128546-42128783			NA	376244	cg21063361
16	cg01329153	8417398	8417400	8417349	8417399		NA		NA	LC	.;.	0	1	0	XY_NO	A_NO	8441234	8441235	23836	BC113958	BC113958	cg01329153	cg01329153	II		37	1	8417399	GGCTTGTAAGGTCTACACCAGGTGCCAACAGAGCTTCAGATATGAGGACG	1	8339986			NA	NA	RERE;RERE;RERE	NM_001042682;NM_012102;NM_001042681	Body;Body;Body	chr1:8418322-8418857	N_Shore			NA				NA	27711	cg01329153
184	cg18022036	19288940	19288942	19288940	19288990		NA		NA	IC	.;chr5_IC:19288674-19289709	50	5	2	XY_NO	A_YES	19886380	19886381	597440	CDH18	AK308745	cg18022036	cg18022036	I	T	37	5	19288941	CCTTCTGATGTTCGGATGGGTTTACGAGTTTCTTCCTTCTGGTGGGTTCG	5	19324698			NA	NA								NA	5:19324431-19324847			NA	328105	cg18022036
443	cg25547939	64001093	64001095	64001044	64001094		NA		NA	LC	.;.	0	1	0	XY_NO	A_NO	64002055	64002056	-961	VEGFB	NM_003377	cg25547939	cg25547939	II		37	11	64001094	GCCAGTGCCCACTGCTAGCAGCCTGCCTAGTTCAGTGATGGAGTTAGACG	11	63757670			NA	TRUE	VEGFB;DNAJC4	NM_003377;NM_005528	TSS1500;Body	chr11:64001572-64002712	N_Shore			NA		11:64001081-64001184	Unclassified_Cell_type_specific	NA	446874	cg25547939
444	cg06539449	69461007	69461009	69460958	69461008		NA		NA	IC	.;chr11_IC:69460797-69461531	0	1	0	XY_NO	A_NO	69455872	69455873	5136	CCND1	NM_053056	cg06539449	cg06539449	II		37	11	69461008	CGGGAGCCATGAATGAAAACCTTCTCATTGAGGCAAATCAGAACCGCACA	11	69170189			NA	TRUE	CCND1	NM_053056	Body	chr11:69461060-69461378	N_Shore			NA	11:69170132-69170559	11:69459756-69461202	Gene_Associated	NA	127603	cg06539449
504	cg01944484	149763	149765	149763	149813	rs2368808	1	rs2368808	1	IC	.;chr12_IC:149739-149964	0	1	1	XY_NO	A_NO	149411	149412	-352	FAM138D	NR_026823	cg01944484	cg01944484	I	A	37	12	149764	CGGTGCTTATTTAACAACGAAATCATCCCGACACAATGAGCCATATGTGA	12	20025		rs2368808	NA	NA	FAM138D	NR_026823	TSS1500					NA				NA	39870	cg01944484
588	cg07066907	23058971	23058973	23058922	23058972		NA		NA	ICshore	.;chr14_ICshore:23057801-23059942	19	1	0	XY_NO	A_NO	23058142	23058143	-829	DAD1	NM_001344	cg07066907	cg07066907	II		37	14	23058972	CGCTGACATCCCGGGATATTACACCAGGTTCAAGATACCAGCTTGCGGAA	14	22128812			NA	NA	DAD1	NM_001344	TSS1500	chr14:23057921-23058359	S_Shore			NA		14:23057738-23059523	Unclassified	NA	138057	cg07066907
767	cg25512107	78831166	78831168	78831118	78831168		NA		NA	IC	.;chr17_IC:78831003-78831996	0	1	1	XY_NO	A_NO	78923235	78923236	-92068	RPTOR	BC033699	cg25512107	cg25512107	I	A	37	17	78831167	TGTTGAGCAAGCTGGCCGTGCCGTCACGGAGAGGTGGCCGTGGTGTCACG	17	76445762			NA	NA	RPTOR;RPTOR	NM_001163034;NM_020761	Body;Body	chr17:78831505-78831864	N_Shore			NA	17:76445762-76445945			NA	446375	cg25512107
505	cg25937854	120150413	120150415	120150413	120150463		NA		NA	IC	.;chr12_IC:120149889-120151008	0	1	1	XY_NO	A_NO	120151528	120151529	1115	MIR1178	NR_031589	cg25937854	cg25937854	I	C	37	12	120150414	TCCCGACGGGGATGTATCTATTCATGGTGCCGTTGGTGCTTCCGAACTCG	12	118634797			NA	NA	CIT	NM_007174	Body					NA	12:118634738-118635009			NA	452723	cg25937854
445	cg02928928	1975303	1975305	1975254	1975304		NA		NA	IC	.;chr11_IC:1975012-1976065	0	1	0	XY_NO	A_NO	1968501	1968502	6803	MRPL23	NM_021134	cg02928928	cg02928928	II		37	11	1975304	CGCAAGGGCTCGGATGACTTGAATGCCACTTGTAACCGTAGCTGCCTCTG	11	1931880			NA	NA	MRPL23	NM_021134	Body	chr11:1974039-1974333	S_Shore			NA	11:1931812-1931959	11:1974549-1975533	NonGene_Associated	NA	59612	cg02928928
892	cg27341866	2278617	2278619	2278569	2278619		NA		NA	IC	.;chr19_IC:2277529-2278937	0	1	1	XY_NO	A_NO	2282180	2282181	3563	C19orf35	NM_198532	cg27341866	cg27341866	I	C	37	19	2278618	CTGTGGGGCTCACCTTGGCGACCAGGATGTGCCAGGCGTCCTCGTGCGCG	19	2229618			NA	NA	C19orf35	NM_198532	Body	chr19:2278605-2278848	Island			NA	19:2229606-2229803	19:2278529-2278785	Unclassified_Cell_type_specific	NA	476973	cg27341866
1010	cg18897345	38885347	38885349	38885347	38885397		NA		NA	IC	.;chr22_IC:38885197-38885547	0	1	1	XY_NO	A_NO	38884965	38884966	-382	DDX17	AF131750	cg18897345	cg18897345	I	C	37	22	38885348	CGCGGGGAGCATGCATCAAGGGTCCGTGGCAGTGAGAAGTCCCCACACAC	22	37215294			NA	NA	DDX17;DDX17;DDX17;DDX17	NM_001098504;NM_030881;NM_001098505;NM_006386	Body;TSS1500;TSS1500;Body					NA	22:37215218-37215348			NA	342657	cg18897345
589	cg21148160	73732129	73732131	73732129	73732179		NA	rs61745860	1	IC	.;chr14_IC:73732023-73732232	0	1	1	XY_NO	A_NO	73729105	73729106	3025	PAPLN	AK125658	cg21148160	cg21148160	I	C	37	14	73732130	TCGATGGCTGGGGGCGGGAAGCCTTCGGCACGGCAGGTCATCCGGATCCG	14	72801883		rs61745860	NA	NA	PAPLN	NM_173462	Body					NA				NA	377531	cg21148160
273	cg26996890	1980807	1980809	1980807	1980857		NA		NA	IC	.;chr7_IC:1980746-1980987	0	1	1	XY_NO	A_NO	1980184	1980185	-623	MAD1L1	BC018870	cg26996890	cg26996890	I	C	37	7	1980808	CGCCCAGCGCTGGCGTTGGACCCAGCAGTGCCTGAGGACGTCAAGTTCCC	7	1947334			NA	NA	MAD1L1;MAD1L1;MAD1L1	NM_003550;NM_001013837;NM_001013836	Body;Body;Body	chr7:1978698-1978934	S_Shore			TRUE	7:1947326-1947419			NA	471140	cg26996890
157	cg27532938	1512247	1512249	1512199	1512249		NA	rs6599394,rs74836991	2	IC	.;chr4_IC:1512196-1512407	50	1	1	XY_NO	A_NO	1577965	1577966	65718	AX748388	AX748388	cg27532938	cg27532938	I	C	37	4	1512248	AAACAGCCGAGCTGGTTTCTAAACTGGCGGTTCGACTTTACTCCCCACCG	4	1481574			NA	NA				chr4:1514184-1514520	N_Shore			NA	4:1481574-1481596			NA	480111	cg27532938
768	cg08627327	79216927	79216929	79216927	79216977		NA		NA	IC	.;chr17_IC:79216900-79217166	0	1	1	XY_NO	A_NO	79220523	79220524	3596	SLC38A10	BC011702	cg08627327	cg08627327	I	C	37	17	79216928	AGTTCCAGAGCAGGGATAGCGCTGTCCCGTCGCCGGTGTGTACTTCTGCG	17	76831523			NA	NA				chr17:79212416-79213771	S_Shelf			NA	17:76831477-76831553			NA	166828	cg08627327
446	cg08925720	61314935	61314937	61314935	61314985		NA		NA	IC	.;chr11_IC:61313385-61315184	27	1	1	XY_NO	A_NO	61309869	61309870	-5066	SYT7	Y19237	cg08925720	cg08925720	I	C	37	11	61314936	CGGGCACCGCAGTCTGTGCCTGGCACACGCACGCATACACGCACACGCAC	11	61071512			NA	NA	SYT7	NM_004200	Body					NA	11:61071424-61071600			NA	172184	cg08925720
216	cg18644481	31854848	31854850	31854800	31854850		NA		NA	LC	.;.	0	1	1	XY_NO	A_NO	31853018	31853019	-1830	EHMT2	AK092866	cg18644481	cg18644481	I	C	37	6	31854849	AGCCCTTCTGGGCGGCTGCATGCAGGGGCGTGCGCTTGCTCTGCTGGTCG	6	31962828			NA	NA	EHMT2;EHMT2	NM_006709;NM_025256	Body;Body	chr6:31856896-31857104	N_Shelf			NA				NA	338529	cg18644481
893	cg04171554	2761891	2761893	2761891	2761941		NA	rs7256139	1	HC	chr19_HCshore:2761476-2762143;chr19_ICshore:2761302-2762814	12	1	1	XY_NO	A_NO	2783353	2783354	21462	SGTA	NM_003021	cg04171554	cg04171554	I	C	37	19	2761892	CGCGACCGCCCGGGGACGGCACAGTCTATCATCCCGTGTTGATTTCCTGT	19	2712892	rs7256139		NA	NA	SGTA	NM_003021	Body	chr19:2761665-2761909	Island			NA	19:2712403-2712909			TRUE	83829	cg04171554
590	cg14531093	102973716	102973718	102973716	102973766		NA		NA	HC	chr14_HCshore:102973114-102974576;chr14_ICshore:102972729-102974479	0	1	1	XY_NO	A_NO	102974225	102974226	509	ANKRD9	CCDS9973	cg14531093	cg14531093	I	C	37	14	102973717	GCCGCGTGGAGGGCGGTGGCACGTCGCTGCACGTGGCCTGTGAGCTGGCG	14	102043470			NA	NA	ANKRD9	NM_152326	Body	chr14:102973317-102976666	Island			NA	14:102043007-102044066			NA	270387	cg14531093
158	cg07328688	114304348	114304350	114304299	114304349		NA		NA	LC	.;.	0	1	0	XY_NO	A_NO	114294440	114294441	9909	ANK2	DQ925692	cg07328688	cg07328688	II		37	4	114304349	CGGAGCAATGAGTCATTTTTGCACAACAGGAAAAGACCAGATAATTGGAA	4	114523798			NA	NA	ANK2;ANK2;ANK2	NM_001148;NM_001127493;NM_020977	3'UTR;3'UTR;3'UTR					TRUE				NA	143188	cg07328688
506	cg13327785	132219528	132219530	132219480	132219530		NA		NA	IC	.;chr12_IC:132218626-132220397	0	1	1	XY_NO	A_NO	132195644	132195645	23885	SFSWAP	AB208921	cg13327785	cg13327785	I	C	37	12	132219529	TCCGAGAGACAGACAGGTCAGGCCGGAAGCGACTGTCCGTGAAGGTGACG	12	130785482			NA	NA	SFRS8	NM_004592	Body	chr12:132219327-132219539	Island			NA	12:130784979-130785775			NA	245579	cg13327785
274	cg22984587	64043118	64043120	64043070	64043120		NA		NA	HC	chr7_HCshore:64042924-64043475;chr7_ICshore:64042817-64043374	0	1	1	XY_NO	A_NO	64042987	64042988	132	LOC641746	NR_033245	cg22984587	cg22984587	I	C	37	7	64043119	GAGTGGCGCTGCGAGTGGCGCGGAGCATGTGTGCGGGCGCACCCTTCACG	7	63680554			NA	NA	LOC641746	NR_033245	Body					NA	7:63680432-63680633			NA	405350	cg22984587
17	cg08130783	36056576	36056578	36056576	36056626		NA		NA	IC	.;chr1_IC:36056152-36056798	0	1	1	XY_NO	A_NO	36038970	36038971	17607	TFAP2E	NM_178548	cg08130783	cg08130783	I	C	37	1	36056577	CGCCACTGTGTACGTGAGCAGTGGGCACACACACGTACGTGCGCGCCACT	1	35829164			NA	NA	TFAP2E	NM_178548	Body					NA	1:35829070-35829208			NA	157827	cg08130783
769	cg07103093	35297751	35297753	35297752	35297802		NA		NA	HC	chr17_HCshore:35296962-35297755;chr17_ICshore:35289171-35298380	0	1	0	XY_NO	A_NO	35295756	35295757	1996	LHX1	AK308646	cg07103093	cg07103093	II		37	17	35297752	CGTCTGCAAAGAGGATTACCTAAGTAACAGCAGTGTTGCCAAAGAGAACA	17	32371865			NA	NA	LHX1	NM_005568	Body	chr17:35291899-35300875	Island			TRUE	17:32371311-32372289			NA	138770	cg07103093
159	cg05202068	146117504	146117506	146117456	146117506		NA		NA	LC	.;.	25	1	1	XY_NO	A_NO	146100831	146100832	-16673	OTUD4	NM_001102653	cg05202068	cg05202068	I	C	37	4	146117505	CGGCACCAAAACTTTATGTGTAATAGTCCACCTACTCTGCACTTCTTGCG	4	146336955			NA	NA								NA				NA	103483	cg05202068
373	cg13947167	34555108	34555110	34555060	34555110		NA		NA	IC	.;chr9_IC:34554821-34555342	0	1	1	XY_NO	A_NO	34568009	34568010	-12900	LOC415056	BC033987	cg13947167	cg13947167	I	C	37	9	34555109	GTGTGGTGGGCGGTGTGCCAGGTCCACTGCAAGGCGTGTGCGCCGCGACG	9	34545109			NA	NA	CNTFR;CNTFR	NM_147164;NM_001842	Body;Body					NA	9:34545008-34545134			TRUE	258268	cg13947167
856	cg05687091	77218861	77218863	77218812	77218862		NA	rs11663201,rs79299663	2	IC	.;IC:77216568-77219687	0	1	0	XY_NO	A_NO	77160325	77160326	58537	NFATC1	NM_172387	cg05687091	cg05687091	II		37	18	77218862	GCGTCTCCTTTCCTGAGATGCGAGGTTATTTCCATCTTTCAGCAGTCTCG	18	75319850		rs11663201	NA	NA	NFATC1;NFATC1;NFATC1;NFATC1;NFATC1	NM_006162;NM_172388;NM_172389;NM_172387;NM_172390	Body;Body;Body;Body;Body	chr18:77218227-77218866	Island			NA		18:77218859-77218942	Unclassified_Cell_type_specific	NA	112485	cg05687091
894	cg04668156	3201534	3201536	3201485	3201535		NA		NA	IC	.;chr19_IC:3201048-3202075	0	1	0	XY_NO	A_NO	3198814	3198815	2721	NCLN	BC008920	cg04668156	cg04668156	II		37	19	3201535	CGCCCAGCGACAGCCACTACAGGGACGGGAGAGGCAAGGCCACAGTCACC	19	3152535			NA	NA	NCLN	NM_020170	Body	chr19:3201455-3201681	Island			NA	19:3152225-3152681			NA	93321	cg04668156
1000	cg07040161	48084673	48084675	48084625	48084675		NA	rs3747011	1	IC	.;chr21_IC:48084317-48084859	0	1	1	XY_NO	A_NO	48063197	48063198	21477	PRMT2	BC038765	cg07040161	cg07040161	I	T	37	21	48084674	CGTCCCACACGAGTGGATGAGCGACGGCAGTAAGGGCACCACTAACATAG	21	46909102			NA	NA	PRMT2;PRMT2	NM_001535;NM_206962	3'UTR;3'UTR	chr21:48087200-48088106	N_Shelf			NA	21:46908926-46909163			NA	137534	cg07040161
374	cg13786236	130883532	130883534	130883532	130883582		NA		NA	IC	.;chr9_IC:130883274-130883720	0	1	1	XY_NO	A_NO	130881012	130881013	-2520	LOC100289019	NR_033374	cg13786236	cg13786236	I	T	37	9	130883533	CGCAGCACGCCATACACCGCCTGGGGCACGAACAGAAACGTGTCACCATA	9	129923354	rs34706428		TRUE	NA	PTGES2;PTGES2;PTGES2	NR_027812;NR_027811;NM_025072	Body;Body;Body					NA	9:129923234-129923362			NA	254970	cg13786236
620	cg05622550	74315473	74315475	74315425	74315475		NA		NA	HC	HCshore:74314962-74315918;ICshore:74314255-74316204	0	1	1	XY_NO	A_NO	74315168	74315169	306	PML	BC034251	cg05622550	cg05622550	I	C	37	15	74315474	TAGCTCACGTGCGGGCTCAGGAGCGCGAGCTGCTGGAGGCTGTGGACGCG	15	72102527			NA	NA	PML;PML;PML;PML;PML;PML;PML;PML;PML	NM_033247;NM_033244;NM_002675;NM_033238;NM_033246;NM_033250;NM_033239;NM_033249;NM_033240	Body;Body;Body;Body;Body;Body;Body;Body;Body	chr15:74315178-74315711	Island			NA	15:72102232-72102751			NA	111311	cg05622550
770	cg22432760	80829717	80829719	80829669	80829719		NA	rs7209562	1	ICshore	.;chr17_ICshore:80827785-80830236	0	2	1	XY_NO	A_YES	80853700	80853701	-23982	TBCD	AL096745	cg22432760	cg22432760	I	C	37	17	80829718	CGCTTGGCTTTGATCTCGTGGGGCTTCGTCTTTTGGACGTCCTGGGTGCG	17	78423007	rs7209562		NA	NA	TBCD	NM_005993	Body	chr17:80829533-80829871	Island			NA	17:78422727-78423416	17:80829598-80829877	Unclassified	TRUE	396611	cg22432760
447	cg22996031	67163516	67163518	67163468	67163518		NA		NA	LC	.;.	0	1	1	XY_NO	A_NO	67160775	67160776	2742	RAD9A	NM_001243224	cg22996031	cg22996031	I	T	37	11	67163517	CGGCGAGCGCCTGGGAGGAACCTCACCCGGAATTCCTTGAGGCAGAAAGT	11	66920093			NA	NA	RAD9A	NM_004584	Body	chr11:67166292-67166522	N_Shelf			NA				NA	405544	cg22996031
96	cg15550100	242606288	242606290	242606240	242606290		NA		NA	IC	.;chr2_IC:242605409-242606623	0	1	1	XY_NO	A_NO	242607673	242607674	-1384	ATG4B	AK123425	cg15550100	cg15550100	I	T	37	2	242606289	CGGGGACTCAGGGCAAGCGCCGCACGGCAGGACCCACCTTCAGCGTCTCC	2	242254962			NA	NA	ATG4B;ATG4B	NM_013325;NM_178326	Body;Body	chr2:242606078-242606560	Island			NA	2:242254752-242255149			NA	287186	cg15550100
666	cg06233301	1500358	1500360	1500358	1500408		NA	rs12919466	1	IC	.;chr16_IC:1499576-1501343	0	1	1	XY_NO	A_NO	1499797	1499798	-561	CLCN7	AK096963	cg06233301	cg06233301	I	C	37	16	1500359	ACAAAAGTGTCGCACCTCACGTGGTTCACGGGCCGTGGGCGTTGTCCTCG	16	1440360	rs12919466		NA	NA	CLCN7;CLCN7	NM_001287;NM_001114331	Body;Body	chr16:1500249-1500600	Island			NA	16:1439922-1441181			TRUE	122359	cg06233301
591	cg10100767	105246560	105246562	105246560	105246610		NA	rs17846816,rs61761180	2	LC	.;.	0	1	1	XY_NO	A_NO	105244014	105244015	-2546	AKT1	AK299310	cg10100767	cg10100767	I	T	37	14	105246561	CGTGCGGGTGGTGAGAGCCACGCACACTCTACCCGTCAGACCCTCGCCAG	14	104317606	rs61761180	rs17846816	NA	NA	AKT1;AKT1;AKT1	NM_001014431;NM_005163;NM_001014432	Body;Body;Body					NA	14:104317502-104317804			NA	192419	cg10100767
97	cg21427464	127818225	127818227	127818176	127818226		NA		NA	IC	.;chr2_IC:127817363-127818353	0	1	0	XY_NO	A_NO	127839640	127839641	21415	BIN1	AK301153	cg21427464	cg21427464	II		37	2	127818226	TTCTTTCTGCGCAGCCGCGAAAACAGTTTACTTTTCTTTCTGTGGGGACG	2	127534696			NA	NA	BIN1;BIN1;BIN1;BIN1;BIN1;BIN1;BIN1;BIN1;BIN1;BIN1	NM_139348;NM_139347;NM_139346;NM_139351;NM_139345;NM_004305;NM_139350;NM_139344;NM_139343;NM_139349	Body;Body;Body;Body;Body;Body;Body;Body;Body;Body	chr2:127817994-127818231	Island			NA				NA	381759	cg21427464
396	cg18983789	133457588	133457590	133457588	133457638		NA	rs72853628	1	ICshore	.;chr10_ICshore:133457298-133458832	0	1	1	XY_NO	A_NO	133622534	133622535	164946	FLJ46300	NR_038365	cg18983789	cg18983789	I	C	37	10	133457589	AGGGGCAGCGAGGGCTGGGTGCGGACCGGAAGTGGCCCTGATGTCGGCCG	10	133307579	rs72853628		NA	NA				chr10:133458017-133458495	N_Shore			NA	10:133307454-133308593			NA	343870	cg18983789
448	cg09145322	67766630	67766632	67766631	67766681		NA		NA	IC	.;chr11_IC:67766517-67766726	0	1	0	XY_NO	A_NO	67771592	67771593	4962	UNC93B1	NM_030930	cg09145322	cg09145322	II		37	11	67766631	TCCTGGTCTTCCAAGCCATCTTCTACAGCTTCTTCCATGTGAGTGCCACG	11	67523207			NA	NA	UNC93B1	NM_030930	Body	chr11:67764918-67765256	S_Shore			NA				NA	175841	cg09145322
667	cg08877257	29820591	29820593	29820542	29820592		NA		NA	ICshore	.;chr16_ICshore:29816123-29821093	0	1	0	XY_NO	A_NO	29818810	29818811	1782	AB209061	AB209061	cg08877257	cg08877257	II		37	16	29820592	CGAGACACTGACTCCTAGCCACTTGCAGGGTTGACCCTCAGCAGAGACGG	16	29728093			NA	NA	MAZ;MAZ	NM_002383;NM_001042539	Body;Body	chr16:29818681-29819554	S_Shore			NA		16:29820578-29820772	Promoter_Associated_Cell_type_specific	NA	171301	cg08877257
1011	cg04392554	46685471	46685473	46685423	46685473		NA	rs78692941	1	IC	.;chr22_IC:46685237-46685930	0	1	1	XY_NO	A_NO	46692556	46692557	7085	CN5H6.4	NR_024009	cg04392554	cg04392554	I	C	37	22	46685472	CGGCCATCGGCTCACCTGGGCATTGCTCCCACCGAGCTGGACGATCCGGT	22	45064136			NA	NA	TTC38	NM_017931	Body	chr22:46685379-46685796	Island			NA	22:45064084-45064393			NA	88152	cg04392554
275	cg10018233	150070691	150070693	150070642	150070692		NA	rs1051764	1	IC	.;chr7_IC:150070616-150070828	0	1	0	XY_NO	A_NO	150070032	150070033	-659	REPIN1	AL162065	cg10018233	cg10018233	II		37	7	150070692	TTCCTTCCCAAAGAGCAGATCCCAAGGCATTTACTCCTTGGTCTGTCTCG	7	149701625			NA	NA	REPIN1;REPIN1;REPIN1;REPIN1;REPIN1	NM_013400;NM_014374;NM_001099695;NM_014374;NM_001099696	3'UTR;3'UTR;3'UTR;1stExon;3'UTR	chr7:150068756-150070051	S_Shore			NA		7:150070683-150070921	Gene_Associated_Cell_type_specific	NA	190945	cg10018233
549	cg12602112	78493293	78493295	78493294	78493344		NA		NA	HC	chr13_HCshore:78492248-78493456;chr13_ICshore:78492143-78494273	0	1	0	XY_NO	A_NO	78492965	78492966	-328	EDNRB	NM_001122659	cg12602112	cg12602112	II		37	13	78493294	CGCCGGAGATTCGGAAACCCGCAGAGACTTCTCAAGTCAGCAGGAACTTG	13	77391295			NA	NA	EDNRB;EDNRB;EDNRB	NM_003991;NM_000115;NM_001122659	TSS1500;5'UTR;TSS1500	chr13:78492425-78493382	Island		CDMR	TRUE	13:77390358-77391367	13:78492285-78493698	Unclassified	NA	234354	cg12602112
771	cg25752539	76671515	76671517	76671515	76671565		NA	rs75709894	1	IC	.;chr17_IC:76671241-76671649	0	1	1	XY_NO	A_NO	76688574	76688575	17059	CYTH1	AK296914	cg25752539	cg25752539	I	C	37	17	76671516	TCGCTGCCTGGTGCTTGTCTGGGCGAGATGGACAGGTGAGGTCGAGGACG	17	74183111	rs75709894		NA	NA	CYTH1;CYTH1	NM_017456;NM_004762	3'UTR;3'UTR					NA	17:74182945-74183118	17:76671469-76671605	Unclassified	NA	450126	cg25752539
276	cg03545635	2471550	2471552	2471551	2471601		NA		NA	LC	.;.	50	1	0	XY_NO	A_NO	2472274	2472275	-723	CHST12	CCDS5333	cg03545635	cg03545635	II		37	7	2471551	TCTGTAATCTTTCTAGCAAATCATCAAACCCCACAGTGGTCTCAGGGACG	7	2438077			NA	TRUE	CHST12	NM_018641	5'UTR	chr7:2472245-2473567	N_Shore			NA		7:2471098-2471557	Unclassified_Cell_type_specific	NA	71695	cg03545635
895	cg21098787	15351361	15351363	15351361	15351411		NA		NA	LC	.;.	0	1	1	XY_NO	A_NO	15343857	15343858	-7504	EPHX3	NM_001142886	cg21098787	cg21098787	I	T	37	19	15351362	CGCCCCCACGGAAGAGAGAAGCCTGGAATTGGCCTCCACCTGCGCCGAGT	19	15212362			NA	NA	BRD4	NM_058243	Body	chr19:15349728-15349989	S_Shore			NA				TRUE	376732	cg21098787
449	cg18456140	67810267	67810269	67810267	67810317		NA	rs3808973	1	IC	.;chr11_IC:67810074-67810344	0	1	1	XY_NO	A_NO	67810412	67810413	-144	TCIRG1	NM_006053	cg18456140	cg18456140	I	C	37	11	67810268	CGGGCCCAGCTGCACCAGCTGCAGCTCCACGCCGCCGTGCTACGCCAGGG	11	67566844	rs3808973		NA	NA	TCIRG1;TCIRG1	NM_006019;NM_006053	Body;TSS200	chr11:67806251-67806611	S_Shelf			NA				NA	335492	cg18456140
507	cg19215678	124821187	124821189	124821139	124821189		NA		NA	HC	chr12_HCshore:124820727-124821711;chr12_ICshore:124820705-124821784	0	1	1	XY_NO	A_NO	124824749	124824750	3562	NCOR2	AB463148	cg19215678	cg19215678	I	C	37	12	124821188	ATCTTTGGACCACGAGACGGGGTGGGTGCGGGCCGGAAGTCTTACCATCG	12	123387141			NA	NA	NCOR2;NCOR2	NM_006312;NM_001077261	Body;Body	chr12:124821019-124821593	Island			NA	12:123387105-123387601			NA	347168	cg19215678
668	cg08949854	89437500	89437502	89437452	89437502		NA		NA	IC	.;chr16_IC:89437172-89437731	0	1	1	XY_NO	A_NO	89484775	89484776	47275	ANKRD11	BC025283	cg08949854	cg08949854	I	C	37	16	89437501	TCATGACGAAGGGGACTTGTTCAGGTGAGAAACGTTCAACTGCGCGCTCG	16	87965002			NA	NA	ANKRD11	NM_013275	5'UTR	chr16:89438503-89438850	N_Shore			TRUE	16:87964832-87965107			NA	172623	cg08949854
277	cg26651303	158533203	158533205	158533155	158533205		NA		NA	LC	.;.	0	1	1	XY_NO	A_NO	158535753	158535754	2550	ESYT2	AK026710	cg26651303	cg26651303	I	T	37	7	158533204	CGTGGCTTGCATGAGGCTTTGAGACGGGACATGCAAATTCGGGTAGGACA	7	158225965			NA	NA	ESYT2	NM_020728	Body					TRUE		7:158533039-158533366	Gene_Associated_Cell_type_specific	TRUE	464954	cg26651303
98	cg00719108	220080755	220080757	220080755	220080805		NA	rs72552280	1	IC	.;chr2_IC:220080488-220081055	0	1	1	XY_NO	A_NO	220085173	220085174	4418	ABCB6	AK303230	cg00719108	cg00719108	I	C	37	2	220080756	CTCACTGCGCTGGCACCTGGGGCGCCGCACAGGGGAGGTGCTGCGGATCG	2	219789000	rs72552280		NA	NA	ABCB6	NM_005689	Body	chr2:220082991-220084012	N_Shelf			NA	2:219788993-219789095			NA	15231	cg00719108
508	cg09939269	120541398	120541400	120541399	120541449		NA		NA	IC	.;chr12_IC:120540801-120541903	0	1	0	XY_NO	A_NO	120554642	120554643	13244	RAB35	AK125543	cg09939269	cg09939269	II		37	12	120541399	CGGCCAGACTCCAGCCAGGGTGCTCAGCGACTCCCCCACAGCACCCCCCT	12	119025782			NA	NA	RAB35;RAB35	NM_006861;NM_001167606	Body;Body	chr12:120541564-120541788	N_Shore			NA	12:119025274-119026121			NA	189665	cg09939269
669	cg07635227	4714814	4714816	4714766	4714816		NA		NA	IC	.;chr16_IC:4713877-4714856	0	1	1	XY_NO	A_NO	4690623	4690624	-24191	AX748066	AX748066	cg07635227	cg07635227	I	T	37	16	4714815	CGGCCTGCACGCCCAGGAGGACGGAAGAGGACGCACTCACCATCTCCTTC	16	4654816			NA	NA	MGRN1;MGRN1;MGRN1;MGRN1	NM_015246;NM_001142291;NM_001142290;NM_001142289	Body;Body;Body;Body			low-CpG:4654363-4654888		NA		16:4714348-4715526	Promoter_Associated_Cell_type_specific	NA	148867	cg07635227
977	cg11647719	61542560	61542562	61542511	61542561		NA	rs36034272	1	IC	.;chr20_IC:61542012-61543476	0	1	0	XY_NO	A_NO	61545757	61545758	3197	DIDO1	BC000770	cg11647719	cg11647719	II		37	20	61542561	CGACCAGCCTCTTCTGAAAAGGTGAAAGGAGGGGATGACCACGATGACAC	20	61013006		rs36034272	NA	NA	DIDO1;DIDO1;DIDO1;DIDO1	NM_080796;NM_033081;NM_022105;NM_080797	Body;Body;Body;Body	chr20:61542354-61542877	Island			NA	20:61012589-61013417			NA	218392	cg11647719
772	cg08788291	73628165	73628167	73628166	73628216		NA		NA	LC	.;.	49	1	0	XY_NO	A_NO	73629513	73629514	-1347	C17orf109	NM_001162995	cg08788291	cg08788291	II		37	17	73628166	CGGACTGAGCGAAGATGGCTGAGGTGATGTCTGAAGTGCATTACAGTACA	17	71139761			NA	NA	RECQL5;LOC643008	NM_004259;NM_001162995	Body;TSS1500	chr17:73627542-73627824	S_Shore			NA		17:73628050-73628229	Unclassified	NA	169603	cg08788291
509	cg07347128	48336359	48336361	48336360	48336410		NA	rs4307774	1	IC	.;chr12_IC:48335672-48336975	0	1	0	XY_NO	A_NO	48357329	48357330	-20969	TMEM106C	NM_001143843	cg07347128	cg07347128	II		37	12	48336360	CGCGGGCTACACACCTGCGTACCTGAGCAACCCACACATCTGTGCACCCC	12	46622627	rs4307774		NA	NA								TRUE	12:46622164-46623057	12:48335638-48336750	Unclassified	TRUE	143509	cg07347128
896	cg12153709	56196970	56196972	56196970	56197020		NA		NA	HC	chr19_HCshore:56196360-56197207;chr19_ICshore:56196292-56197218	0	1	1	XY_NO	A_NO	56187990	56187991	8981	EPN1	NM_001130071	cg12153709	cg12153709	I	T	37	19	56196971	CGCGCTCAAGACCAAGGAAAAGCTGGCACAGACCGCCACGGGTGAGTCCC	19	60888783			NA	NA	EPN1;EPN1;EPN1	NM_001130071;NM_013333;NM_001130072	Body;Body;Body	chr19:56196666-56197119	Island			NA	19:60888302-60888878			NA	227251	cg12153709
510	cg06462703	133430563	133430565	133430515	133430565		NA	rs7966176	1	IC	.;chr12_IC:133429746-133430742	0	1	1	XY_NO	A_NO	133454239	133454240	23676	CHFR	AK097671	cg06462703	cg06462703	I	C	37	12	133430564	CGCCTGGTGTGGCTCCCAGTACGTTGCCCACCGCGCTCTGCTTTTAACGG	12	131940637			NA	TRUE	CHFR;CHFR;CHFR;CHFR;CHFR	NM_001161345;NM_001161347;NM_018223;NM_001161346;NM_001161344	Body;Body;Body;Body;Body	chr12:133429925-133430579	Island			NA	12:131939999-131940652			NA	126162	cg06462703
621	cg10316525	40572136	40572138	40572136	40572186		NA		NA	HC	HCshore:40572077-40572920;ICshore:40571569-40572933	0	1	1	XY_NO	A_NO	40574786	40574787	2650	ANKRD63	NM_001190479	cg10316525	cg10316525	I	C	37	15	40572137	CGCACCCGTCCCGCCGGACCCCCGCCCCCAACCCCGCCGCCTCGCTAGGC	15	38359429			NA	NA				chr15:40572078-40572758	Island			TRUE	15:38359025-38359887	15:40571047-40572291	Unclassified	NA	196311	cg10316525
511	cg17085238	117187837	117187839	117187789	117187839		NA		NA	IC	.;chr12_IC:117187617-117188155	0	1	1	XY_NO	A_NO	117197768	117197769	-9930	RNFT2	AX747967	cg17085238	cg17085238	I	C	37	12	117187838	CGGGCATCTGGATGAACACGTCCCCGCCGCCAGCCGAGGAGCCCAGCACC	12	115672221			NA	NA	RNFT2;RNFT2	NM_032814;NM_001109903	Body;Body	chr12:117187803-117188025	Island			NA	12:115672187-115672375			NA	313198	cg17085238
897	cg25689460	18964858	18964860	18964809	18964859		NA		NA	LC	.;.	0	1	0	XY_NO	A_NO	18970190	18970191	-5331	UPF1	AK128727	cg25689460	cg25689460	II		37	19	18964859	CTGGGCCTGACAAGCTCATCCTGAACACGTGAGACCGGTTTTGGGGCTCG	19	18825859			NA	NA	UPF1	NM_002911	Body	chr19:18965635-18966085	N_Shore			NA				TRUE	449117	cg25689460
773	cg24542230	78313944	78313946	78313896	78313946		NA		NA	IC	.;chr17_IC:78313541-78314260	0	1	1	XY_NO	A_NO	78360049	78360050	-46104	KIAA1554	AL161961	cg24542230	cg24542230	I	T	37	17	78313945	CGAGCTGGTAGTCTTCTCGGTGCTGCTGCGTGCACAGATTGTGGAAAAGC	17	75928540			NA	NA	RNF213	NM_020914	Body					NA	17:75928243-75928710			NA	430743	cg24542230
99	cg01315092	120980374	120980376	120980374	120980424		NA		NA	HC	chr2_HCshore:120980133-120981663;chr2_ICshore:120979763-120981769	0	1	1	XY_NO	A_NO	120980983	120980984	609	TMEM185B	NM_024121	cg01315092	cg01315092	I	T	37	2	120980375	CGGAGGCGCCTGCGACGACTAGAAGCTTCCACAGCCATATGGGGGCAAAG	2	120696845			NA	NA	TMEM185B	NR_000034	Body	chr2:120980332-120981451	Island			NA	2:120696359-120697921	2:120980360-120982231	Promoter_Associated	NA	27497	cg01315092
397	cg26381313	102279454	102279456	102279454	102279504		NA		NA	HC	chr10_HCshore:102279094-102280101;chr10_ICshore:102278909-102279985	0	1	1	XY_NO	A_NO	102279594	102279595	140	SEC31B	AK289975	cg26381313	cg26381313	I	C	37	10	102279455	GCAGAGATTGCGCTGGGGACCCGGAGCACTGCTCCTTTCTCGGCAGAGCG	10	102269445			NA	NA	SEC31B	NM_015490	5'UTR	chr10:102279162-102279730	Island			TRUE	10:102269153-102269720			TRUE	460383	cg26381313
450	cg16718999	64108789	64108791	64108741	64108791		NA		NA	IC	.;chr11_IC:64107999-64109214	0	1	1	XY_NO	A_NO	64107689	64107690	1101	CCDC88B	BC151222	cg16718999	cg16718999	I	T	37	11	64108790	CGCTCCCAACAGTAGCCGAAGAACGCCTTCCAGCTGCTCCACCGCTTCTT	11	63865366			NA	NA	CCDC88B	NM_032251	Body	chr11:64109822-64110228	N_Shore			TRUE	11:63865263-63865665	11:64106983-64111798	Promoter_Associated	NA	307503	cg16718999
398	cg09142414	3145965	3145967	3145965	3146015		NA	rs77369610	1	HC	chr10_HCshore:3145759-3146284;chr10_ICshore:3145751-3147871	0	1	1	XY_NO	A_NO	3146884	3146885	-918	PFKP	AK308226	cg09142414	cg09142414	I	C	37	10	3145966	CGTTGAGGTAGGCGTACTTCTGCACGGCCTCCTTATCGATCTGGCCTGCG	10	3135966	rs77369610		NA	NA	PFKP	NM_002627	Body	chr10:3145919-3146206	Island			NA	10:3135920-3136206			NA	175783	cg09142414
898	cg15224348	45543537	45543539	45543537	45543587		NA		NA	IC	.;chr19_IC:45543414-45543668	0	1	1	XY_NO	A_NO	45543441	45543442	97	CLASRP	BC131496	cg15224348	cg15224348	I	C	37	19	45543538	AAAAGGCCAGTTACTCACGATCTTTTCATAATACTCCCGTCTCCGCTCCG	19	50235378			NA	NA	SFRS16	NM_007056	Body	chr19:45542202-45542711	S_Shore			TRUE				NA	282320	cg15224348
18	cg08621778	202102419	202102421	202102371	202102421		NA	rs16849707,rs41270967,rs59850671	3	IC	.;chr1_IC:202102253-202102623	0	1	1	XY_NO	A_NO	202092028	202092029	10392	GPR37L1	NM_004767	cg08621778	cg08621778	I	C	37	1	202102420	GAGGCCGTTTTGTGCAGCGCCATTGTGCTCCCCGGGCGGGCATGTGCTCG	1	200369043	rs59850671		NA	NA	ARL8A	NM_138795	3'UTR					TRUE				NA	166703	cg08621778
185	cg08616760	178157800	178157802	178157752	178157802		NA	rs71611460	1	HC	chr5_HCshore:178156095-178158106;chr5_ICshore:178155471-178158104	0	2	1	XY_NO	A_YES	178157702	178157703	-98	ZNF354A	NM_005649	cg08616760	cg08616760	I	A	37	5	178157801	ACGAGAGGACACCTGCATTCGGGGAAGTGTAGTTCCATGCGTTTGAGGCG	5	178090407			NA	NA	ZNF354A	NM_005649	TSS200	chr5:178157189-178157826	Island			NA	5:178089808-178090569	5:178157287-178158428	Promoter_Associated	NA	166609	cg08616760
899	cg15995704	42700860	42700862	42700860	42700910		NA		NA	IC	.;chr19_IC:42699987-42701109	0	1	1	XY_NO	A_NO	42713991	42713992	13131	DEDD2	AK307895	cg15995704	cg15995704	I	C	37	19	42700861	CGCATGCGCCGTGGAGCTCCCTTGAGCTAGTCAAGAGTGCGGGCGAGGCG	19	47392701			NA	NA				chr19:42700686-42700975	Island			NA	19:47392308-47392750			NA	294642	cg15995704
774	cg16296745	78355551	78355553	78355551	78355601		NA		NA	IC	.;chr17_IC:78355139-78355946	0	1	1	XY_NO	A_NO	78360049	78360050	-4497	KIAA1554	AL161961	cg16296745	cg16296745	I	C	37	17	78355552	CCACAAGACAGCGAGCCTGCTTGCGCTGCCGTTGTGCTGTGTGATCCCCG	17	75970147			NA	NA	RNF213;LOC100294362	NM_020914;NR_029376	Body;Body					NA	17:75970049-75970185			NA	299677	cg16296745
670	cg08084956	8988683	8988685	8988634	8988684		NA		NA	IC	.;chr16_IC:8988501-8989076	0	1	0	XY_NO	A_NO	8962862	8962863	-25821	CARHSP1	NM_014316	cg08084956	cg08084956	II		37	16	8988684	CACACCTTCTCAAACTCCTTCTCCTGGATGTCCAGCAGGCTCTGGATTCG	16	8896185			NA	NA	USP7	NM_003470	Body					NA	16:8896185-8896428			NA	156908	cg08084956
857	cg07342752	77185789	77185791	77185740	77185790	rs11660006	1	rs11660006	1	IC	.;IC:77185259-77186647	0	1	0	XY_NO	A_NO	77160325	77160326	25465	NFATC1	NM_172387	cg07342752	cg07342752	II		37	18	77185790	GGCCTCAGGCTCAGCTCTTTGGAAACTGAAGCCCATTCACCAGGTGGGCG	18	75286778		rs11660006	NA	NA	NFATC1;NFATC1;NFATC1;NFATC1;NFATC1	NM_006162;NM_172388;NM_172389;NM_172387;NM_172390	Body;5'UTR;Body;Body;Body	chr18:77186267-77186512	N_Shore			NA		18:77185473-77185854	Unclassified_Cell_type_specific	NA	143427	cg07342752
900	cg08502383	1377232	1377234	1377184	1377234		NA		NA	HC	chr19_HCshore:1376775-1377298;chr19_ICshore:1376388-1378437	0	1	1	XY_NO	A_NO	1373993	1373994	3240	MUM1	BC001806	cg08502383	cg08502383	I	C	37	19	1377233	CGCGCTGCGGTCCACTCACACACAGTGCGGGACACAGAGGCCCCTGGAAA	19	1328233			NA	NA	MUM1;MUM1	NR_024247;NM_032853	Body;3'UTR	chr19:1376554-1377568	Island			NA	19:1327860-1328568			NA	164635	cg08502383
512	cg17717091	120541616	120541618	120541568	120541618		NA	rs17499109,rs61945816,rs73217390	3	IC	.;chr12_IC:120540801-120541903	0	1	1	XY_NO	A_NO	120554642	120554643	13026	RAB35	AK125543	cg17717091	cg17717091	I	T	37	12	120541617	CGCCCACTCCCACCCAACCCGCGCCACTGACCTGTGGACACAGTTGAGCG	12	119026000			NA	NA	RAB35;RAB35	NM_006861;NM_001167606	Body;Body	chr12:120541564-120541788	Island			NA	12:119025274-119026121			NA	323180	cg17717091
901	cg20106214	44097456	44097458	44097457	44097507		NA		NA	ICshore	.;chr19_ICshore:44095643-44097603	0	1	0	XY_NO	A_NO	44099607	44099608	2151	IRGQ	BC144451	cg20106214	cg20106214	II		37	19	44097457	CGCACAGCCTCTAGCTCTGCTGCACCCAACACCTCGAAGCCATCCTGCGC	19	48789297			NA	NA	IRGQ	NM_001007561	Body	chr19:44096223-44097508	Island			NA				NA	361818	cg20106214
375	cg14114284	139410087	139410089	139410039	139410089		NA	rs61755997	1	IC	.;chr9_IC:139409675-139410346	0	1	1	XY_NO	A_NO	139408002	139408003	-2085	NOTCH1	BC032414	cg14114284	cg14114284	I	C	37	9	139410088	AGTGGTGGCCCGTGTAGCCTGGGCGGCAGAGGCAGGTGAAGGTGGCGACG	9	138529909			NA	NA	NOTCH1	NM_017617	Body	chr9:139409724-139410219	Island			NA	9:138529662-138530040			NA	261780	cg14114284
278	cg11647481	4781703	4781705	4781655	4781705		NA		NA	IC	.;chr7_IC:4781474-4782192	50	1	1	XY_NO	A_NO	4815261	4815262	-33557	KIAA0415	AB007875	cg11647481	cg11647481	I	C	37	7	4781704	GCTTTTCTCTCCCAACCGCACGTCTGTGGCTCTGCAGATGCGTGGCTGCG	7	4748230			NA	NA	FOXK1	NM_001037165	Body	chr7:4784820-4785058	N_Shelf			NA	7:4748198-4748449			NA	218386	cg11647481
775	cg23716141	75360476	75360478	75360476	75360526		NA		NA	IC	.;chr17_IC:75360139-75360624	0	1	1	XY_NO	A_NO	75369271	75369272	-8794	41161	NM_001113493	cg23716141	cg23716141	I	A	37	17	75360477	GTTCCCCAGGAGTGGGACGCTTCCACTCCGTTCCAGACTGCCATGAATCG	17	72872072			NA	NA	SEPT9;SEPT9;SEPT9	NM_001113492;NM_001113491;NM_006640	5'UTR;Body;Body					TRUE		17:75360477-75360541	Unclassified_Cell_type_specific	NA	417520	cg23716141
451	cg23314972	1977532	1977534	1977532	1977582		NA	rs12812	1	IC	.;chr11_IC:1977362-1978543	0	1	1	XY_NO	A_NO	1968501	1968502	9032	MRPL23	NM_021134	cg23314972	cg23314972	I	T	37	11	1977533	CGAGAGCCCTGAAGGCAGCGCTGCCGACGACCTCTACAGCATGCTCGAGG	11	1934109	rs12812		NA	NA	MRPL23	NM_021134	Body	chr11:1977523-1977765	Island			NA	11:1934081-1934977			NA	410977	cg23314972
279	cg20113888	100732272	100732274	100732272	100732322		NA	rs11760747	1	IC	.;chr7_IC:100731946-100732974	0	1	1	XY_NO	A_NO	100730593	100730594	1680	TRIM56	CCDS43625	cg20113888	cg20113888	I	C	37	7	100732273	CGCGGTGGCCTTCTCCGCTAGCGCACGGCTCTATCTCATCAACCCCAACG	7	100518993	rs11760747		NA	NA	TRIM56	NM_030961	Body	chr7:100732088-100732424	Island			NA	7:100518829-100519221			NA	361921	cg20113888
776	cg06105699	79971435	79971437	79971435	79971485		NA		NA	IC	.;chr17_IC:79971257-79971641	0	1	1	XY_NO	A_NO	79980772	79980773	9337	STRA13	U95007	cg06105699	cg06105699	I	C	37	17	79971436	CGGGCGCGGAAGCACCAGCTTTCACGTCTCTGGCAGAGCCCCACTCCGGC	17	77564725			NA	NA	ASPSCR1	NM_024083	Body					NA	17:77564722-77564772	17:79971384-79971795	Unclassified_Cell_type_specific	TRUE	120175	cg06105699
340	cg22453529	145577700	145577702	145577652	145577702		NA		NA	HC	chr8_HCshore:145577184-145578159;chr8_ICshore:145576965-145578671	0	1	1	XY_NO	A_NO	145578573	145578574	873	C8ORFK29	NM_001252404	cg22453529	cg22453529	I	C	37	8	145577701	AGGGGCCCTGGCACACGGTGCGGCCCTGGATGGAGAAGTGGTACACGCCG	8	145548509			NA	NA	C8ORFK29	NR_015428	Body	chr8:145577098-145578142	Island			NA	8:145547964-145549283			TRUE	396895	cg22453529
671	cg26827394	1362625	1362627	1362577	1362627		NA		NA	LC	.;.	0	1	1	XY_NO	A_NO	1363995	1363996	-1369	UBE2I	BC004437	cg26827394	cg26827394	I	C	37	16	1362626	GGGCCTTGTCTCCCTAACGAGTGCCAGGTGAGGCTGCGGCGGCTCCGACG	16	1302627			NA	NA	UBE2I;UBE2I;UBE2I;UBE2I	NM_194260;NM_194259;NM_003345;NM_194261	5'UTR;5'UTR;5'UTR;5'UTR	chr16:1363813-1364496	N_Shore			TRUE	16:1301879-1302628	16:1362625-1362831	Promoter_Associated	NA	468056	cg26827394
550	cg15829092	113498187	113498189	113498138	113498188	rs75966439	1		NA	IC	.;chr13_IC:113497052-113499283	0	1	0	XY_NO	A_NO	113496589	113496590	1599	ATP11A	AL161996	cg15829092	cg15829092	II		37	13	113498188	CGCAGCTACTTTGTAGTGCCAGGAGCTGTTTTAATAGCAACGTAAAGATG	13	112546189			NA	NA	ATP11A;ATP11A	NM_015205;NM_032189	Body;Body	chr13:113497296-113497661	S_Shore			NA	13:112546051-112546190			NA	291900	cg15829092
217	cg24831427	99842352	99842354	99842353	99842403		NA		NA	HC	chr6_HCshore:99841490-99842397;chr6_ICshore:99841516-99842476	7	1	0	XY_NO	A_NO	99842081	99842082	-271	COQ3	NM_017421	cg24831427	cg24831427	II		37	6	99842353	CGCCCGGCCTGCAGCCGACTTTCATGATTGTATTGTTGAGTGTTATGTAT	6	99949074			NA	TRUE	COQ3	NM_017421	TSS1500	chr6:99841661-99842146	S_Shore			NA				NA	435535	cg24831427
376	cg14601621	97848456	97848458	97848456	97848506		NA		NA	IC	.;chr9_IC:97847253-97849011	0	1	1	XY_NO	A_NO	97848375	97848376	-81	MIR3074	NR_036109	cg14601621	cg14601621	I	C	37	9	97848457	GATGACTGGCACCGTGCTGCCGCCGGGCCGGGGTGGACGCAGGGTGGACG	9	96888278			NA	NA	C9orf3	NM_032823	3'UTR	chr9:97848140-97848525	Island			NA	9:96887962-96888638			NA	271873	cg14601621
186	cg26934362	1519264	1519266	1519265	1519315		NA		NA	LC	.;.	0	1	0	XY_NO	A_NO	1524075	1524076	4811	LPCAT1	NM_024830	cg26934362	cg26934362	II		37	5	1519265	AAAGCACCATCAGTTTCATGCAGAAACCCGTGATTGTGACCCAAAGTTCG	5	1572265			NA	NA	LPCAT1	NM_024830	Body	chr5:1523025-1524588	N_Shelf			NA		5:1519260-1519336	Unclassified_Cell_type_specific	NA	470023	cg26934362
100	cg23475109	97530682	97530684	97530682	97530732		NA	rs75696188	1	IC	.;chr2_IC:97530451-97530896	0	1	1	XY_NO	A_NO	97529064	97529065	-1618	SEMA4C	AF370374	cg23475109	cg23475109	I	A	37	2	97530683	AGGTGGTGGCTCGTGTGGCCCGTGTCTGCAAGGTACCGAGTCTCACAGCG	2	96894410	rs75696188		NA	NA	SEMA4C	NM_017789	Body	chr2:97530558-97530801	Island			NA	2:96894353-96894448			NA	413486	cg23475109
19	cg22488998	92951719	92951721	92951719	92951769		NA		NA	HC	chr1_HCshore:92949762-92952919;chr1_ICshore:92945686-92952817	0	1	1	XY_NO	A_NO	92951627	92951628	-92	GFI1	NM_001127216	cg22488998	cg22488998	I	C	37	1	92951720	ACGGGGGTTGGGAGCAGGTCTGGGAGGGCTATGCGAGCGACTCAGTAACG	1	92724308			NA	NA	GFI1;GFI1	NM_001127216;NM_005263	TSS200;5'UTR	chr1:92945907-92952609	Island	high-CpG:92723893-92724315		NA	1:92724308-92725197			NA	397392	cg22488998
978	cg03482411	62572508	62572510	62572460	62572510		NA		NA	HC	chr20_HCshore:62571956-62572531;chr20_ICshore:62571209-62574325	0	1	1	XY_NO	A_NO	62572896	62572897	388	MIR1914	NR_031735	cg03482411	cg03482411	I	C	37	20	62572509	ACCTGATGATGGTGTGCATGCCCCGTACCTGCGGCGTGCTCTTCAGGACG	20	62042953			NA	NA	UCKL1	NM_017859	Body	chr20:62571738-62572556	Island			NA	20:62041964-62044231	20:62572435-62573464	Gene_Associated	TRUE	70424	cg03482411
341	cg05066959	41519307	41519309	41519259	41519309		NA	rs72638959	1	IC	.;chr8_IC:41519010-41519546	0	1	1	XY_NO	A_NO	41518025	41518026	-1282	MIR486	NR_030161	cg05066959	cg05066959	I	C	37	8	41519308	CGCCCGCGGCCCTGGGGGACCCAGCGCCATCACTGCTGCCTTGCTCTGCC	8	41638465		rs72638959	NA	NA	ANK1;ANK1;ANK1;ANK1;ANK1;ANK1;ANK1;MIR486;ANK1	NM_020476;NM_020478;NM_001142445;NM_020475;NM_020480;NM_020477;NM_001142446;NR_030161;NM_000037	Body;Body;Body;Body;Body;Body;Body;TSS1500;Body					NA	8:41638441-41638578			NA	101059	cg05066959
622	cg23397523	74315330	74315332	74315281	74315331		NA		NA	HC	HCshore:74314962-74315918;ICshore:74314255-74316204	0	1	0	XY_NO	A_NO	74315168	74315169	163	PML	BC034251	cg23397523	cg23397523	II		37	15	74315331	GCTGGACGCCATGACGCAGGCGCTGCAGGAGCAGGATAGTGCCTTTGGCG	15	72102384		rs34681920	NA	NA	PML;PML;PML;PML;PML;PML;PML;PML;PML	NM_033247;NM_033244;NM_002675;NM_033238;NM_033246;NM_033250;NM_033239;NM_033249;NM_033240	Body;Body;Body;Body;Body;Body;Body;Body;Body	chr15:74315178-74315711	Island			NA	15:72102232-72102751			NA	412304	cg23397523
20	cg15014975	25257546	25257548	25257498	25257548		NA		NA	HC	chr1_HCshore:25255103-25259366;chr1_ICshore:25254808-25259405	0	1	1	XY_NO	A_NO	25256769	25256770	-777	RUNX3	NM_004350	cg15014975	cg15014975	I	A	37	1	25257547	TCGCGGCGTCGTTCTTCGTTGTGGCGGCCTGTGGCTCTTTGAAAAACACG	1	25130134			NA	NA	RUNX3;RUNX3	NM_004350;NM_001031680	TSS1500;Body	chr1:25255527-25259005	Island			NA	1:25127743-25131723			NA	278924	cg15014975
777	cg27394817	78848678	78848680	78848629	78848679		NA		NA	IC	.;chr17_IC:78848027-78849064	0	1	0	XY_NO	A_NO	78923235	78923236	-74556	RPTOR	BC033699	cg27394817	cg27394817	II		37	17	78848679	CGGGGTGCTGGGAAGGAAAAAAGTTTCCAACAAGAACACAGCTCCTGAGT	17	76463274			NA	NA	RPTOR;RPTOR	NM_001163034;NM_020761	Body;Body	chr17:78849401-78850933	N_Shore			NA	17:76463128-76463410			NA	477859	cg27394817
218	cg15760474	41554528	41554530	41554480	41554530		NA		NA	IC	.;chr6_IC:41554329-41554746	15	1	1	XY_NO	A_NO	41566451	41566452	-11922	MIR4641	NR_039784	cg15760474	cg15760474	I	C	37	6	41554529	CGCGCAAACACACACAGCCAGACCCAGACACGCAGCACGACGCCCTCCCT	6	41662507			NA	NA	FOXP4;FOXP4;FOXP4	NM_001012426;NM_001012427;NM_138457	Body;Body;Body					NA	6:41662467-41662543			NA	290830	cg15760474
452	cg06073535	733405	733407	733357	733407		NA		NA	IC	.;chr11_IC:732676-733664	0	1	1	XY_NO	A_NO	724561	724562	8845	EPS8L2	AK122984	cg06073535	cg06073535	I	C	37	11	733406	CGCCCGGGACGCCGGATGCTTACGCTTCCAGGTGAGACTGCATCAAATCA	11	723406			NA	NA				chr11:734674-736521	N_Shore			NA	11:723027-723464			NA	119572	cg06073535
672	cg27383335	75600056	75600058	75600056	75600106		NA		NA	HC	chr16_HCshore:75599685-75600862;chr16_ICshore:75599332-75601234	0	1	1	XY_NO	A_NO	75600248	75600249	-191	GABARAPL2	AK311266	cg27383335	cg27383335	I	A	37	16	75600057	ATGGGGACGTCTGTGAGCAGTATCTGCGACATTGCTCGCAGGAATGTTCG	16	74157558			NA	NA	GABARAPL2	NM_007285	TSS200	chr16:75600006-75600860	Island			NA	16:74157211-74158474	16:75599568-75601216	Promoter_Associated	TRUE	477648	cg27383335
673	cg26955337	67264366	67264368	67264318	67264368		NA		NA	IC	.;chr16_IC:67264102-67264725	0	1	1	XY_NO	A_NO	67261015	67261016	3352	TMEM208	BC021109	cg26955337	cg26955337	I	C	37	16	67264367	CGGCCCGTGAAGTGCGCATCATGCAGTTCTGCCACACGCTGCGGGAATTT	16	65821868			NA	NA	FHOD1	NM_013241	Body	chr16:67260744-67261155	S_Shelf			NA	16:65821749-65821875			NA	470401	cg26955337
902	cg05247799	4483318	4483320	4483270	4483320		NA	rs58369475	1	IC	.;chr19_IC:4482886-4483833	0	1	1	XY_NO	A_NO	4475441	4475442	7878	HDGFRP2	AB208892	cg05247799	cg05247799	I	C	37	19	4483319	CTGATTGGGGGCCGCTAGCCTGCGGCTGTGCGCACGGAGGCTGGTGTGCG	19	4434319			NA	NA	HDGF2;HDGF2	NM_032631;NM_001001520	Body;Body	chr19:4483031-4483646	Island			NA	19:4434181-4434639			NA	104414	cg05247799
280	cg21353724	2303980	2303982	2303932	2303982		NA		NA	IC	.;chr7_IC:2303237-2304215	0	1	1	XY_NO	A_NO	2282539	2282540	21442	NUDT1	NM_198953	cg21353724	cg21353724	I	C	37	7	2303981	CGGGCCATCGACAATGCGGCAGATCTTCTCATATTCGGGAAGGAGCTAAG	7	2270507			NA	NA	SNX8	NM_013321	Body					NA	7:2270370-2270535			NA	380836	cg21353724
778	cg14073057	78796362	78796364	78796362	78796412		NA		NA	IC	.;chr17_IC:78795194-78796500	0	1	1	XY_NO	A_NO	78923235	78923236	-126872	RPTOR	BC033699	cg14073057	cg14073057	I	C	37	17	78796363	CGCACCGGCGGCTTATCTTCAGAGTCGTCGGCATTATTCACACTGGCTGG	17	76410958			NA	NA	RPTOR;RPTOR	NM_001163034;NM_020761	Body;Body	chr17:78796078-78796392	Island			NA	17:76410382-76410967			NA	260927	cg14073057
101	cg04736911	71220903	71220905	71220854	71220904		NA	rs73937099	1	LC	.;.	0	1	0	XY_NO	A_NO	71221833	71221834	930	TEX261	AK315543	cg04736911	cg04736911	II		37	2	71220904	CGGCTGGACTCTATTACCTGGCAGAACTGATAGAAGAATACACAGTGGCC	2	71074412			NA	NA	TEX261	NM_144582	Body	chr2:71221520-71222299	N_Shore			NA				NA	94558	cg04736911
281	cg17334762	4862348	4862350	4862300	4862350		NA		NA	IC	.;chr7_IC:4862070-4862534	0	1	1	XY_NO	A_NO	4871839	4871840	9491	RADIL	AK000997	cg17334762	cg17334762	I	C	37	7	4862349	CCATCAACCTGACACTGCTGGGCGGGGACGTTTAACAATACGTGTACCCG	7	4828875			NA	NA	RADIL	NM_018059	Body					NA	7:4828140-4828944			NA	317366	cg17334762
674	cg08706405	3724625	3724627	3724577	3724627		NA	rs2074804	1	IC	.;chr16_IC:3724187-3725033	0	1	1	XY_NO	A_NO	3728304	3728305	3679	TRAP1	AK057620	cg08706405	cg08706405	I	T	37	16	3724626	CGCCTGAGACCACCGCCCGTCTGTCCCAGGAGCCTGTCCAGGGCCAGGCG	16	3664627			NA	NA	TRAP1	NM_016292	Body	chr16:3724344-3724849	Island			NA	16:3664352-3664850	16:3724561-3724679	Gene_Associated_Cell_type_specific	NA	168227	cg08706405
1012	cg13293943	39264339	39264341	39264340	39264390		NA	rs57111082	1	LC	.;.	0	1	0	XY_NO	A_NO	39268257	39268258	3918	CBX6	AK094829	cg13293943	cg13293943	II		37	22	39264340	CATTCTCCAAGCCTGGGGTCTGTGCTTCTCTGGGCTCTGTGGTTCTTTCG	22	37594286	rs57111082		NA	NA	CBX6	NM_014292	Body	chr22:39262338-39263211	S_Shore			NA		22:39264074-39265507	Gene_Associated	NA	244988	cg13293943
903	cg25754248	5123155	5123157	5123155	5123205		NA	rs2613800	1	IC	.;chr19_IC:5123007-5123411	0	1	1	XY_NO	A_NO	5113892	5113893	9264	BC032415	BC032415	cg25754248	cg25754248	I	C	37	19	5123156	CGCTGGAGGCCACTGCTCCACGCCCTGTGGCTCTCGGACACGACCTCGCG	19	5074156	rs2613800		NA	NA	KDM4B	NM_015015	Body	chr19:5119220-5119445	S_Shelf			TRUE	19:5074156-5074236			NA	450152	cg25754248
21	cg24579224	2205901	2205903	2205853	2205903		NA		NA	IC	.;chr1_IC:2205130-2205990	0	1	1	XY_NO	A_NO	2160133	2160134	45769	SKI	NM_003036	cg24579224	cg24579224	I	C	37	1	2205902	GTGCAGTTCCCCGTGGGCGCCGAGGGTGGTGTGGGGCTGCCTCTCGCTCG	1	2195762			NA	NA	SKI	NM_003036	Body					NA	1:2195623-2195787			NA	431264	cg24579224
779	cg05043557	6460359	6460361	6460360	6460410		NA		NA	HC	chr17_HCshore:6459009-6460493;chr17_ICshore:6458512-6460488	0	1	0	XY_NO	A_NO	6459876	6459877	-483	PITPNM3	NM_031220	cg05043557	cg05043557	II		37	17	6460360	CGCTCTGGGATCAGAGACAAGAGAGGGACCCCCTCCATCAGCCCCCGCTC	17	6401084			NA	NA	PITPNM3;PITPNM3	NM_031220;NM_001165966	TSS1500;TSS1500	chr17:6459129-6459829	S_Shore			NA		17:6460280-6460420	Unclassified_Cell_type_specific	TRUE	100559	cg05043557
551	cg21897676	113428160	113428162	113428112	113428162		NA		NA	IC	.;chr13_IC:113427986-113428510	0	1	1	XY_NO	A_NO	113439448	113439449	-11287	ATP11A	BC024154	cg21897676	cg21897676	I	A	37	13	113428161	GCGTCTGTGGGTGACGCGCATCACGGGGTGTGGAGAGGTGCACCTGTGCG	13	112476162			NA	NA	ATP11A;ATP11A	NM_015205;NM_032189	Body;Body	chr13:113429177-113429393	N_Shore			NA	13:112476095-112476214			NA	388939	cg21897676
282	cg18353661	2250447	2250449	2250447	2250497		NA		NA	ICshore	.;chr7_ICshore:2249836-2250765	0	1	1	XY_NO	A_NO	2255643	2255644	5196	MAD1L1	U33822	cg18353661	cg18353661	I	C	37	7	2250448	TCTGAGCAGCCGGAGGCTGATGGCCAGGAAGGTGGATGGAGCCGTCCTCG	7	2216974			NA	NA	MAD1L1;MAD1L1;MAD1L1	NM_003550;NM_001013837;NM_001013836	Body;Body;Body	chr7:2250016-2250275	S_Shore			NA	7:2216543-2217086	7:2250387-2250456	Unclassified_Cell_type_specific	NA	333786	cg18353661
552	cg07966372	114878077	114878079	114878029	114878079		NA	rs7986550	1	IC	.;chr13_IC:114877769-114878158	50	1	1	XY_NO	A_NO	114898094	114898095	20017	RASA3	AK295861	cg07966372	cg07966372	I	C	37	13	114878078	CGGGGTCCCCATACCTGCAGCACCAGCATCCCCGGGCACGCGTGTGAAGT	13	113896180			NA	NA	RASA3	NM_007368	Body	chr13:114879041-114879530	N_Shore			TRUE		13:114877948-114878638	Gene_Associated_Cell_type_specific	NA	154836	cg07966372
780	cg09021817	1799726	1799728	1799677	1799727		NA		NA	IC	.;chr17_IC:1798978-1799908	0	1	0	XY_NO	A_NO	1733272	1733273	66455	RPA1	NM_002945	cg09021817	cg09021817	II		37	17	1799727	CGTGAGTAAACCCTGCAATCAGCAGGGGCGTTTCTACCACTCCCCCTGCC	17	1746477			NA	NA	RPA1	NM_002945	Body	chr17:1799541-1799756	Island			NA	17:1746292-1746478			NA	173792	cg09021817
592	cg04527220	105521960	105521962	105521912	105521962		NA		NA	IC	.;chr14_IC:105521683-105523112	50	1	1	XY_NO	A_NO	105522502	105522503	542	GPR132	BC004555	cg04527220	cg04527220	I	T	37	14	105521961	CGGAAGGACACACGCTGAAGACACGCAGAGATGCCCACCCACGTGGGGAG	14	104593006			NA	NA	GPR132	NM_013345	5'UTR					NA	14:104592833-104593061			NA	90707	cg04527220
623	cg06281235	64970398	64970400	64970398	64970448		NA		NA	IC	.;IC:64970264-64970542	0	1	1	XY_NO	A_NO	64995461	64995462	25063	OAZ2	NM_002537	cg06281235	cg06281235	I	C	37	15	64970399	CGGGACCGCAAATTGAAGGAGGAAAGGAGTCGGAGTAAGGACTCTGTCCC	15	62757452			NA	NA	ZNF609	NM_015042	Body					TRUE				NA	123084	cg06281235
781	cg17582336	26695958	26695960	26695958	26696008		NA		NA	IC	.;chr17_IC:26695907-26696133	0	1	1	XY_NO	A_NO	26697372	26697373	1414	VTN	NM_000638	cg17582336	cg17582336	I	T	37	17	26695959	TGATTACCCCCGAAATATCTCTGACGGCTTCGATGGCATCCCGGACAACG	17	23720086			NA	NA	SEBOX;VTN	NM_001083896;NM_000638	TSS1500;Body	chr17:26698359-26699557	N_Shelf			NA				NA	321373	cg17582336
782	cg27566403	76719611	76719613	76719611	76719661		NA		NA	IC	.;chr17_IC:76719459-76719741	0	1	1	XY_NO	A_NO	76719831	76719832	220	CYTH1	AK293894	cg27566403	cg27566403	I	C	37	17	76719612	GGAGCGGAGCAGCACACACTCGGAGCGTCTGCTAGGGCTGCAGCTCTGCG	17	74231207			NA	NA	CYTH1;CYTH1	NM_017456;NM_004762	Body;Body			low-CpG:74231017-74231280		TRUE				NA	480730	cg27566403
904	cg21951729	52206257	52206259	52206257	52206307		NA		NA	ICshore	.;chr19_ICshore:52205082-52207903	0	1	1	XY_NO	A_NO	52206206	52206207	52	LINC00085	AK024362	cg21951729	cg21951729	I	C	37	19	52206258	CTGCAGAGGAAACGCCGGGCGAACTCCTGGAGACCTGTGGAGCGGGAACG	19	56898070			NA	NA	NCRNA00085	NR_024330	Body	chr19:52206244-52206726	Island		RDMR	TRUE	19:56897899-56898538	19:52206037-52208766	Promoter_Associated	TRUE	389835	cg21951729
283	cg06571993	98579528	98579530	98579528	98579578		NA		NA	IC	.;chr7_IC:98579270-98579846	0	1	1	XY_NO	A_NO	98610787	98610788	-31258	AK001533	AK001533	cg06571993	cg06571993	I	C	37	7	98579529	GGAGAGGCGTGTGCACGTGGGACACTACGTGGGGCAGCCGCCGCCACTCG	7	98417465			NA	NA	TRRAP	NM_003496	Body	chr7:98579439-98579640	Island			NA	7:98417376-98417692			NA	128185	cg06571993
675	cg00248521	2232250	2232252	2232251	2232301		NA		NA	IC	.;chr16_IC:2231947-2233315	0	1	0	XY_NO	A_NO	2246464	2246465	14214	CASKIN1	NM_020764	cg00248521	cg00248521	II		37	16	2232251	TGCGTGTTCCTGTACCAGGTGTGGCCCCATGCGTCTGTGTCCATGACTCG	16	2172252			NA	NA	CASKIN1	NM_020764	Body	chr16:2233797-2234126	N_Shore			NA	16:2172095-2172599			NA	5322	cg00248521
593	cg09929180	103599351	103599353	103599351	103599401		NA	rs2234141	1	HC	chr14_HCshore:103599096-103599612;chr14_ICshore:103598941-103600115	50	1	1	XY_NO	A_NO	103599086	103599087	266	TNFAIP2	AK303781	cg09929180	cg09929180	I	T	37	14	103599352	CGTGCACATGTGAACACACGTGAAGGCACGAACATGTGAACGCACGAGCA	14	102669105		rs2234141	NA	NA	TNFAIP2	NM_006291	Body					NA	14:102668859-102669330			NA	189477	cg09929180
676	cg08962167	425384	425386	425384	425434		NA	rs78409940	1	IC	.;chr16_IC:425187-426474	0	1	1	XY_NO	A_NO	420568	420569	-4816	MRPL28	NM_006428	cg08962167	cg08962167	I	C	37	16	425385	CAGAGATGCGGAACGAGACCGTCGTAGTGGCCTGCGTGAATGCTGCCTCG	16	365386	rs78409940		NA	NA	TMEM8A	NM_021259	Body	chr16:426038-426290	N_Shore			NA	16:365310-365427			NA	172810	cg08962167
553	cg04270405	111367184	111367186	111367136	111367186		NA	rs13378206	1	HC	chr13_HCshore:111364363-111368849;chr13_ICshore:111364423-111368894	0	1	1	XY_NO	A_NO	111367358	111367359	-173	ING1	NM_005537	cg04270405	cg04270405	I	C	37	13	111367185	GAGTGTTACATAAAGTACCGGGTAGTACTCCGCTCGGGGTAGGTCGGCCG	13	110165186		rs13378206	NA	NA	ING1;ING1;ING1;ING1	NM_198217;NM_198219;NM_005537;NM_198218	Body;Body;TSS200;5'UTR	chr13:111364718-111368530	Island			NA	13:110162495-110166785			NA	85797	cg04270405
219	cg14199833	33288963	33288965	33288963	33289013		NA		NA	IC	.;chr6_IC:33288196-33289365	0	1	1	XY_NO	A_NO	33289750	33289751	787	DAXX	HQ436529	cg14199833	cg14199833	I	C	37	6	33288964	CGCCAGCAGCTGCTCCAAACGCTGGATCTGCCGCCGGGAACCACGGGTCC	6	33396942			NA	NA	DAXX;DAXX;DAXX;DAXX	NM_001141969;NR_024517;NM_001350;NM_001141970	Body;Body;Body;Body	chr6:33288733-33289008	Island			NA	6:33396547-33396977			NA	263561	cg14199833
554	cg14933676	114185806	114185808	114185757	114185807	rs74115900	1	rs2260822	1	HC	chr13_HCshore:114185584-114186200;chr13_ICshore:114185425-114186241	0	1	0	XY_NO	A_NO	114145307	114145308	40500	TMCO3	AK000630	cg14933676	cg14933676	II		37	13	114185807	CGCATGCTGCTCTTGATCTGTATGTACAGGGCGCCGTGCCACCTGCAGGT	13	113233808		rs2260822	NA	NA	TMCO3	NM_017905	Body	chr13:114185709-114186062	Island			NA	13:113233619-113234063			NA	277565	cg14933676
22	cg19597652	6154557	6154559	6154509	6154559		NA		NA	IC	.;chr1_IC:6153311-6154662	0	1	1	XY_NO	A_NO	6191807	6191808	37250	CHD5	AK126012	cg19597652	cg19597652	I	C	37	1	6154558	CGCGGCCACCGTACCATGATCTCCATGGAGCTCCAGCGTGACGTGCCCCA	1	6077145	rs34318100		NA	NA	KCNAB2;KCNAB2	NM_003636;NM_172130	Body;Body					NA	1:6076936-6077146			NA	353293	cg19597652
1001	cg26502461	44840288	44840290	44840288	44840338		NA		NA	IC	.;chr21_IC:44838715-44840464	0	1	1	XY_NO	A_NO	44847001	44847002	6713	SIK1	NM_173354	cg26502461	cg26502461	I	C	37	21	44840289	CGCCTGGCGGGGTCCACCACCAGCATGCGGCGGATCAGGCTCTCACAGTC	21	43664717			NA	NA	SIK1	NM_173354	Body	chr21:44840119-44840450	Island			NA	21:43664452-43664847			NA	462402	cg26502461
677	cg09786329	88821444	88821446	88821444	88821494		NA	rs28583124,rs7403997	2	IC	.;chr16_IC:88821023-88822287	0	1	1	XY_NO	A_NO	88809228	88809229	12217	FLJ40448	AK097767	cg09786329	cg09786329	I	C	37	16	88821445	CGGCCATCAGGTCACCGCCGCGGCCATCACGTCACCGCCGCCCCCAGTGC	16	87348946	rs28583124	rs7403997	NA	NA	FAM38A	NM_001142864	Body	chr16:88821117-88821605	Island			TRUE	16:87348660-87349549			NA	186900	cg09786329
342	cg21368609	91803656	91803658	91803607	91803657		NA		NA	HC	chr8_HCshore:91803589-91804455;chr8_ICshore:91803304-91804753	0	1	0	XY_NO	A_NO	91803858	91803859	202	TMEM64	BC113828	cg21368609	cg21368609	II		37	8	91803657	CGCCCCCAGCCTCACCTGAGTGGATGCCATAAATAGGGAGGAACTCAGAG	8	91872833			NA	NA	NECAB1	NM_022351	TSS1500	chr8:91803656-91804141	Island			NA	8:91872641-91873535			NA	380994	cg21368609
905	cg13504318	17932099	17932101	17932099	17932149		NA	rs6523	1	HC	chr19_HCshore:17931766-17932277;chr19_ICshore:17931595-17932465	0	1	1	XY_NO	A_NO	17932319	17932320	220	INSL3	AY082014	cg13504318	cg13504318	I	C	37	19	17932100	CGCTGTCCCTGCCCGTCCCCACTCACGGTCGCCTCCGGTCGCAGGCCTCC	19	17793100	rs6523		NA	NA	INSL3	NM_005543	Body	chr19:17931951-17932370	Island			NA	19:17792932-17793306			NA	249163	cg13504318
1013	cg24157349	47081750	47081752	47081701	47081751	rs73471136	1	rs62232569,rs801721	2	HC	chr22_HCshore:47081745-47082254;chr22_ICshore:47081604-47083978	0	1	0	XY_NO	A_NO	47070504	47070505	11247	GRAMD4	BC080189	cg24157349	cg24157349	II		37	22	47081751	CGGGTGGGTTTTGCAGAAGCTCCCTTAGTGATTTCATGTTTAACAGGCAG	22	45460415			NA	NA	CERK	NM_022766	3'UTR	chr22:47081750-47082045	Island			NA		22:47081431-47081814	Unclassified_Cell_type_specific	NA	424714	cg24157349
783	cg23239407	40555472	40555474	40555423	40555473		NA		NA	LC	.;.	0	1	0	XY_NO	A_NO	40559743	40559744	4271	Mir_324	.	cg23239407	cg23239407	II		37	17	40555473	AGAAATGGGCTGCCCCTGGGGGTGCCTCCAAGAGCCCATTTGAGGGATCG	17	37808999			NA	NA	PTRF	NM_012232	3'UTR	chr17:40556632-40557537	N_Shore			NA		17:40555319-40555561	Unclassified_Cell_type_specific	NA	409670	cg23239407
906	cg15221831	42408463	42408465	42408463	42408513		NA		NA	IC	.;chr19_IC:42408160-42408666	0	1	1	XY_NO	A_NO	42401092	42401093	7372	ARHGEF1	AK090448	cg15221831	cg15221831	I	T	37	19	42408464	CGCCCGATGGCAAGACCATGCTGCGGCCCGTGCTGCGGCTCACCTCCGCC	19	47100304			NA	NA	ARHGEF1;ARHGEF1;ARHGEF1	NM_004706;NM_199002;NM_198977	Body;Body;Body	chr19:42408315-42408535	Island			NA	19:47100168-47100351			TRUE	282290	cg15221831
102	cg24201793	9144763	9144765	9144763	9144813		NA		NA	ICshore	.;chr2_ICshore:9142965-9144881	0	1	1	XY_NO	A_NO	9143875	9143876	-888	MBOAT2	NM_138799	cg24201793	cg24201793	I	A	37	2	9144764	CGCCAGGTTTACATACCCTGGCGGGTCACGTGTATATATAATCCCCCCAA	2	9062215			NA	NA	MBOAT2	NM_138799	TSS1500	chr2:9143127-9144630	S_Shore			NA				NA	425410	cg24201793
624	cg12978308	75639432	75639434	75639383	75639433		NA		NA	HC	HCshore:75639154-75639673;ICshore:75639079-75642132	43	1	0	XY_NO	A_NO	75639330	75639331	103	NEIL1	NM_024608	cg12978308	cg12978308	II		37	15	75639433	CGGAGAGTCTCTGAAATCAGAAAGCGCCAGTCCGCAAAAACGAGGAAACC	15	73426486			NA	TRUE	NEIL1;NEIL1	NM_024608;NM_024608	1stExon;5'UTR	chr15:75639595-75640743	N_Shore			NA	15:73426259-73428664	15:75639202-75641026	Unclassified	NA	240133	cg12978308
284	cg26240231	1148100	1148102	1148100	1148150		NA		NA	IC	.;chr7_IC:1147571-1148739	0	1	1	XY_NO	A_NO	1131364	1131365	16737	GPER	CCDS5322	cg26240231	cg26240231	I	C	37	7	1148101	TGACAAGTCAGCACACCCGTGCGTTTGGGCCGTGAGATTCGTGGAGTCCG	7	1114627			NA	NA	C7orf50;C7orf50;C7orf50	NM_001134395;NM_032350;NM_001134396	Body;Body;Body	chr7:1149179-1150306	N_Shore			NA	7:1114194-1114941			NA	457819	cg26240231
103	cg11418477	175199740	175199742	175199740	175199790		NA		NA	HC	chr2_HCshore:175199301-175202856;chr2_ICshore:175199290-175200014	0	1	1	XY_NO	A_NO	175199820	175199821	-79	SP9	NM_001145250	cg11418477	cg11418477	I	C	37	2	175199741	GAGCGGGGCTGAGCCTGGCGGCTGCTCGGAAAAACTGCTTGGGTCCCGCG	2	174907987			NA	NA	SP9	NM_001145250	TSS200	chr2:175199463-175202639	Island		DMR	NA	2:174907710-174908168			NA	214895	cg11418477
555	cg06069407	114187547	114187549	114187498	114187548		NA		NA	IC	.;chr13_IC:114186933-114187621	0	1	0	XY_NO	A_NO	114145307	114145308	42241	TMCO3	AK000630	cg06069407	cg06069407	II		37	13	114187548	CGGCCACAGAAGCAGCTGTGAAGGAGCATCATTCAGAGCTCGCTGCAGGG	13	113235549			NA	NA	TMCO3	NM_017905	Body	chr13:114185709-114186062	S_Shore			TRUE	13:113235105-113235735			NA	119495	cg06069407
784	cg15945867	73887243	73887245	73887195	73887245		NA		NA	IC	.;chr17_IC:73887050-73887964	0	1	1	XY_NO	A_NO	73893053	73893054	5810	TRIM65	NM_173547	cg15945867	cg15945867	I	C	37	17	73887244	CCGTGGCAGTTGCGGGTAGGAGACGCCCAGTGTCACCGAGTGGTCTGACG	17	71398839			NA	NA	TRIM65	NM_173547	Body	chr17:73887196-73887397	Island			NA	17:71398839-71399326			NA	293811	cg15945867
377	cg13731703	27327952	27327954	27327953	27328003		NA	rs80004122	1	LC	.;.	50	23	0	XY_NO	A_YES	27297136	27297137	-30816	C9orf11	BC014307	cg13731703	cg13731703	II		37	9	27327953	AGCTTCAACCTTAGCCTCCTGAGTAGCCAGGACTATGGCATGTACCACCG	9	27317953	rs80004122		NA	NA	MOBKL2B	NM_024761	3'UTR					NA				NA	253943	cg13731703
23	cg08458912	36644234	36644236	36644234	36644284		NA		NA	HC	chr1_HCshore:36644084-36644930;chr1_ICshore:36643545-36645207	0	1	1	XY_NO	A_NO	36643069	36643070	1166	MAP7D1	AK095939	cg08458912	cg08458912	I	C	37	1	36644235	TGGGGGACGGAGCAAACGGCTCAGGCTCGGCCTCTGCTTCTTCTCCAGCG	1	36416822			NA	NA	MAP7D1	NM_018067	Body	chr1:36643955-36644327	Island			NA	1:36416272-36417615			TRUE	163785	cg08458912
104	cg11059561	3428785	3428787	3428785	3428835		NA		NA	IC	.;chr2_IC:3428552-3428939	0	1	1	XY_NO	A_NO	3391390	3391391	37396	TRAPPC12	AK094181	cg11059561	cg11059561	I	C	37	2	3428786	CGGTGGAACCAAACGTGTCCGTGCATATGGCACACGCCGTGACATTTTCC	2	3407793			NA	NA	TTC15	NM_016030	Body					NA	2:3407668-3407807	2:3427604-3428870	Gene_Associated	NA	208826	cg11059561
594	cg15912732	105255284	105255286	105255284	105255334		NA	rs61759769	1	IC	.;chr14_IC:105255153-105255697	0	1	1	XY_NO	A_NO	105259937	105259938	4653	AKT1	BX648205	cg15912732	cg15912732	I	A	37	14	105255285	CGGGCCCGGCCAGGCACCCAGATCCGTGGCTTGGACACGCTGCCCACACA	14	104326330		rs61759769	NA	NA	AKT1;AKT1;AKT1	NM_001014431;NM_005163;NM_001014432	Body;Body;Body	chr14:105251401-105251617	S_Shelf			NA	14:104326321-104326556			NA	293308	cg15912732
595	cg14274357	105251401	105251403	105251401	105251451	rs61759789	1	rs36214916,rs61759787,rs61759789	3	IC	.;chr14_IC:105251229-105251715	0	1	1	XY_NO	A_NO	105244014	105244015	-7387	AKT1	AK299310	cg14274357	cg14274357	I	C	37	14	105251402	CGGGCGCCAGCTGACAGCGGCCACCGTGGTCCCCACTGCCGACACATCCA	14	104322447	rs36214916	rs61759789	NA	NA	AKT1;AKT1;AKT1	NM_001014431;NM_005163;NM_001014432	Body;Body;Body	chr14:105251401-105251617	Island			TRUE	14:104322447-104322625			NA	265185	cg14274357
907	cg19593550	12817425	12817427	12817377	12817427		NA		NA	LC	.;.	0	1	1	XY_NO	A_NO	12817331	12817332	-94	SNORD41	NR_002751	cg19593550	cg19593550	I	T	37	19	12817426	CGCATCCTGGATGGCAACAAGAGGGTACAGGAGGCGGCCTGCAGGTGACC	19	12678426			NA	NA	SNORD41;TNPO2;TNPO2;TNPO2	NR_002751;NM_001136195;NM_013433;NM_001136196	TSS200;Body;Body;Body					NA				NA	353206	cg19593550
979	cg19780014	62661194	62661196	62661146	62661196		NA		NA	IC	.;chr20_IC:62660560-62661473	0	1	1	XY_NO	A_NO	62665696	62665697	-4501	LINC00176	NR_027687	cg19780014	cg19780014	I	A	37	20	62661195	CGGCGACCAGAGCACCAGTGTGAATCACATGCGTCCCCGGTGAGTCTCTG	20	62131639			NA	NA	PRPF6	NM_012469	Body	chr20:62660961-62661352	Island			NA	20:62131406-62131746			TRUE	356487	cg19780014
24	cg14285365	36643742	36643744	36643742	36643792		NA	rs12563364	1	ICshore	.;chr1_ICshore:36643545-36645207	0	1	1	XY_NO	A_NO	36643069	36643070	674	MAP7D1	AK095939	cg14285365	cg14285365	I	C	37	1	36643743	CTCCGCGGGGGGCTGCTCCTTCTGGGGCGGGGCTGGGGTGGGCGAGGGCG	1	36416330	rs12563364		NA	NA	MAP7D1	NM_018067	Body	chr1:36643955-36644327	N_Shore			NA	1:36416272-36417615	1:36643738-36643946	Gene_Associated_Cell_type_specific	NA	265431	cg14285365
908	cg22512222	4523794	4523796	4523794	4523844		NA		NA	IC	.;chr19_IC:4523563-4525130	0	1	1	XY_NO	A_NO	4517715	4517716	-6079	PLIN4	NM_001080400	cg22512222	cg22512222	I	C	37	19	4523795	AGCTGGTGGTGCAGGCCGTGCCGCTGCCCTGGCTGGTGGGACCCTTCGCG	19	4474795			NA	NA	PLIN5	NM_001013706	Body	chr19:4523692-4524020	Island			NA	19:4474693-4475020			NA	397812	cg22512222
285	cg06106265	2195911	2195913	2195863	2195913		NA		NA	HC	chr7_HCshore:2195377-2196334;chr7_ICshore:2195139-2196353	0	1	1	XY_NO	A_NO	2255643	2255644	59732	MAD1L1	U33822	cg06106265	cg06106265	I	C	37	7	2195912	CGCCCGCTCCCCTCGCCACACGCGCCGTGAAACCATGCGCCCGCTCCCCT	7	2162438			NA	NA	MAD1L1;MAD1L1;MAD1L1	NM_003550;NM_001013837;NM_001013836	Body;Body;Body	chr7:2195683-2195983	Island			NA	7:2162210-2162509			NA	120184	cg06106265
556	cg20248204	77461278	77461280	77461229	77461279		NA		NA	HC	chr13_HCshore:77459125-77461385;chr13_ICshore:77459195-77461673	0	1	0	XY_NO	A_NO	77460539	77460540	-739	KCTD12	NM_138444	cg20248204	cg20248204	II		37	13	77461279	CGGGAAGAGGGAATTGCAATTAAGAGCAGATTTGAAGCTTCATCTCATTT	13	76359280			NA	NA	KCTD12	NM_138444	TSS1500	chr13:77459322-77461099	S_Shore			NA	13:76359280-76359372			NA	363844	cg20248204
980	cg14170976	826423	826425	826374	826424		NA	rs77193875	1	ICshore	.;chr20_ICshore:825135-826473	0	1	0	XY_NO	A_NO	825284	825285	1140	FAM110A	NM_031424	cg14170976	cg14170976	II		37	20	826424	CGGCCGTCTAGAGAATGGATGCAAGAGAGGTCCAGGGACCACTTGCCTCT	20	774424		rs77193875	NA	NA	FAM110A;FAM110A;FAM110A;FAM110A	NM_207121;NM_001042353;NM_031424;NM_031424	3'UTR;3'UTR;3'UTR;1stExon	chr20:825267-826276	S_Shore			NA		20:826300-826489	Promoter_Associated	NA	262928	cg14170976
909	cg12103219	30165307	30165309	30165307	30165357		NA		NA	HC	chr19_HCshore:30164705-30165629;chr19_ICshore:30164631-30165672	0	1	1	XY_NO	A_NO	30164746	30164747	562	PLEKHF1	CCDS12417	cg12103219	cg12103219	I	C	37	19	30165308	CGCCAGCGCTTCCTGCTCCCGCGCCTGTCCCCCAAGCCCGTGCGCGTCTG	19	34857148			NA	NA	PLEKHF1	NM_024310	Body	chr19:30164768-30165556	Island			NA	19:34856626-34857337	19:30165088-30165428	Promoter_Associated	NA	226412	cg12103219
678	cg26878675	88783038	88783040	88782990	88783040		NA	rs34325377	1	IC	.;chr16_IC:88782843-88783990	0	1	1	XY_NO	A_NO	88782744	88782745	-294	MIR4722	NR_039873	cg26878675	cg26878675	I	A	37	16	88783039	AGGGTGATGTCGGCCGTGCCGTTGTAGAGCTCCCGCTTCATCTGGGCACG	16	87310540			NA	NA	FAM38A	NM_001142864	Body	chr16:88781806-88782517	S_Shore			NA	16:87310312-87311181			NA	468993	cg26878675
858	cg02675550	77208806	77208808	77208757	77208807		NA		NA	IC	.;IC:77206471-77209186	0	1	0	XY_NO	A_NO	77160325	77160326	48482	NFATC1	NM_172387	cg02675550	cg02675550	II		37	18	77208807	CGGCTCATTCTCCAAGTAGCCATGCAGCTGGCGAGAGAACAGAAAACACC	18	75309795			NA	NA	NFATC1;NFATC1;NFATC1;NFATC1;NFATC1	NM_006162;NM_172388;NM_172389;NM_172387;NM_172390	Body;5'UTR;Body;Body;Body	chr18:77208691-77209035	Island			NA	18:75309680-75310078			NA	54534	cg02675550
160	cg27299949	46911332	46911334	46911333	46911383		NA	rs9992220	1	IC	.;chr4_IC:46910761-46911396	49	1	0	XY_NO	A_NO	46911251	46911252	-81	COX7B2	NM_130902	cg27299949	cg27299949	II		37	4	46911333	TTCCTCCCGTGGAGATAGCAATCATCTATCTGATTGGTCAGTTTGGAACG	4	46606090	rs9992220		NA	NA	COX7B2	NM_130902	TSS200					NA				NA	476152	cg27299949
343	cg02145916	128806081	128806083	128806032	128806082		NA		NA	HC	chr8_HCshore:128806079-128807303;chr8_ICshore:128805305-128807289	0	1	0	XY_NO	A_NO	128806778	128806779	-696	PVT1	NR_003367	cg02145916	cg02145916	II		37	8	128806082	CGGGCAGAGTTGACCTACAGAGTGTGTTCAACGAGTCCCTTAAATGCCCA	8	128875264			NA	NA	PVT1	NR_003367	TSS1500	chr8:128806081-128806899	Island			NA				TRUE	43970	cg02145916
785	cg14390856	8537258	8537260	8537209	8537259	rs56178971	1	rs56178971	1	LC	.;.	45	4	0	XY_NO	A_YES	8534035	8534036	-3223	MYH10	AB210026	cg14390856	cg14390856	II		37	17	8537259	CGCGCCTGGGCCTTCATTGTAGTTTTGATTTGCATTTCCCTAATGGCTAA	17	8477984		rs56178971	NA	NA				chr17:8533004-8534933	S_Shelf			NA				NA	267482	cg14390856
786	cg00830755	80819019	80819021	80818970	80819020		NA		NA	IC	.;chr17_IC:80818486-80819633	0	1	0	XY_NO	A_NO	80797930	80797931	-21089	ZNF750	NM_024702	cg00830755	cg00830755	II		37	17	80819020	GTTGGGGTGGTCCCTGTCACCGCCTGCTGCTGGTGGGGGTCAGCTGCACG	17	78412309			NA	NA	TBCD	NM_005993	Body	chr17:80819019-80819260	Island			NA	17:78412206-78412549			NA	17516	cg00830755
557	cg18961064	111291247	111291249	111291199	111291249		NA	rs330566	1	IC	.;chr13_IC:111290490-111292159	0	1	1	XY_NO	A_NO	111286891	111286892	4357	CARKD	AK057767	cg18961064	cg18961064	I	C	37	13	111291248	CGCCGGCAGAGAGAGTAACAAGTAGAAACTTCGCCGATCTGGGAGCAGGC	13	110089249		rs330566	NA	NA	CARKD	NM_018210	3'UTR	chr13:111290666-111290970	S_Shore			NA	13:110089215-110089337			NA	343580	cg18961064
679	cg02071579	88550449	88550451	88550401	88550451		NA		NA	IC	.;chr16_IC:88549994-88550475	0	1	1	XY_NO	A_NO	88520013	88520014	30437	ZFPM1	NM_153813	cg02071579	cg02071579	I	T	37	16	88550450	CGCCCGAAACACCTGCCCAGCCAGTAAGAAACGTGCCACCCGCCAGCGTC	16	87077951			NA	NA	ZFPM1	NM_153813	Body	chr16:88554354-88554847	N_Shelf			NA	16:87077800-87077971			NA	42526	cg02071579
680	cg06934654	89180741	89180743	89180693	89180743		NA	rs8182228	1	IC	.;chr16_IC:89178969-89181091	0	1	1	XY_NO	A_NO	89167069	89167070	13673	ACSF3	BC072391	cg06934654	cg06934654	I	T	37	16	89180742	CGCGGCACAACCAAAGGCAGGTTTAGCCCCTTGGGACGTGGCTCTCGCGT	16	87708243			NA	NA	ACSF3;ACSF3;ACSF3	NM_174917;NR_023316;NM_001127214	Body;Body;Body					TRUE	16:87708031-87708401			NA	135450	cg06934654
910	cg06930162	41056204	41056206	41056205	41056255		NA		NA	LC	.;.	0	1	0	XY_NO	A_NO	41036672	41036673	19533	SPTBN4	AK308547	cg06930162	cg06930162	II		37	19	41056205	CCCTCACCTGGCTCTGCTCACCTGGTTCTTTTTGATGTGCTGCTGGACCG	19	45748045			NA	NA	SPTBN4;SPTBN4	NM_025213;NM_020971	Body;Body	chr19:41055124-41055331	S_Shore			NA				NA	135364	cg06930162
513	cg17037406	133294834	133294836	133294834	133294884		NA	rs77575272	1	HC	chr12_HCshore:133294066-133294933;chr12_ICshore:133293705-133295652	0	1	1	XY_NO	A_NO	133287392	133287393	7443	PGAM5	NM_138575	cg17037406	cg17037406	I	C	37	12	133294835	GTAACACGCCACCTACCGCGTAACTGACTAGGACTCGCGGGAAGTGGACG	12	131804908	rs77575272		NA	NA	PGAM5;PGAM5;PGAM5	NM_138575;NM_001170544;NM_001170543	Body;Body;Body	chr12:133294088-133294878	Island			NA	12:131803950-131804941			NA	312454	cg17037406
286	cg13053914	75511259	75511261	75511211	75511261		NA		NA	IC	.;chr7_IC:75510980-75511618	0	1	1	XY_NO	A_NO	75508316	75508317	2944	RHBDD2	NM_001040457	cg13053914	cg13053914	I	C	37	7	75511260	ATCATCTGGCGCTTTGCTGGCAATTTCGAGAGAACCGTGGGCACCGTCCG	7	75349196			NA	NA	RHBDD2;RHBDD2	NM_001040456;NM_001040457	Body;5'UTR	chr7:75508166-75508759	S_Shelf			NA	7:75349114-75349256			NA	241250	cg13053914
136	cg00752277	47892278	47892280	47892229	47892279		NA		NA	LC	.;.	0	1	0	XY_NO	A_NO	47891044	47891045	1235	MIR1226	NR_031595	cg00752277	cg00752277	II		37	3	47892279	CAACAGAATCATGGACTGACACAGGTAATGGCTGAGCCATAAGCAAATCG	3	47867283			NA	NA	MAP4;MAP4;MAP4;MAP4	NM_002375;NM_001134365;NM_001134364;NM_030884	3'UTR;3'UTR;3'UTR;3'UTR	chr3:47891129-47891544	S_Shore			NA		3:47890795-47892519	Gene_Associated	TRUE	15899	cg00752277
399	cg05760937	134552167	134552169	134552119	134552169		NA		NA	IC	.;chr10_IC:134552004-134552213	0	1	1	XY_NO	A_NO	134599536	134599537	47369	NKX6-2	NM_177400	cg05760937	cg05760937	I	C	37	10	134552168	CGCGCATGGAATGGGAGTGGCGCCCACTTGCTCTCACGCCAGCTAGAGCT	10	134402158			NA	NA	INPP5A	NM_005539	Body	chr10:134555113-134555338	N_Shelf			NA	10:134401735-134402289			NA	113708	cg05760937
681	cg02774045	2550496	2550498	2550448	2550498		NA		NA	IC	.;chr16_IC:2550334-2550631	0	1	1	XY_NO	A_NO	2548238	2548239	2259	TBC1D24	BX648283	cg02774045	cg02774045	I	C	37	16	2550497	GAGTCCATGTTCATGGCGGGGGGCAGCGACTGCCTCATCGTCGGTGAGCG	16	2490498			NA	NA	TBC1D24	NM_020705	Body	chr16:2550047-2550508	Island			NA	16:2490100-2490509			NA	56542	cg02774045
400	cg15292765	34405758	34405760	34405758	34405808		NA		NA	IC	.;chr10_IC:34405684-34406031	0	1	1	XY_NO	A_NO	34398808	34398809	6951	AX765719	AX765719	cg15292765	cg15292765	I	C	37	10	34405759	CGGAGGCACTAGCGGTAGCGGCTGCAACCCTCCTCTGCGTGTAAATATAG	10	34445765			NA	NA	PARD3	NM_019619	Body					TRUE				NA	283319	cg15292765
287	cg26987690	907796	907798	907796	907846		NA	rs9655206	1	IC	.;chr7_IC:907588-908181	0	1	1	XY_NO	A_NO	916190	916191	-8393	GET4	NM_015949	cg26987690	cg26987690	I	C	37	7	907797	GGAGGAGACCGTGCACGCAGCCTGCCTTCAGTGTGTGAGGACGACACACG	7	874323	rs9655206		NA	NA	UNC84A;UNC84A	NM_025154;NM_001130965	Body;Body	chr7:905608-905886	S_Shore			NA	7:874272-874475			NA	470984	cg26987690
187	cg10035234	1212553	1212555	1212504	1212554		NA		NA	IC	.;chr5_IC:1212398-1212681	0	1	0	XY_NO	A_NO	1201709	1201710	10845	SLC6A19	NM_001003841	cg10035234	cg10035234	II		37	5	1212554	CGCTCCATGCGCAGGCCAGGCACAGCAGCATCCACCACTGGATGGAGCCC	5	1265554			NA	NA	SLC6A19	NM_001003841	Body	chr5:1212467-1212668	Island			NA	5:1265428-1265668	5:1212390-1212667	Unclassified_Cell_type_specific	NA	191229	cg10035234
514	cg12509268	124911443	124911445	124911443	124911493		NA	rs1244092	1	IC	.;chr12_IC:124911095-124911643	0	1	1	XY_NO	A_NO	124968242	124968243	-56798	BC017209	BC017209	cg12509268	cg12509268	I	C	37	12	124911444	CGCCAGAGCAGGGAAAACGCGAAACCAAGGAGAAGGAGAATGATGAGTTT	12	123477397	rs1244092		NA	NA	NCOR2;NCOR2	NM_006312;NM_001077261	Body;Body	chr12:124911243-124911464	Island			NA	12:123477172-123477417			NA	232834	cg12509268
859	cg15521572	74802636	74802638	74802588	74802638		NA	rs1789083	1	IC	.;IC:74802511-74802767	50	1	1	XY_NO	A_NO	74844773	74844774	42137	MBP	NM_001025100	cg15521572	cg15521572	I	A	37	18	74802637	CGGGAGGATAGACGTGTCCAAAGTGAGGTGTTAGGAAACGTCCCACCAAG	18	72931625	rs1789083		NA	NA	MBP;MBP	NM_001025100;NM_001025101	Body;Body	chr18:74804127-74804460	N_Shore			NA				NA	286763	cg15521572
401	cg07984614	126314797	126314799	126314797	126314847		NA		NA	IC	.;chr10_IC:126314483-126315018	0	1	1	XY_NO	A_NO	126293769	126293770	21029	LHPP	EF151005	cg07984614	cg07984614	I	T	37	10	126314798	CGCCGCACAGCGCTTGTCTGTGCTCACCCTCTCGGTCCTGCTCGGAGCTT	10	126304788			NA	NA	FAM53B	NM_014661	Body					NA	10:126304660-126304831			NA	155165	cg07984614
288	cg10170504	130698651	130698653	130698651	130698701		NA	rs2164206	1	IC	.;chr7_IC:130698592-130698805	0	1	1	XY_NO	A_NO	130791788	130791789	93137	FLJ43663	BC039420	cg10170504	cg10170504	I	C	37	7	130698652	CGGCCTCGTGCGGGTTTACGCTCTGGCCACAAGCAGCCAGCCCTACGCTC	7	130349192	rs2164206		NA	NA	FLJ43663;FLJ43663	NR_015431;NR_024153	Body;Body					TRUE	7:130349192-130349238			NA	193739	cg10170504
682	cg00469995	702585	702587	702537	702587		NA		NA	IC	.;chr16_IC:702397-702858	0	1	1	XY_NO	A_NO	705057	705058	-2471	WDR90	AK126622	cg00469995	cg00469995	I	C	37	16	702586	CGCTCGAGCCGGCCAACGAGAGCTGCTCTGGACACAGCCGCAGGAGCCTC	16	642587			NA	NA	WDR90	NM_145294	Body	chr16:701828-702037	S_Shore			NA	16:642503-642651			NA	9947	cg00469995
289	cg22750906	18980590	18980592	18980591	18980641		NA		NA	LC	.;.	0	1	0	XY_NO	A_NO	18832781	18832782	147810	HDAC9	AK095820	cg22750906	cg22750906	II		37	7	18980591	ATTTGTTTTGCTTTTTTCCTCTAACAAGCTTAGAAATCATCATTTATTCG	7	18947116			NA	NA	HDAC9;HDAC9;HDAC9	NM_178425;NM_178423;NM_058176	Body;Body;Body					TRUE				NA	401464	cg22750906
787	cg06852605	76422639	76422641	76422639	76422689		NA		NA	LC	.;.	0	1	1	XY_NO	A_NO	76445731	76445732	23092	DNAH17	AK126059	cg06852605	cg06852605	I	A	37	17	76422640	TCTCCTAGGGAGAACTGACCATCACGACCGACGTGGAAGATCTGTCCACG	17	73934235			NA	NA	DNAH17	NM_173628	Body	chr17:76421441-76421766	S_Shore			NA	17:73934194-73934708			NA	133799	cg06852605
453	cg03018369	71187444	71187446	71187396	71187446		NA	rs75075146	1	IC	.;chr11_IC:71187004-71188730	50	1	1	XY_NO	A_NO	71190339	71190340	-2894	NADSYN1	AK094022	cg03018369	cg03018369	I	C	37	11	71187445	CGGGAGCAAAGCAATGAACTGCTCAGACAGCCTCGCAGAGTCGGCGACGC	11	70865093		rs75075146	NA	NA	NADSYN1	NM_018161	Body					NA	11:70864836-70866203			NA	61464	cg03018369
220	cg03064642	160500734	160500736	160500735	160500785		NA		NA	IC	.;chr6_IC:160500436-160501562	0	1	0	XY_NO	A_NO	160514113	160514114	-13378	LOC729603	NR_003288	cg03064642	cg03064642	II		37	6	160500735	CGGCTGCAATCAATGAAACTGGATTACAGGCACCAGGATGAAGCGGTCGT	6	160420725			NA	NA	IGF2R	NM_000876	Body					NA	6:160420608-160420726			NA	62425	cg03064642
911	cg00504457	7587802	7587804	7587802	7587852		NA		NA	HC	chr19_HCshore:7587070-7588050;chr19_ICshore:7587081-7588191	0	1	1	XY_NO	A_NO	7587495	7587496	308	MCOLN1	AK310109	cg00504457	cg00504457	I	T	37	19	7587803	CGGCTCCTAGAACTTGGGCGGCGGGTGGGCACCAGCCTCTCCAATTCTTC	19	7493803			NA	NA	MCOLN1	NM_020533	Body	chr19:7587271-7587825	Island			NA	19:7493308-7493969	19:7586716-7588657	Promoter_Associated	NA	10739	cg00504457
788	cg22909138	79803492	79803494	79803492	79803542		NA		NA	LC	.;.	0	1	1	XY_NO	A_NO	79805222	79805223	1730	P4HB	BC014504	cg22909138	cg22909138	I	T	37	17	79803493	CGGCCTCCACCTCGTTGGCAGTCGAGTCCATCTTGGCGATGACGATGTTC	17	77396782			NA	NA	P4HB	NM_000918	Body	chr17:79804259-79804488	N_Shore			NA	17:77396782-77396847			NA	404118	cg22909138
25	cg16349667	3807167	3807169	3807168	3807218		NA		NA	IC	.;chr1_IC:3806538-3807615	0	1	0	XY_NO	A_NO	3816856	3816857	9689	C1orf174	BC047611	cg16349667	cg16349667	II		37	1	3807168	CGGGCATTGGCTGATTGCTGTCGTCATCTAGAAAGACGCTGTTGTCCATC	1	3797028			NA	NA	C1orf174	NM_207356	Body	chr1:3808490-3809236	N_Shore			NA	1:3796967-3797293			NA	300634	cg16349667
26	cg23715582	201368947	201368949	201368899	201368949		NA		NA	HC	chr1_HCshore:201368198-201369191;chr1_ICshore:201368180-201369156	0	1	1	XY_NO	A_NO	201368668	201368669	-279	LAD1	AK310917	cg23715582	cg23715582	I	C	37	1	201368948	CGCGGGCGCTCTAGACCCGAGATCACAGTACCTGCGCTAACTTTTCCGCT	1	199635571			NA	NA	LAD1	NM_005558	TSS1500	chr1:201368560-201369032	Island	high-CpG:199635058-199635715		TRUE	1:199634980-199635598			TRUE	417506	cg23715582
221	cg19697584	158454637	158454639	158454637	158454687		NA		NA	IC	.;chr6_IC:158454064-158454883	0	1	1	XY_NO	A_NO	158448398	158448399	6240	AK026758	AK026758	cg19697584	cg19697584	I	C	37	6	158454638	CGCACAGGCACTCGCTTCCACACCCGTGGCGTGAACGACGACGGCCATGT	6	158374626			NA	NA	SYNJ2	NM_003898	Body					NA	6:158374146-158374686			NA	354901	cg19697584
789	cg16438182	78916566	78916568	78916518	78916568		NA	rs28436097	1	IC	.;chr17_IC:78915413-78917307	0	1	1	XY_NO	A_NO	78923235	78923236	-6668	RPTOR	BC033699	cg16438182	cg16438182	I	C	37	17	78916567	GAGAAGTCGGCGTCGCCCAGGAGACGGGGTTGGGAAAGCCCTGTGTCACG	17	76531162			NA	NA	RPTOR;RPTOR	NM_001163034;NM_020761	Body;Body	chr17:78915562-78915882	S_Shore			TRUE	17:76530871-76531675	17:78915447-78916798	Unclassified	TRUE	302274	cg16438182
105	cg03197792	242190984	242190986	242190935	242190985		NA		NA	IC	.;chr2_IC:242190839-242191388	0	1	0	XY_NO	A_NO	242201082	242201083	10098	DKFZp686L08115	BX648235	cg03197792	cg03197792	II		37	2	242190985	CGTCCTCCATTCCTGGATAGTTCAGTGGATGAAGGAGCCTTTCCCAGGTA	2	241839658			NA	NA	HDLBP;HDLBP	NM_203346;NM_005336	Body;Body					NA	2:241839458-241839702			NA	64894	cg03197792
912	cg13496660	2424181	2424183	2424133	2424183		NA		NA	ICshore	.;chr19_ICshore:2423910-2425879	0	1	1	XY_NO	A_NO	2427874	2427875	3693	TIMM13	NM_012458	cg13496660	cg13496660	I	C	37	19	2424182	GCAGCGGGCCGTGGGGAGTGGCCGTGGCAGGTGAGCCTGTGGCTGCGGCG	19	2375182			NA	NA	TMPRSS9	NM_182973	Body	chr19:2424005-2427983	Island			NA	19:2375057-2375531			NA	249010	cg13496660
222	cg16500605	31620860	31620862	31620812	31620862		NA		NA	HC	chr6_HCshore:31619513-31621250;chr6_ICshore:31619544-31621599	0	1	1	XY_NO	A_NO	31620476	31620477	-384	BAG6	NM_080703	cg16500605	cg16500605	I	T	37	6	31620861	CGCCCACCCGGCAGAACCGAAATCTAGCCCAACCAAGCAACCGAGAACAA	6	31728840			NA	NA	BAT3;BAT3;BAT3;BAT3	NM_004639;NM_001098534;NM_080702;NM_080703	TSS1500;TSS1500;TSS1500;TSS1500	chr6:31620740-31621158	Island			NA	6:31728674-31729159	6:31619524-31621189	Promoter_Associated	NA	303281	cg16500605
402	cg12562327	134859817	134859819	134859768	134859818		NA		NA	LC	.;.	0	1	0	XY_NO	A_NO	134884432	134884433	-24614	GPR123	BC146320	cg12562327	cg12562327	II		37	10	134859818	CTGCTTGGGCGTTATCTTGAGGAGTGAAATTCAAACTCTGATGACAGCCG	10	134709808			NA	NA				chr10:134861174-134861568	N_Shore			NA	10:134709426-134709809			NA	233638	cg12562327
913	cg24840300	812516	812518	812468	812518		NA		NA	HC	chr19_HCshore:811671-814008;chr19_ICshore:810128-814041	0	1	1	XY_NO	A_NO	813583	813584	-1066	MIR3187	NR_036154	cg24840300	cg24840300	I	C	37	19	812517	AATGACCAAGAGCCGGACCTCGGTTTCTGCCGCTTTATTGAGCATCCGCG	19	763517			NA	NA	LPPR3	NM_024888	3'UTR	chr19:811904-813824	Island			NA	19:763058-764848			NA	435678	cg24840300
27	cg00318756	67773019	67773021	67772971	67773021		NA		NA	HC	chr1_HCshore:67772913-67774135;chr1_ICshore:67772804-67774166	39	1	1	XY_NO	A_NO	67773046	67773047	-26	IL12RB2	AK316525	cg00318756	cg00318756	I	C	37	1	67773020	CGCCGAGGCCTCCCAAGTGGGCTGTGCACAAGACCGCCCACTGGAGTGCG	1	67545608			NA	NA	IL12RB2	NM_001559	TSS200	chr1:67773329-67773767	N_Shore			TRUE	1:67545560-67545792			NA	6703	cg00318756
290	cg10883442	1088224	1088226	1088175	1088225	rs76619075	1	rs73048380,rs76619075	2	LC	.;.	0	1	0	XY_NO	A_NO	1094944	1094945	-6719	GPR146	BD295650	cg10883442	cg10883442	II		37	7	1088225	CGGGGCTAACTTTGATAGGGTTTCCCAATAGAAATGGACTGCCCCAGGCC	7	1054751		rs76619075	NA	NA	C7orf50;C7orf50;C7orf50	NM_001134395;NM_032350;NM_001134396	Body;Body;Body	chr7:1090177-1090517	N_Shore			NA				NA	205964	cg10883442
914	cg22752049	45805740	45805742	45805740	45805790		NA		NA	IC	.;chr19_IC:45805471-45806123	0	1	1	XY_NO	A_NO	45826232	45826233	20492	CKM	NM_001824	cg22752049	cg22752049	I	C	37	19	45805741	CGCCAGGCCACAGCAGCCGCCCGCTGCCGCTGCCGCCAGCCACAGCCGTT	19	50497581			NA	NA	MARK4	NM_031417	3'UTR	chr19:45805654-45805977	Island			NA	19:50497502-50497776			NA	401478	cg22752049
344	cg19923238	142232951	142232953	142232951	142233001		NA		NA	IC	.;chr8_IC:142232575-142234029	0	1	1	XY_NO	A_NO	142238672	142238673	5721	SLC45A4	NM_001080431	cg19923238	cg19923238	I	C	37	8	142232952	CGGGGTCGGGTGTCTGTTCTTGATCTGGATGGGAGTCCCACGCTCCAGTC	8	142302134			NA	NA	SLC45A4	NM_001080431	Body	chr8:142231663-142231974	S_Shore			NA	8:142301944-142302285			NA	358936	cg19923238
454	cg08207707	124630918	124630920	124630869	124630919		NA		NA	LC	.;.	0	1	0	XY_NO	A_NO	124632222	124632223	1304	ESAM	AX746736	cg08207707	cg08207707	II		37	11	124630919	CGGGGCATGCAATATTATAGTCCTTGGACAAAATGAGTCTCAAGTACAGC	11	124136129			NA	NA	ESAM	NM_138961	Body	chr11:124632063-124633239	N_Shore		RDMR	NA				NA	159292	cg08207707
596	cg16907514	56046097	56046099	56046048	56046098		NA	rs10149408	1	ICshore	.;chr14_ICshore:56045802-56048168	0	1	0	XY_NO	A_NO	56046809	56046810	712	KTN1-AS1	NR_027123	cg16907514	cg16907514	II		37	14	56046098	CTGGCAGTCACAACACTTTCATAATGTTTGCACACAACTCATTTGGGTCG	14	55115851			NA	TRUE	KTN1;C14orf33;KTN1;KTN1;KTN1	NM_001079522;NR_027123;NM_182926;NM_001079521;NM_004986	TSS1500;Body;TSS1500;TSS1500;TSS1500	chr14:56046634-56047986	N_Shore			NA				NA	310470	cg16907514
790	cg05184938	75369938	75369940	75369889	75369939		NA		NA	HC	chr17_HCshore:75369095-75370299;chr17_ICshore:75368568-75370701	0	1	0	XY_NO	A_NO	75369271	75369272	668	41161	NM_001113493	cg05184938	cg05184938	II		37	17	75369939	CGCTTGGCAAACACAAACAACAATAAAAGGAAGGAAACCCAGGCGGCAGT	17	72881534			NA	NA	SEPT9;SEPT9;SEPT9;SEPT9	NM_001113492;NM_001113493;NM_001113491;NM_006640	5'UTR;Body;Body;Body	chr17:75368688-75370506	Island		DMR	NA	17:72880385-72882101			NA	103204	cg05184938
455	cg11440666	75115401	75115403	75115402	75115452		NA		NA	LC	.;.	0	1	0	XY_NO	A_NO	75115464	75115465	-62	SNORD15B	NR_000025	cg11440666	cg11440666	II		37	11	75115402	CTAAAACAAGGACAAACCAACTCTTGGATCTGACAGATCTCAGCAAATCG	11	74793050			NA	NA	RPS3;SNORD15B	NM_001005;NR_000025	Body;TSS200					NA				NA	215234	cg11440666
106	cg09273212	128331592	128331594	128331544	128331594		NA		NA	IC	.;chr2_IC:128331161-128331749	0	1	1	XY_NO	A_NO	128293377	128293378	38216	MYO7B	NM_001080527	cg09273212	cg09273212	I	C	37	2	128331593	CGCGCGCCCTCGATCACCCCGCTGGGGTTAAAGTAGATGTCAATGTACTT	2	128048063			NA	NA	MYO7B	NM_001080527	Body					NA	2:128047948-128048064			NA	178117	cg09273212
28	cg02770835	226303485	226303487	226303485	226303535		NA	rs6670098,rs79438213	2	IC	.;chr1_IC:226302414-226303727	50	1	1	XY_NO	A_NO	226271655	226271656	31831	BC032899	BC032899	cg02770835	cg02770835	I	C	37	1	226303486	TCAGGCGCGCACCGCCACGCCTGACTGGTTTTCGTATTTTTTGGGTTTCG	1	224370109	rs6670098	rs79438213	NA	NA								NA	1:224369225-224370153			NA	56450	cg02770835
915	cg17860747	42729692	42729694	42729692	42729742		NA		NA	IC	.;chr19_IC:42729234-42730513	0	1	1	XY_NO	A_NO	42728555	42728556	1138	ZNF526	CCDS12598	cg17860747	cg17860747	I	C	37	19	42729693	CGGGCCCACACTGCCAACCCATTGCATCGCTGTCGTTGCGGCAAGACGTT	19	47421533			NA	NA	ZNF526	NM_133444	Body	chr19:42729416-42730361	Island			NA	19:47421269-47421676			NA	325542	cg17860747
683	cg04482075	1991307	1991309	1991259	1991309		NA		NA	IC	.;chr16_IC:1991129-1991756	0	1	1	XY_NO	A_NO	1993293	1993294	1986	SEPX1	NM_016332	cg04482075	cg04482075	I	T	37	16	1991308	CGCCGACAGCGTGGCCAAGCGTCCGGAGCACAATAGATCTGAAGCCTTGA	16	1931309			NA	NA	SEPX1	NM_016332	Body	chr16:1992668-1993646	N_Shore			NA	16:1931300-1931512			NA	89825	cg04482075
684	cg03497652	4751568	4751570	4751520	4751570		NA		NA	IC	.;chr16_IC:4750753-4751800	0	1	1	XY_NO	A_NO	4750303	4750304	-1265	ANKS3	AK056907	cg03497652	cg03497652	I	C	37	16	4751569	GGTTGGCACAGAAAGCATGTTCCTCTGAGGGCGGGAAGACAGGGCGTCCG	16	4691570			NA	NA	ANKS3	NM_133450	Body					NA	16:4691105-4691612			NA	70674	cg03497652
791	cg17054691	79813438	79813440	79813390	79813440		NA		NA	IC	.;chr17_IC:79813085-79813651	0	1	1	XY_NO	A_NO	79818441	79818442	5003	P4HB	AK095938	cg17054691	cg17054691	I	A	37	17	79813439	CGTGAACTGGCTGAAGAAGCGCACGGGCCCGGCTGCCACCACCCTGCCTG	17	77406728			NA	NA	P4HB	NM_000918	Body					NA	17:77406674-77406811			NA	312716	cg17054691
515	cg05557291	121958762	121958764	121958762	121958812		NA		NA	IC	.;chr12_IC:121958594-121959018	0	1	1	XY_NO	A_NO	121947841	121947842	-10921	KDM2B	AK027440	cg05557291	cg05557291	I	C	37	12	121958763	CTACGAGATCGAGGACAGGACGCGGGTAAGGAGGTTCCCTTCTGTCCTCG	12	120443146			NA	NA	KDM2B;KDM2B	NM_032590;NM_001005366	Body;Body					NA	12:120443138-120443216			NA	110130	cg05557291
597	cg07146723	21559355	21559357	21559307	21559357		NA	rs34720103	1	HC	chr14_HCshore:21558935-21559509;chr14_ICshore:21558450-21561719	0	1	1	XY_NO	A_NO	21566807	21566808	7452	ZNF219	NM_016423	cg07146723	cg07146723	I	A	37	14	21559356	CGGGTGGGTGCGTGCAGTCATCGTGACCCCGTGACCCTATCGCACCCACT	14	20629196			NA	NA	ZNF219;ZNF219;ZNF219	NM_001101672;NM_016423;NM_001102454	Body;Body;Body	chr14:21558547-21561443	Island			NA	14:20628441-20629639			NA	139700	cg07146723
625	cg08293531	101601179	101601181	101601179	101601229		NA	rs35376186	1	IC	.;IC:101600696-101601325	0	1	1	XY_NO	A_NO	101593427	101593428	7753	LRRK1	BC020379	cg08293531	cg08293531	I	C	37	15	101601180	GTTCTGCCCGAAGGGTAATGCTTGACCGTCGCCCGCAGGAAGGGCATTCG	15	99418703	rs35376186		NA	NA	LRRK1	NM_024652	Body					NA	15:99418591-99418704			NA	160987	cg08293531
345	cg01190317	144365012	144365014	144364963	144365013		NA		NA	LC	.;.	0	1	0	XY_NO	A_NO	144373558	144373559	-8545	ZNF696	NM_030895	cg01190317	cg01190317	II		37	8	144365013	AGGCAGTGCCAGTTGACACCAATCAAGTCTCAACACTCAGCCTGCACACG	8	144436388			NA	NA				chr8:144365642-144366028	N_Shore			NA				NA	25040	cg01190317
403	cg09649347	116307550	116307552	116307502	116307552		NA	rs2247528	1	IC	.;chr10_IC:116307226-116307858	0	1	1	XY_NO	A_NO	116286684	116286685	-20866	ABLIM1	BC002448	cg09649347	cg09649347	I	C	37	10	116307551	CGGCTGCTCTTTTTCAGATTGTGCCGGCTGCGGAAGAGATATCAAGAATG	10	116297541			NA	NA	ABLIM1;ABLIM1;ABLIM1	NM_001003408;NM_001003407;NM_002313	Body;Body;Body					NA	10:116297415-116297761			NA	184677	cg09649347
29	cg01517656	6272054	6272056	6272054	6272104		NA	rs12073329	1	IC	.;chr1_IC:6271982-6272503	0	1	1	XY_NO	A_NO	6268940	6268941	3115	RNF207	AK294223	cg01517656	cg01517656	I	C	37	1	6272055	GTCCTCATAGTGGCGGCAGTGCTCTGCGAAGGGCGTGTTCTCGCCCTCCG	1	6194642	rs12073329		NA	NA	RNF207	NM_207396	Body	chr1:6268820-6269588	S_Shelf			NA				NA	31430	cg01517656
792	cg10490202	78867630	78867632	78867582	78867632		NA		NA	IC	.;chr17_IC:78863483-78868031	0	1	1	XY_NO	A_NO	78923235	78923236	-55604	RPTOR	BC033699	cg10490202	cg10490202	I	C	37	17	78867631	CGCGGCGCATCTTGTCGATGGTCTCGAAGGACAGGATATGCTCCTCATTC	17	76482226			NA	NA	RPTOR;RPTOR	NM_001163034;NM_020761	Body;Body	chr17:78870137-78870443	N_Shelf			NA	17:76482065-76482435	17:78867227-78867772	Unclassified	NA	199207	cg10490202
685	cg09476997	2087931	2087933	2087931	2087981		NA		NA	IC	.;chr16_IC:2087807-2088106	0	1	1	XY_NO	A_NO	2083264	2083265	4668	SLC9A3R2	NM_001252073	cg09476997	cg09476997	I	C	37	16	2087932	CGCGCGCCACAGATGGACTGGAACAGGAAGCGTGAAATCTTCAGCAACTT	16	2027933			NA	NA	SLC9A3R2;SLC9A3R2	NM_001130012;NM_004785	Body;Body	chr16:2088753-2088998	N_Shore			NA	16:2027866-2027938			NA	181736	cg09476997
107	cg04880737	238617377	238617379	238617328	238617378	rs56335596	1		NA	HC	chr2_HCshore:238617173-238617692;chr2_ICshore:238617024-238617649	0	1	0	XY_NO	A_NO	238600806	238600807	16572	LRRFIP1	NM_004735	cg04880737	cg04880737	II		37	2	238617378	CGTGAGACAGCCAGGTGCGTCTGCAGCAACAGGTGCCTGCACTTGCACCC	2	238282117			NA	NA	LRRFIP1;LRRFIP1;LRRFIP1;LRRFIP1;LRRFIP1	NM_001137553;NM_004735;NM_001137550;NM_001137552;NM_001137551	Body;Body;Body;Body;Body					NA	2:238281918-238282264			NA	97385	cg04880737
981	cg24991640	61542948	61542950	61542899	61542949		NA	rs6090161	1	IC	.;chr20_IC:61542012-61543476	0	1	0	XY_NO	A_NO	61545757	61545758	2809	DIDO1	BC000770	cg24991640	cg24991640	II		37	20	61542949	CTTTGCTGGTGGGTTTGATGGCCTTAGGTGCCTCCTCATTGCTCGGGTCG	20	61013394			NA	NA	DIDO1;DIDO1;DIDO1;DIDO1	NM_080796;NM_033081;NM_022105;NM_080797	Body;Body;Body;Body	chr20:61542354-61542877	S_Shore			NA	20:61012589-61013417			NA	438164	cg24991640
516	cg10730208	58290539	58290541	58290539	58290589		NA		NA	IC	.;chr12_IC:58290119-58291079	0	1	1	XY_NO	A_NO	58329946	58329947	39407	LOC100506844	NR_038269	cg10730208	cg10730208	I	A	37	12	58290540	CGGGGGAGGAGGGAGCGTTCCTGCAAATCACATGATTTTCCCGCTTATAT	12	56576807			NA	NA				chr12:58290232-58290466	S_Shore			TRUE	12:56576548-56576823	12:58290126-58290632	Unclassified_Cell_type_specific	NA	203441	cg10730208
30	cg21405929	2234750	2234752	2234702	2234752		NA		NA	IC	.;chr1_IC:2233778-2236085	0	1	1	XY_NO	A_NO	2284099	2284100	49349	LOC100129534	NR_024489	cg21405929	cg21405929	I	C	37	1	2234751	CAGACAACTCTTTCTCGACAGAGCCTGGGCTGTGTTCACCCTCGCCAGCG	1	2224611			NA	NA	SKI	NM_003036	Body	chr1:2235308-2235667	N_Shore			NA	1:2223795-2225771			NA	381494	cg21405929
456	cg10980495	1774721	1774723	1774673	1774723		NA		NA	IC	.;chr11_IC:1774520-1775422	0	1	1	XY_NO	A_NO	1771823	1771824	-2898	IFITM10	NM_001170820	cg10980495	cg10980495	I	C	37	11	1774722	GGGCCTCCTGCTCTGGGACTCTCCTCTGTTTCTGTGCTGGCGCGCGGACG	11	1731298			NA	NA	HCCA2;CTSD	NM_053005;NM_001909	Body;3'UTR	chr11:1774588-1775040	Island			NA	11:1731290-1731616	11:1774301-1774762	Unclassified_Cell_type_specific	NA	207529	cg10980495
346	cg14751552	74209521	74209523	74209521	74209571		NA		NA	LC	.;.	0	1	1	XY_NO	A_NO	74209338	74209339	184	RDH10	AX721306	cg14751552	cg14751552	I	T	37	8	74209522	CGGCTGAAAGAGTCCGCAAGGAGGTTGGCGAAGTCTCAGTCCTGGTCAAT	8	74372076			NA	NA	RDH10	NM_172037	Body	chr8:74206223-74208179	S_Shore			NA				NA	274488	cg14751552
137	cg22620797	69061826	69061828	69061778	69061828		NA		NA	ICshore	.;chr3_ICshore:69061223-69063360	0	1	1	XY_NO	A_NO	69061593	69061594	-233	C3orf64	AK126187	cg22620797	cg22620797	I	C	37	3	69061827	GCTGGGCCTGGCACAAAGCCTTCCTGGTGTCGGTCGTCCTGCAAGGCCCG	3	69144517			NA	NA	C3orf64	NM_173654	5'UTR	chr3:69062159-69063190	N_Shore			TRUE	3:69144374-69144628	3:69061753-69063647	Promoter_Associated	NA	399372	cg22620797
916	cg11455291	49611010	49611012	49611011	49611061		NA		NA	HC	chr19_HCshore:49610774-49611955;chr19_ICshore:49610085-49611855	0	1	0	XY_NO	A_NO	49605409	49605410	5602	SNRNP70	X07401	cg11455291	cg11455291	II		37	19	49611011	CGGGGGGAGCCCAGCCACACAGGTCTGCCCACCTCATCCAGGCCCGGCCC	19	54302823			NA	NA	SNRNP70	NM_003089	Body	chr19:49610928-49611410	Island			NA	19:54302190-54303506			NA	215423	cg11455291
457	cg25560471	68682432	68682434	68682432	68682482		NA		NA	IC	.;chr11_IC:68682172-68682620	0	1	1	XY_NO	A_NO	68671318	68671319	11115	IGHMBP2	AB208802	cg25560471	cg25560471	I	C	37	11	68682433	CGCGGAGCGACAGTGCCCAGATTGTTGCAGATATCAGGAAGGACATCGAC	11	68439009			NA	NA	IGHMBP2	NM_002180	Body					NA	11:68438878-68439017			NA	447080	cg25560471
793	cg14122138	36719736	36719738	36719736	36719786		NA		NA	HC	chr17_HCshore:36719437-36719955;chr17_ICshore:36719290-36720051	0	1	1	XY_NO	A_NO	36720231	36720232	495	SRCIN1	AK126665	cg14122138	cg14122138	I	A	37	17	36719737	TGACAGCGAGGGCGGCGTCTCCTTCGCAGGGGTGCTGTTCCTGCAGTTCG	17	33973263			NA	NA	SRCIN1	NM_025248	Body	chr17:36719544-36719938	Island			NA	17:33973013-33973406	17:36718842-36720607	Unclassified_Cell_type_specific	NA	261952	cg14122138
794	cg09209669	8770953	8770955	8770954	8771004		NA		NA	LC	.;.	0	1	0	XY_NO	A_NO	8770993	8770994	40	PIK3R6	AX747201	cg09209669	cg09209669	II		37	17	8770954	CGGGTGTCTGTGGTCTTGACTGTGCTCTTCAGATCTGCAAAGAAAAGCTC	17	8711679			NA	NA	PIK3R6;PIK3R6	NM_001010855;NM_001010855	5'UTR;1stExon					NA		17:8770894-8771344	Unclassified_Cell_type_specific	NA	176919	cg09209669
291	cg04630639	5642847	5642849	5642798	5642848	rs59162058	1	rs59162058	1	LC	.;.	0	1	0	XY_NO	A_NO	5642502	5642503	346	FSCN1	AK095830	cg04630639	cg04630639	II		37	7	5642848	CGCCCCCTAGTTCTGGCAGACCATAGCCCTGAGCTCACAGAACTACACAC	7	5609374		rs59162058	NA	NA	FSCN1	NM_003088	Body	chr7:5642948-5643184	N_Shore			NA				NA	92676	cg04630639
292	cg20033401	73151050	73151052	73151002	73151052		NA	rs1064718	1	IC	.;chr7_IC:73150769-73151198	0	1	1	XY_NO	A_NO	73149398	73149399	1653	ABHD11-AS1	NR_026690	cg20033401	cg20033401	I	A	37	7	73151051	CTCAGGGTGGTGGCTGGGACTGTGCATCGCAGCGACGGCCATCAAAAACG	7	72788987			NA	NA	ABHD11;ABHD11;ABHD11;ABHD11;ABHD11	NR_026910;NR_026912;NM_001145364;NM_148913;NM_148912	Body;Body;Body;Body;Body	chr7:73152564-73153716	N_Shore			NA	7:72788868-72788988			NA	360718	cg20033401
108	cg00617064	27272374	27272376	27272375	27272425		NA		NA	ICshore	.;chr2_ICshore:27271414-27273854	0	1	0	XY_NO	A_NO	27273649	27273650	-1274	TRNA_Tyr	.	cg00617064	cg00617064	II		37	2	27272375	GGTGATGCTTTCTAGCCCCTTGCAGCTCCAACATTTGATGGGTTCTCTCG	2	27125879			NA	NA				chr2:27272846-27273400	N_Shore			NA				NA	13146	cg00617064
795	cg09320190	44847219	44847221	44847219	44847269		NA		NA	HC	chr17_HCshore:44847077-44847600;chr17_ICshore:44846965-44847597	0	1	1	XY_NO	A_NO	44896081	44896082	48862	WNT3	NM_030753	cg09320190	cg09320190	I	C	37	17	44847220	CGGCTGCAGCGAGGACGCTGACTTCGGCGTGTTAGTGTCCAGGGAGTTCG	17	42202388			NA	NA	WNT3	NM_030753	Body	chr17:44847139-44847463	Island			NA	17:42202308-42202577	17:44847038-44847901	Unclassified_Cell_type_specific	NA	178948	cg09320190
31	cg26246928	153652121	153652123	153652073	153652123		NA		NA	HC	chr1_HCshore:153650828-153652822;chr1_ICshore:153650687-153652995	0	1	1	XY_NO	A_NO	153652629	153652630	-507	NPR1	AK300446	cg26246928	cg26246928	I	C	37	1	153652122	AAGCTGGGGGACTTCGTGGCGGCGCTGCACCGACGGCTGGGCTGGGAGCG	1	151918746			NA	NA	NPR1	NM_000906	1stExon	chr1:153650830-153652375	Island		DMR	NA	1:151917472-151919043	1:153651990-153652272	Unclassified	TRUE	457925	cg26246928
223	cg03030757	35420753	35420755	35420754	35420804		NA		NA	HC	chr6_HCshore:35419697-35420982;chr6_ICshore:35419691-35420881	1	1	0	XY_NO	A_NO	35420137	35420138	617	FANCE	NM_021922	cg03030757	cg03030757	II		37	6	35420754	CGCCTTCTGTTCGCTGTAAGGTATAGTGATGATAAGTGGAGGCAAATCAC	6	35528732			NA	TRUE	FANCE	NM_021922	Body	chr6:35419879-35420766	Island			NA	6:35527858-35528733			NA	61694	cg03030757
917	cg00876266	5915132	5915134	5915084	5915134		NA		NA	IC	.;chr19_IC:5914400-5915408	0	1	1	XY_NO	A_NO	5914192	5914193	941	CAPS	NM_004058	cg00876266	cg00876266	I	A	37	19	5915133	TGGGGAGTGGACCGAGGACGAGGTGCTGCGCCGCTTCCTGGACAACTTCG	19	5866133			NA	NA	CAPS;CAPS	NM_080590;NM_004058	Body;Body	chr19:5915007-5915301	Island			TRUE	19:5865581-5866243			NA	18466	cg00876266
517	cg15260428	132381901	132381903	132381901	132381951		NA	rs9652059	1	IC	.;chr12_IC:132381658-132382225	0	1	1	XY_NO	A_NO	132379278	132379279	2624	ULK1	NM_003565	cg15260428	cg15260428	I	C	37	12	132381902	CGGTCGAGGCTAGAGTCCTGCCCCCGATCGAGTCCCGCTGCCCTCCGTTC	12	130947855	rs9652059		NA	NA	ULK1	NM_003565	Body	chr12:132379542-132380052	S_Shore			NA	12:130947855-130948008			NA	282888	cg15260428
918	cg03632204	17212817	17212819	17212818	17212868		NA		NA	IC	.;chr19_IC:17212291-17213528	0	1	0	XY_NO	A_NO	17212469	17212470	349	MYO9B	U42391	cg03632204	cg03632204	II		37	19	17212818	CGAGCACCCTCAGGAGGATGGCTACTACTTCCTGCTGCAGGAGCGCAACG	19	17073818			NA	NA	MYO9B;MYO9B	NM_001130065;NM_004145	Body;Body	chr19:17212479-17213332	Island			NA	19:17073480-17074332			NA	73462	cg03632204
686	cg02645450	3532569	3532571	3532521	3532571		NA		NA	IC	.;chr16_IC:3531917-3533124	0	1	1	XY_NO	A_NO	3526213	3526214	6357	NAA60	AF085879	cg02645450	cg02645450	I	T	37	16	3532570	CGACGCCCAGACTTAGGATGTACGCGACTTGTGTGTCAACAGAGAAGTTG	16	3472571			NA	NA	NAT15;NAT15;NAT15	NM_001083601;NM_001083600;NM_024845	Body;Body;Body	chr16:3534833-3535066	N_Shelf			NA	16:3472417-3472628			NA	53961	cg02645450
919	cg18496502	42880156	42880158	42880108	42880158		NA	rs3745237,rs78335246	2	IC	.;chr19_IC:42879502-42880645	0	1	1	XY_NO	A_NO	42873682	42873683	6475	MEGF8	BC033228	cg18496502	cg18496502	I	C	37	19	42880157	CTGATTACCTACGTGACGGTGACGGAGCCGTCGGCAGTGCTGGTGGTCCG	19	47571997			NA	NA	MEGF8	NM_001410	Body	chr19:42879637-42880288	Island			NA	19:47571511-47572369			NA	336193	cg18496502
404	cg09893465	134588039	134588041	134587991	134588041		NA		NA	IC	.;chr10_IC:134587684-134588223	0	1	1	XY_NO	A_NO	134599536	134599537	11497	NKX6-2	NM_177400	cg09893465	cg09893465	I	T	37	10	134588040	CGGCTTCGCCACAGTGCTCAGCCGCCCTGAACCACAAGTGAACGGCGACA	10	134438030			NA	NA	INPP5A	NM_005539	Body	chr10:134586170-134586471	S_Shore			NA	10:134437801-134438031			TRUE	188880	cg09893465
598	cg04509559	69864993	69864995	69864993	69865043		NA	rs80134653	1	HC	chr14_HCshore:69864349-69865299;chr14_ICshore:69864176-69865887	0	1	1	XY_NO	A_NO	69865020	69865021	27	ERH	NM_004450	cg04509559	cg04509559	I	A	37	14	69864994	CTCTCGCGAGGATTGGCTGTTAGCGGCGTTGTAGTTAAGCTCGTGTAACG	14	68934747	rs80134653		NA	NA	ERH;ERH;SLC39A9	NM_004450;NM_004450;NM_018375	1stExon;5'UTR;TSS1500	chr14:69864713-69865073	Island	high-CpG:68934724-68934802		NA	14:68934436-68934866	14:69864616-69865833	Promoter_Associated	NA	90364	cg04509559
188	cg14631690	1335195	1335197	1335195	1335245		NA		NA	IC	.;chr5_IC:1334719-1335331	0	1	1	XY_NO	A_NO	1341974	1341975	6779	CLPTM1L	BC016399	cg14631690	cg14631690	I	C	37	5	1335196	CGACAAGGTCTCACTGGGGCGGCTGCGCTTCTGGATCCACATGCAGGACG	5	1388196			NA	NA	CLPTM1L	NM_030782	Body	chr5:1335077-1335280	Island			NA	5:1388106-1388269			NA	272439	cg14631690
458	cg13074965	66395304	66395306	66395305	66395355		NA	rs76513233	1	LC	.;.	0	1	0	XY_NO	A_NO	66392363	66392364	2942	RBM14	BC007641	cg13074965	cg13074965	II		37	11	66395305	AGTTTTCTCTGCCCTTCCTTATTCCAACCATAGGGCAGTATCAGGCAACG	11	66151881	rs76513233		NA	TRUE	RBM14	NM_006328	3'UTR	chr11:66393924-66394132	S_Shore			NA				NA	241583	cg13074965
687	cg06741528	1723717	1723719	1723718	1723768		NA		NA	IC	.;chr16_IC:1722722-1724327	0	1	0	XY_NO	A_NO	1728277	1728278	-4559	HN1L	AK303927	cg06741528	cg06741528	II		37	16	1723718	AGCTAGGGATGGCAGCCCAGGGCTCTGTGCAGAATCACAATCACCTGTCG	16	1663719			NA	NA	CRAMP1L	NM_020825	Body					NA	16:1663711-1664172			NA	131415	cg06741528
459	cg13826564	65306730	65306732	65306682	65306732		NA		NA	HC	chr11_HCshore:65305886-65308598;chr11_ICshore:65305756-65308735	0	1	1	XY_NO	A_NO	65312101	65312102	5371	LTBP3	AK097212	cg13826564	cg13826564	I	C	37	11	65306731	CTCTCGGCACTCGTCGATATCTGAAGGTGAGGGCGACAGGTGCGGCTTCG	11	65063307			NA	NA	LTBP3;LTBP3;LTBP3	NM_001164266;NM_021070;NM_001130144	Body;Body;Body	chr11:65305935-65308502	Island			NA	11:65062465-65065078	11:65306684-65306788	Unclassified_Cell_type_specific	NA	255813	cg13826564
558	cg11232054	113884108	113884110	113884108	113884158		NA		NA	IC	.;chr13_IC:113883709-113884550	0	1	1	XY_NO	A_NO	113882289	113882290	1820	CUL4A	AL833355	cg11232054	cg11232054	I	T	37	13	113884109	CGACTGGAGGTTGAGCCTGGAGCGGCTCTTTCCAGCGCTGCAGTTGAAAC	13	112932110			NA	NA	CUL4A;CUL4A	NM_003589;NM_001008895	Body;Body					NA	13:112932050-112932337			NA	211776	cg11232054
189	cg02100373	134367089	134367091	134367040	134367090		NA		NA	HC	chr5_HCshore:134366841-134367443;chr5_ICshore:134366751-134367606	0	1	0	XY_NO	A_NO	134368969	134368970	-1879	AK026965	AK026965	cg02100373	cg02100373	II		37	5	134367090	TGGAACGTGGCCTCTAGCTCTTGCAACTGCTGGCTTGTGAAGTGCGTACG	5	134394989			NA	NA	PITX1	NM_002653	Body	chr5:134366913-134367438	Island		RDMR	NA	5:134394831-134395329	5:134366905-134367453	Promoter_Associated_Cell_type_specific	NA	43128	cg02100373
559	cg12790874	100310404	100310406	100310356	100310406		NA		NA	IC	.;chr13_IC:100310033-100311077	0	1	1	XY_NO	A_NO	100295312	100295313	15093	MIR4306	NR_036191	cg12790874	cg12790874	I	C	37	13	100310405	CGCACGCAGGCGGCCTTCTGCTCGCACATCGAACTGGCATCCTCGTCTTT	13	99108406			NA	NA	CLYBL	NM_206808	Body	chr13:100310204-100310446	Island			TRUE	13:99108206-99108874	13:100309983-100311382	Unclassified	NA	237245	cg12790874
560	cg20227511	28670601	28670603	28670602	28670652		NA		NA	LC	.;.	49	19	0	XY_YES	A_YES	28674728	28674729	4127	FLT3	BC144039	cg20227511	cg20227511	II		37	13	28670602	CGCACTCTGTCACCAAGGGTATAGTGCAATGGCGCAATCTTGGCTCACTG	13	27568602			NA	NA	FLT3	NM_004119	Body	chr13:28674227-28675170	N_Shelf			NA				NA	363555	cg20227511
109	cg20023712	238608635	238608637	238608586	238608636		NA		NA	IC	.;chr2_IC:238608008-238608898	0	1	0	XY_NO	A_NO	238600806	238600807	7830	LRRFIP1	NM_004735	cg20023712	cg20023712	II		37	2	238608636	AGATTGCCCACATGAGCATTTCTTTTGGAACTGAGATACAGTGCACATCG	2	238273375			NA	NA	LRRFIP1;LRRFIP1;LRRFIP1;LRRFIP1;LRRFIP1	NM_001137553;NM_004735;NM_001137550;NM_001137552;NM_001137551	Body;Body;Body;Body;Body					NA	2:238273288-238273472			NA	360577	cg20023712
518	cg09644157	124896211	124896213	124896162	124896212		NA		NA	IC	.;chr12_IC:124896136-124896463	0	1	0	XY_NO	A_NO	124824749	124824750	-71462	NCOR2	AB463148	cg09644157	cg09644157	II		37	12	124896212	TCAGGCCCCAGCATTCCTGGGCTCTGGTTTTGCAATTCACTAGGATAACG	12	123462165			NA	NA	NCOR2;NCOR2	NM_006312;NM_001077261	Body;Body					TRUE	12:123462027-123462377	12:124896039-124897188	Unclassified	TRUE	184589	cg09644157
293	cg19103770	93520565	93520567	93520566	93520616		NA		NA	ICshore	.;chr7_ICshore:93519246-93521047	50	1	0	XY_NO	A_NO	93520064	93520065	-501	TFPI2	NM_006528	cg19103770	cg19103770	II		37	7	93520566	CGTAGGTGGACAGTTTGATAAATTTTGACAACTGTGTAGCCACCAATAAA	7	93358502			NA	NA	TFPI2	NM_006528	TSS1500	chr7:93519366-93520184	S_Shore			NA				NA	345672	cg19103770
1014	cg01547142	35820221	35820223	35820221	35820271		NA	rs4645824	1	IC	.;chr22_IC:35819997-35820859	0	1	1	XY_NO	A_NO	35806401	35806402	13821	MCM5	AB209612	cg01547142	cg01547142	I	C	37	22	35820222	TGAGTCCAGTGAGGCGGCGCGACTCACTTGAGGCGGTAGAGAACCTTGCG	22	34150222	rs4645824		NA	NA	MCM5	NM_006739	Body	chr22:35820095-35820302	Island			NA	22:34150116-34150482			NA	31985	cg01547142
405	cg04244152	35863746	35863748	35863747	35863797		NA		NA	LC	.;.	0	1	0	XY_NO	A_NO	35894337	35894338	-30590	GJD4	NM_153368	cg04244152	cg04244152	II		37	10	35863747	AGGACAGAGGCACTTGGCAGTGGATTCACACACCCACTTCCACTGTTTCG	10	35903753			NA	NA								TRUE		10:35863478-35864227	Unclassified_Cell_type_specific	TRUE	85263	cg04244152
32	cg13559233	82269257	82269259	82269257	82269307		NA		NA	ICshore	.;chr1_ICshore:82265930-82269548	0	1	1	XY_NO	A_NO	82266081	82266082	3177	LPHN2	AF104266	cg13559233	cg13559233	I	A	37	1	82269258	AACATTCCCTCGGTCGGAATCTGAGACAACAGTTTGTATCGGGAAGAACG	1	82041846			NA	NA	LPHN2	NM_012302	5'UTR	chr1:82265998-82269048	S_Shore		DMR	NA	1:82039500-82041958	1:82267935-82269284	Unclassified	NA	250292	cg13559233
460	cg01199327	44626749	44626751	44626701	44626751		NA	rs35348953	1	IC	.;chr11_IC:44626504-44627006	0	1	1	XY_NO	A_NO	44587140	44587141	39610	CD82	NM_002231	cg01199327	cg01199327	I	C	37	11	44626750	CGGAGGGATCCGTACTCACCAGCCCCAGCAGGCAGCGGACCTCGTTGACG	11	44583326			NA	NA	CD82;CD82	NM_001024844;NM_002231	Body;Body					NA	11:44583272-44583394			NA	25207	cg01199327
561	cg25432738	21009860	21009862	21009860	21009910		NA		NA	HC	chr13_HCshore:21009698-21010353;chr13_ICshore:21009360-21011004	0	1	1	XY_NO	A_NO	21007984	21007985	-1876	MIR4499	NR_039721	cg25432738	cg25432738	I	C	37	13	21009861	CGGTCACATGGGGCCCGGGCGGCGGGGAAGAATGCGTCCCTTGTGCTCCG	13	19907861			NA	NA	CRYL1	NM_015974	Body	chr13:21009774-21010338	Island			NA	13:19907471-19908390			NA	445155	cg25432738
161	cg12525219	1228639	1228641	1228639	1228689		NA	rs61709528	1	ICshore	.;chr4_ICshore:1228458-1229836	0	1	1	XY_NO	A_NO	1235710	1235711	7071	CTBP1	AL137653	cg12525219	cg12525219	I	C	37	4	1228640	TGGAATCGGCACATGGGCACGTTGGCACGTCACGTGGGCATGTCCACACG	4	1218640	rs61709528		NA	NA	CTBP1;CTBP1	NM_001328;NM_001012614	Body;Body	chr4:1229249-1229501	N_Shore			NA	4:1218574-1219689	4:1227194-1228669	Gene_Associated	TRUE	233071	cg12525219
162	cg24644190	7025675	7025677	7025676	7025726		NA		NA	IC	.;chr4_IC:7025227-7025982	0	1	0	XY_NO	A_NO	7044727	7044728	19052	CCDC96	NM_153376	cg24644190	cg24644190	II		37	4	7025676	AGGAATGTTCCAGGCTGTCCCTCATCAGAACCTTCTAACAGTAAAAGTCG	4	7076577			NA	NA	TBC1D14;TBC1D14;TBC1D14	NM_001113361;NM_020773;NM_001113363	Body;Body;Body	chr4:7026763-7027166	N_Shore			NA	4:7076318-7076728			NA	432346	cg24644190
138	cg06785429	182699413	182699415	182699364	182699414		NA		NA	LC	.;.	0	1	0	XY_NO	A_NO	182698325	182698326	-1088	DCUN1D1	NM_020640	cg06785429	cg06785429	II		37	3	182699414	CGTAGGTAAGCTCTTGGTACAGTTTCAGATGTGACTTTCTGAGTGAGTTT	3	184182108			NA	TRUE	DCUN1D1	NM_020640	TSS1500	chr3:182697749-182698731	S_Shore			NA				NA	132333	cg06785429
33	cg01935060	85040338	85040340	85040290	85040340		NA		NA	HC	chr1_HCshore:85039554-85040664;chr1_ICshore:85039629-85040545	0	1	1	XY_NO	A_NO	85040162	85040163	-176	CTBS	BC096752	cg01935060	cg01935060	I	T	37	1	85040339	CGGCCCTCTCGGCGCCGCAGACACTGGCTGTCCCCCGAGACGCTCCAGCA	1	84812927			NA	NA	CTBS	NM_004388	TSS200	chr1:85039825-85040344	Island			NA	1:84812394-84812960	1:85039500-85040358	Promoter_Associated	NA	39640	cg01935060
347	cg02185216	145731185	145731187	145731186	145731236		NA		NA	HC	chr8_HCshore:145730516-145731806;chr8_ICshore:145730254-145732290	0	1	0	XY_NO	A_NO	145729464	145729465	1722	GPT	AK298488	cg02185216	cg02185216	II		37	8	145731186	CGCCCCCTTGGCTCACCCAGCACTGCTGCCTCCCCGGCACCCCAGGGCAG	8	145701994			NA	NA	GPT	NM_005309	Body	chr8:145730390-145732205	Island			NA	8:145701199-145702914			NA	44730	cg02185216
626	cg10534507	82336760	82336762	82336712	82336762		NA		NA	HC	HCshore:82335189-82340449;ICshore:82335292-82340742	0	1	1	XY_NO	A_NO	82338360	82338361	1600	MEX3B	NM_032246	cg10534507	cg10534507	I	C	37	15	82336761	CCGCACTTGGATGGTGGTCTGCCCGGGCAGGTTGGGCGGCCCAGGCACCG	15	80123816			NA	NA	MEX3B	NM_032246	Body	chr15:82335472-82339937	Island		DMR	NA	15:80122528-80124430			NA	200140	cg10534507
688	cg10268345	2140403	2140405	2140403	2140453		NA		NA	ICshore	.;chr16_ICshore:2139624-2142673	0	1	1	XY_NO	A_NO	2140284	2140285	-119	MIR1225	NR_030646	cg10268345	cg10268345	I	C	37	16	2140404	CGCCAGCGGAGAATAACAGCCCCCAGCCGTAGGGCGCCCCACAGCCGCAG	16	2080405			NA	NA	PKD1;MIR1225;PKD1	NM_001009944;NR_030646;NM_000296	Body;TSS200;Body	chr16:2139803-2142170	Island			NA	16:2079683-2082494			NA	195516	cg10268345
34	cg06978943	984991	984993	984943	984993		NA		NA	ICshore	.;chr1_ICshore:981009-988862	0	1	1	XY_NO	A_NO	995082	995083	-10090	AK310350	AK310350	cg06978943	cg06978943	I	T	37	1	984992	CGGATGCACCCCCTCAGGCCGGCGCCCACGAAGGTCCGCTCCAGCGCCCT	1	974855			NA	NA	AGRN	NM_198576	Body	chr1:983174-983612	S_Shore			NA	1:974085-978679			NA	136361	cg06978943
627	cg10294252	74912473	74912475	74912425	74912475		NA		NA	IC	.;IC:74912236-74912691	0	1	1	XY_NO	A_NO	74911537	74911538	937	CLK3	AB209535	cg10294252	cg10294252	I	A	37	15	74912474	CCATCCTTTGGAGAGGACTACTATGGACCTTCACGTTCTCGTCATCGTCG	15	72699527			NA	NA	CLK3;CLK3	NM_001130028;NM_003992	Body;Body	chr15:74906938-74908538	S_Shelf			NA	15:72699440-72699561			NA	195924	cg10294252
920	cg01086369	50885372	50885374	50885372	50885422		NA		NA	IC	.;chr19_IC:50885064-50885998	0	1	1	XY_NO	A_NO	50887592	50887593	-2219	POLD1	AB209560	cg01086369	cg01086369	I	C	37	19	50885373	CTTGATGCGCGTGTAGGACAGCAGCGCCTCCACGTAGGGCTGCTGCAACG	19	55577185			NA	NA	NR1H2	NM_007121	Body	chr19:50885178-50885490	Island			NA	19:55577025-55577613			NA	22937	cg01086369
689	cg08550394	4013658	4013660	4013658	4013708		NA		NA	IC	.;chr16_IC:4012866-4013821	0	1	1	XY_NO	A_NO	3930120	3930121	-83538	CREBBP	NM_004380	cg08550394	cg08550394	I	C	37	16	4013659	CGGAGCATGTTCTGAGCGAGACAGCAAGGTCGTGAGCAAACGCCCAGCCC	16	3953660			NA	NA	ADCY9	NM_001116	3'UTR	chr16:4015001-4015232	N_Shore			TRUE	16:3953281-3953701	16:4012669-4013695	Unclassified_Cell_type_specific	NA	165493	cg08550394
796	cg20173014	80541736	80541738	80541737	80541787		NA		NA	IC	.;chr17_IC:80540995-80542290	0	1	0	XY_NO	A_NO	80551297	80551298	-9560	FOXK2	AK096800	cg20173014	cg20173014	II		37	17	80541737	CCTGACAACCAAGTACTGTTGTGTAAGTTCTACGTCTCTGCACGCCTACG	17	78135026			NA	NA	FOXK2	NM_004514	Body	chr17:80541548-80541754	Island			NA	17:78134862-78135408	17:80541706-80542201	Gene_Associated_Cell_type_specific	NA	362865	cg20173014
35	cg26516532	17475831	17475833	17475831	17475881		NA	rs74058903	1	HC	chr1_HCshore:17475566-17476179;chr1_ICshore:17475505-17476276	0	1	1	XY_NO	A_NO	17484691	17484692	-8859	Y_RNA	.	cg26516532	cg26516532	I	C	37	1	17475832	CGCGTTAGTCACTAAACTGCGCGTTCGCATCCCGAGCCACCTCCCCTGGC	1	17348419	rs74058903		NA	NA				chr1:17475702-17476075	Island			NA	1:17348243-17348721			NA	462645	cg26516532
36	cg04411337	231133411	231133413	231133362	231133412		NA		NA	LC	.;.	0	1	0	XY_NO	A_NO	231114822	231114823	18590	ARV1	AK293049	cg04411337	cg04411337	II		37	1	231133412	AGGTTTTTGCTGCCTTTCTCACCTCTTAGTCTCTTGACCTCTCATTTTCG	1	229200035			NA	NA	ARV1	NM_022786	3'UTR					NA				NA	88537	cg04411337
519	cg02387522	133428190	133428192	133428142	133428192		NA	rs76946232	1	IC	.;chr12_IC:133427999-133429172	0	1	1	XY_NO	A_NO	133405425	133405426	-22765	GOLGA3	NM_001172557	cg02387522	cg02387522	I	C	37	12	133428191	GAAACCTGACCCCTGAAGGACAGATAGGAACCCGCCTGCGTGCGGTGGCG	12	131938264		rs76946232	NA	NA	CHFR;CHFR;CHFR;CHFR;CHFR	NM_001161345;NM_001161347;NM_018223;NM_001161346;NM_001161344	Body;Body;Body;Body;Body	chr12:133429925-133430579	N_Shore			NA	12:131938248-131938481			NA	48769	cg02387522
224	cg03139255	33383092	33383094	33383044	33383094		NA		NA	LC	.;.	0	1	1	XY_NO	A_NO	33386064	33386065	2972	CUTA	NM_001014433	cg03139255	cg03139255	I	C	37	6	33383093	CGGGCATCTGTGGGCCGGAAGTTGTAGCCGCTGCTGCCCTGGTAACTCTG	6	33491071			NA	NA	PHF1;PHF1;PHF1	NR_027692;NM_002636;NM_024165	Body;Body;Body	chr6:33385678-33386262	N_Shelf			NA		6:33381563-33383449	Gene_Associated	NA	63769	cg03139255
797	cg20592144	80049215	80049217	80049167	80049217		NA		NA	IC	.;chr17_IC:80048693-80049601	0	1	1	XY_NO	A_NO	80046759	80046760	-2456	FASN	U26644	cg20592144	cg20592144	I	C	37	17	80049216	CGGCTGTCCCCGCCACCGCCATGCCCTTCCGTGGCTACGCTGTGCTGGGT	17	77642505			NA	NA	FASN	NM_004104	Body	chr17:80049116-80049444	Island			NA	17:77642100-77642733			NA	369021	cg20592144
599	cg21174375	64681224	64681226	64681175	64681225		NA	rs1152590	1	IC	.;chr14_IC:64680895-64681299	0	1	0	XY_NO	A_NO	64680858	64680859	367	SYNE2	AK297874	cg21174375	cg21174375	II		37	14	64681225	CGGGTCACTTTCCAGGGTGCTGGGAACCCAGCTGTTACCTGACAGTGCGC	14	63750978			NA	NA	SYNE2;SYNE2;SYNE2;SYNE2	NM_182914;NM_015180;NM_182910;NM_182913	Body;Body;TSS1500;Body					NA				NA	378039	cg21174375
921	cg06535952	56126774	56126776	56126726	56126776		NA		NA	HC	chr19_HCshore:56124833-56128214;chr19_ICshore:56124782-56128787	0	1	1	XY_NO	A_NO	56124958	56124959	1817	ZNF865	NM_001195605	cg06535952	cg06535952	I	T	37	19	56126775	CGTGTGTGGGAAGCGCTTCCGCGAATCCTTCCACTTGAGCAAGCATCACG	19	60818587			NA	NA				chr19:56125349-56128167	Island			NA	19:60816718-60820152			NA	127526	cg06535952
600	cg18425377	105167726	105167728	105167678	105167728		NA		NA	HC	chr14_HCshore:105167664-105168173;chr14_ICshore:105167142-105168243	0	1	1	XY_NO	A_NO	105173589	105173590	-5862	INF2	DQ395340	cg18425377	cg18425377	I	C	37	14	105167727	CGCTGTGCGCCCTCCTTCACCGACATCTTGCCGAGCTGCAGGCAGAGGGC	14	104238772			NA	NA	INF2;INF2;INF2	NM_022489;NM_032714;NM_001031714	Body;Body;Body	chr14:105167663-105168129	Island	high-CpG:104238496-104238838		NA	14:104238323-104239146			NA	334926	cg18425377
798	cg22280406	78582646	78582648	78582646	78582696		NA	rs35639873,rs8080957	2	IC	.;chr17_IC:78582592-78583267	0	1	1	XY_NO	A_NO	78518624	78518625	64023	RPTOR	NM_001163034	cg22280406	cg22280406	I	C	37	17	78582647	CGCGTGGTTCAGATGGAACCGCTATAGTCTGCAGATAACTGAGCACGAAG	17	76197242	rs8080957	rs35639873	NA	NA	RPTOR;RPTOR	NM_001163034;NM_020761	Body;Body					NA	17:76196922-76197319			NA	394543	cg22280406
690	cg07447015	89438596	89438598	89438596	89438646		NA		NA	IC	.;chr16_IC:89438374-89440601	0	1	1	XY_NO	A_NO	89484775	89484776	46179	ANKRD11	BC025283	cg07447015	cg07447015	I	C	37	16	89438597	CGGCAGCGCACGGCAAGATGGATCCTGACACTCAGAGCTGGGGAAAGAGC	16	87966098			NA	NA	ANKRD11	NM_013275	5'UTR	chr16:89438503-89438850	Island			NA	16:87966005-87966394			NA	145230	cg07447015
1015	cg13346441	18231585	18231587	18231537	18231587		NA	rs8190299,rs8190300	2	HC	chr22_HCshore:18230525-18231639;chr22_ICshore:18230460-18231795	0	1	1	XY_NO	A_NO	18247024	18247025	15439	MIR3198-1	NR_036168	cg13346441	cg13346441	I	C	37	22	18231586	GGCGCTGCGCGGGTGACGGTGGTGTTCTACCTGCGGAGGCCGCCAGAGCG	22	16611586			NA	NA	BID;BID;BID	NM_001196;NM_197967;NM_197966	Body;5'UTR;Body	chr22:18231405-18231606	Island			NA	22:16611406-16611606			NA	245883	cg13346441
601	cg08236045	103449946	103449948	103449898	103449948		NA		NA	IC	.;chr14_IC:103449523-103450217	0	1	1	XY_NO	A_NO	103430986	103430987	-18960	CDC42BPB	BX248752	cg08236045	cg08236045	I	T	37	14	103449947	CGCCGTTTTATGCGGAGTCACTCGTGGAGACCTATGGGAAGATCATGAAC	14	102519700			NA	NA	CDC42BPB	NM_006035	Body					NA	14:102519697-102519835			NA	159822	cg08236045
691	cg21461308	87754018	87754020	87754019	87754069		NA		NA	HC	chr16_HCshore:87753786-87754295;chr16_ICshore:87753333-87756029	0	1	0	XY_NO	A_NO	87743272	87743273	-10746	KLHDC4	AK001742	cg21461308	cg21461308	II		37	16	87754019	CGACTCCTAAACCACCTTTGCCAGACGCAGGTCCAGCAACCCATCAAGAG	16	86311520			NA	NA	KLHDC4	NM_017566	Body	chr16:87754008-87754285	Island			NA	16:86311002-86312039			NA	382238	cg21461308
982	cg05327789	61303263	61303265	61303263	61303313		NA	rs6090200	1	IC	.;chr20_IC:61303109-61304452	0	1	1	XY_NO	A_NO	61299096	61299097	4168	SLCO4A1	AK000551	cg05327789	cg05327789	I	A	37	20	61303264	CGGCCACGGCGGGCACTCAGCATTTCCTGATGACAGAACAGTGCCGTTGG	20	60773709	rs6090200		NA	NA	SLCO4A1	NM_016354	3'UTR					NA	20:60773695-60773855			NA	105912	cg05327789
799	cg08502377	75209943	75209945	75209894	75209944	rs77792614	1	rs73998669	1	IC	.;chr17_IC:75209266-75210648	0	1	0	XY_NO	A_NO	75204927	75204928	5017	SEC14L1	AK130317	cg08502377	cg08502377	II		37	17	75209944	GTGAGCAGAGAACAGGGTGGGCCACGAAGTCCAGCAGGCAGTGTGGGCCG	17	72721539		rs73998669	NA	NA	SEC14L1;SEC14L1;SEC14L1;SEC14L1;SEC14L1	NM_001143999;NM_003003;NM_001143998;NM_001039573;NM_001144001	Body;Body;Body;Body;Body	chr17:75209459-75209672	S_Shore			NA	17:72720917-72721782			NA	164634	cg08502377
860	cg21116087	74832170	74832172	74832121	74832171		NA		NA	IC	.;IC:74831942-74832441	0	1	0	XY_NO	A_NO	74844773	74844774	12603	MBP	NM_001025100	cg21116087	cg21116087	II		37	18	74832171	CTTCTGTGAATCCATTACGGGTCTCAAAGTCCTAATGCAGGGAACACACG	18	72961159			NA	NA	MBP;MBP	NM_001025101;NM_001025100	5'UTR;5'UTR	chr18:74832039-74832282	Island			NA	18:72961088-72961378			NA	377008	cg21116087
110	cg19097374	122495560	122495562	122495560	122495610		NA		NA	ICshore	.;chr2_ICshore:122493814-122496667	0	1	1	XY_NO	A_NO	122494502	122494503	-1058	MKI67IP	NM_032390	cg19097374	cg19097374	I	C	37	2	122495561	CGCCTGCCGTCCGCTGGACCGGACAGGCCTGCACAGTGTTCCTAGGTCTA	2	122212031			NA	NA	MKI67IP	NM_032390	TSS1500	chr2:122494108-122494494	S_Shore			NA	2:122211955-122212139	2:122495335-122495677	Unclassified_Cell_type_specific	NA	345568	cg19097374
461	cg12484325	3688984	3688986	3688936	3688986		NA		NA	HC	chr11_HCshore:3688161-3689304;chr11_ICshore:3687873-3689909	0	1	1	XY_NO	A_NO	3692613	3692614	3629	CHRNA10	BC136250	cg12484325	cg12484325	I	C	37	11	3688985	GCCATCGTGGCGCAGGACCACGTTGGTGCTGGCGGAACCTGGAGGCTGCG	11	3645561			NA	NA	CHRNA10	NM_020402	Body	chr11:3688375-3689007	Island			NA	11:3644952-3645567			NA	232391	cg12484325
520	cg26975368	49176858	49176860	49176858	49176908		NA	rs3730308	1	HC	chr12_HCshore:49176448-49176957;chr12_ICshore:49176324-49177335	0	1	1	XY_NO	A_NO	49177876	49177877	1018	ADCY6	NM_015270	cg26975368	cg26975368	I	C	37	12	49176859	GCTGAGGTGGCGCCCGACGCGGTGCCCAGGAGTGGGCGATCCTGCTGGCG	12	47463126	rs3730308	rs55770045	NA	NA	ADCY6;ADCY6	NM_015270;NM_020983	1stExon;Body	chr12:49176427-49177154	Island			NA	12:47462740-47463406			NA	470736	cg26975368
1016	cg01419582	37414043	37414045	37413994	37414044		NA		NA	LC	.;.	48	1	0	XY_NO	A_NO	37415467	37415468	1424	TST	CR456598	cg01419582	cg01419582	II		37	22	37414044	ATCCAAGCTGAAAAAGCCTTTAGGTTTGTCTCCACTTTCTGGTTTTATCG	22	35743990			NA	NA	TST	NM_003312	Body	chr22:37414319-37416111	N_Shore			NA				NA	29526	cg01419582
406	cg08560387	82247852	82247854	82247803	82247853		NA	rs77749208,rs78421087	2	LC	.;.	0	1	0	XY_NO	A_NO	82214037	82214038	33816	TSPAN14	BC002920	cg08560387	cg08560387	II		37	10	82247853	GATGTGGGTGGGTCGCCTCCTCACCTCTAGGGTGGCCTTGTCTCCTTTCG	10	82237833			NA	NA	TSPAN14;TSPAN14	NM_001128309;NM_030927	5'UTR;5'UTR			low-CpG:82237812-82237848		NA		10:82247516-82248321	Promoter_Associated	NA	165669	cg08560387
922	cg11867671	51128349	51128351	51128301	51128351		NA		NA	HC	chr19_HCshore:51128299-51128808;chr19_ICshore:51127781-51128920	22	1	1	XY_NO	A_NO	51141301	51141302	12952	SYT3	NM_032298	cg11867671	cg11867671	I	T	37	19	51128350	CGAACGCCCTGCATGTTCGTGAGTCGCAGAGCCAGGCGTCCTAGGTTTCA	19	55820162			NA	NA	SYT3;SYT3;SYT3	NM_001160328;NM_032298;NM_001160329	Body;Body;Body	chr19:51128325-51128793	Island			NA	19:55820126-55820558			NA	222437	cg11867671
37	cg16427752	76262301	76262303	76262302	76262352		NA		NA	LC	.;.	0	1	0	XY_NO	A_NO	76262555	76262556	-253	MSH4	NM_002440	cg16427752	cg16427752	II		37	1	76262302	CACAGCACCCAATCTCCCTTATTGCAAATGTTACATGCATTTCCCACACG	1	76034890			NA	NA	MSH4	NM_002440	TSS1500	chr1:76262536-76262903	N_Shore			NA				NA	302086	cg16427752
923	cg05364412	2136933	2136935	2136933	2136983		NA		NA	IC	.;chr19_IC:2136690-2138279	0	1	1	XY_NO	A_NO	2151555	2151556	14622	AP3D1	AB384738	cg05364412	cg05364412	I	T	37	19	2136934	CGCGTGTGGGAACCAGACGCTCCGGCAAGGGCAGACTGCACTCAGCACAG	19	2087934			NA	NA	AP3D1;AP3D1	NM_001077523;NM_003938	Body;Body	chr19:2136822-2137090	Island			NA	19:2086685-2088090			NA	106679	cg05364412
924	cg01574234	14273712	14273714	14273713	14273763		NA		NA	HC	chr19_HCshore:14273365-14274345;chr19_ICshore:14273300-14274319	0	1	0	XY_NO	A_NO	14282480	14282481	-8767	BC141944	BC141944	cg01574234	cg01574234	II		37	19	14273713	CGTGCCCTCAAAGCGCAGTGTGTAGGGGTTCAGCTGGCTCACCACCAGCC	19	14134713			NA	NA	LPHN1;LPHN1	NM_014921;NM_001008701	Body;Body	chr19:14273429-14274173	Island			NA	19:14134456-14135119			NA	32605	cg01574234
38	cg20332471	2447852	2447854	2447852	2447902		NA		NA	IC	.;chr1_IC:2447683-2447892	0	1	1	XY_NO	A_NO	2458034	2458035	10182	PANK4	AK303127	cg20332471	cg20332471	I	A	37	1	2447853	CGGGAGGAAGTGAACTGAACTGAGCCGACGCACACATCAGTACTCGGCTC	1	2437713			NA	NA	PANK4	NM_018216	Body	chr1:2449922-2450206	N_Shelf			NA	1:2437713-2437758			NA	365189	cg20332471
800	cg14895576	80571464	80571466	80571464	80571514		NA	rs11868117	1	IC	.;chr17_IC:80571138-80572301	0	1	1	XY_NO	A_NO	80553657	80553658	17808	FOXK2	M94654	cg14895576	cg14895576	I	C	37	17	80571465	CGGCGGACTCGGGAGCGCAGCTGCTTTTCAAGTGGAACTGATGGGAAGCG	17	78164754	rs11868117		NA	NA				chr17:80571395-80571701	Island			NA	17:78164591-78164990			NA	276922	cg14895576
692	cg05099145	1796332	1796334	1796284	1796334		NA	rs28521382	1	IC	.;chr16_IC:1796115-1796514	0	1	1	XY_NO	A_NO	1784985	1784986	11348	MIR3177	NR_036138	cg05099145	cg05099145	I	A	37	16	1796333	CGCTAGGGAGGAGCGCATTCTATGTGACTAATGCGGAATGCGAAACAAAC	16	1736334			NA	NA	MAPK8IP3;MAPK8IP3	NM_001040439;NM_015133	Body;Body	chr16:1796810-1797229	N_Shore			TRUE	16:1736321-1737294			TRUE	101601	cg05099145
163	cg11862610	113627420	113627422	113627420	113627470		NA		NA	HC	chr4_HCshore:113626569-113627773;chr4_ICshore:113626334-113627828	0	1	1	XY_NO	A_NO	113569712	113569713	-57708	MIR302B	NR_029857	cg11862610	cg11862610	I	C	37	4	113627421	TCCTAGGGGAGCCGCCGCATTGGGGTTGAGGTCCCCGCCCTTGGGGGACG	4	113846870			NA	NA				chr4:113626739-113627507	Island		DMR	NA	4:113845944-113847087	4:113627347-113628296	Unclassified_Cell_type_specific	NA	222340	cg11862610
925	cg01025800	807339	807341	807291	807341		NA		NA	ICshore	.;chr19_ICshore:802541-807559	0	1	1	XY_NO	A_NO	804931	804932	2409	MIR4745	NR_039900	cg01025800	cg01025800	I	C	37	19	807340	AGCGCTGCTGCAGGGCTTGGCTGAGGTGGCCGCGAGCGGAGCTGCACGCG	19	758340			NA	NA	PTBP1;PTBP1;PTBP1;PTBP1	NM_031990;NM_175847;NM_031991;NM_002819	Body;Body;Body;Body	chr19:807131-807445	Island			NA	19:757843-758445	19:807121-808399	Promoter_Associated_Cell_type_specific	NA	21618	cg01025800
926	cg14736108	56047437	56047439	56047438	56047488		NA	rs310453,rs56366801	2	IC	.;chr19_IC:56047348-56047927	0	1	0	XY_NO	A_NO	56048434	56048435	997	SBK2	NM_001101401	cg14736108	cg14736108	II		37	19	56047438	CGGCCATAGCAACCCTGGCCCAGGGGACGCACTTCCTCGTAGAGCTCGTC	19	60739250	rs310453	rs56366801	NA	NA	SBK2	NM_001101401	1stExon	chr19:56047403-56047668	Island			NA				NA	274250	cg14736108
693	cg12384802	1814480	1814482	1814481	1814531		NA		NA	IC	.;chr16_IC:1813482-1814624	0	1	0	XY_NO	A_NO	1821709	1821710	7229	NME3	AK308663	cg12384802	cg12384802	II		37	16	1814481	CGGGCACCCTCCCTGGCTTAGTCTCAGGACAGCTCAGCTGCAGAGCATGC	16	1754482			NA	NA	MAPK8IP3;MAPK8IP3	NM_001040439;NM_015133	Body;Body	chr16:1814084-1814482	Island			TRUE				NA	230694	cg12384802
462	cg09077319	69285898	69285900	69285850	69285900		NA		NA	HC	chr11_HCshore:69285855-69286514;chr11_ICshore:69285465-69286621	0	1	1	XY_NO	A_NO	69240457	69240458	45442	AK094674	AK094674	cg09077319	cg09077319	I	C	37	11	69285899	GGGGCCTGGGAGGGGGCCGTGGTGGGCGCTGAGCAGGCCCAGGGAGGCCG	11	68995080			NA	NA				chr11:69285724-69286479	Island			TRUE	11:68994906-68995358	11:69285749-69285965	Unclassified_Cell_type_specific	TRUE	174704	cg09077319
927	cg13740135	44006431	44006433	44006383	44006433		NA		NA	IC	.;chr19_IC:44005286-44007112	0	1	1	XY_NO	A_NO	44008984	44008985	2553	PHLDB3	AK097512	cg13740135	cg13740135	I	A	37	19	44006432	AGGTGGATGCGGGAGGTGTGGCCGCCATAGCTATCGGAGGCGTAGCCTCG	19	48698272			NA	NA	PHLDB3	NM_198850	Body	chr19:44005892-44006433	Island			NA	19:48697742-48698273			NA	254086	cg13740135
164	cg24551570	174255084	174255086	174255084	174255134		NA		NA	HC	chr4_HCshore:174254406-174256920;chr4_ICshore:174254489-174256849	0	1	1	XY_NO	A_NO	174254919	174254920	-165	HMGB2	NM_001130689	cg24551570	cg24551570	I	A	37	4	174255085	CGCCCGCCCTTCACCGAGTCCGGTGACTCCGCAAGCGCCCTCAAAACGCC	4	174491660			NA	NA	HMGB2;HMGB2;HMGB2	NM_001130689;NM_002129;NM_001130688	TSS200;5'UTR;5'UTR	chr4:174254683-174256538	Island			NA	4:174491238-174493144			NA	430908	cg24551570
348	cg23882724	22223970	22223972	22223921	22223971	rs74751432	1	rs74751432	1	IC	.;chr8_IC:22223634-22224146	0	1	0	XY_NO	A_NO	22224761	22224762	-790	SLC39A14	NM_001135154	cg23882724	cg23882724	II		37	8	22223971	CGAGCTGATCCTAGCACAGTGACTGGTCCCCAGACGGCACTAGCTGTCTC	8	22279916		rs74751432	NA	NA	SLC39A14;SLC39A14;SLC39A14;SLC39A14	NM_001135154;NM_015359;NM_001128431;NM_001135153	TSS1500;TSS1500;TSS1500;TSS1500	chr8:22224519-22225244	N_Shore		RDMR	NA	8:22279794-22279985	8:22223934-22225986	Promoter_Associated	NA	419829	cg23882724
562	cg21238257	114138259	114138261	114138211	114138261		NA		NA	IC	.;chr13_IC:114137747-114138471	0	1	1	XY_NO	A_NO	114145022	114145023	6763	DCUN1D2	AK000099	cg21238257	cg21238257	I	T	37	13	114138260	CGAGGCCACGGACAGCTTCTTCCAAAACCCAGACTCGCTCCACAGGGAGT	13	113186261			TRUE	NA	DCUN1D2	NM_001014283	Body					NA	13:113185905-113186310			NA	379317	cg21238257
225	cg05147195	33288733	33288735	33288684	33288734		NA		NA	IC	.;chr6_IC:33288196-33289365	0	1	0	XY_NO	A_NO	33289750	33289751	1017	DAXX	HQ436529	cg05147195	cg05147195	II		37	6	33288734	CGGCTCATCAACAAGCCAGGGCCTGATACCTTCCCTGACTATGGGGATGT	6	33396712			NA	NA	DAXX;DAXX;DAXX;DAXX	NM_001141969;NR_024517;NM_001350;NM_001141970	Body;Body;Body;Body	chr6:33288733-33289008	Island			NA	6:33396547-33396977			NA	102475	cg05147195
39	cg04250451	25257783	25257785	25257783	25257833		NA		NA	HC	chr1_HCshore:25255103-25259366;chr1_ICshore:25254808-25259405	0	1	1	XY_NO	A_NO	25256769	25256770	-1014	RUNX3	NM_004350	cg04250451	cg04250451	I	C	37	1	25257784	GCGGGGACCCGGAGCCGGGCGGGCAGGCAGTGCCTTGGCGAAGCTGTCCG	1	25130371			NA	NA	RUNX3;RUNX3	NM_004350;NM_001031680	TSS1500;Body	chr1:25255527-25259005	Island			NA	1:25127743-25131723			NA	85394	cg04250451
628	cg12439527	75649016	75649018	75648968	75649018		NA		NA	IC	.;IC:75648221-75649264	0	1	1	XY_NO	A_NO	75646025	75646026	-2991	MIR631	NR_030360	cg12439527	cg12439527	I	C	37	15	75649017	GGTGAACTCGTGGCGCCCCGTGTCAGCAGTAGCGTCCGGGGCTTTAGGCG	15	73436070			NA	NA	MAN2C1	NM_006715	Body	chr15:75648404-75648709	S_Shore			NA	15:73436030-73436133			NA	231633	cg12439527
1002	cg02002298	46392175	46392177	46392126	46392176		NA		NA	IC	.;chr21_IC:46391744-46392453	0	1	0	XY_NO	A_NO	46414000	46414001	21825	LINC00163	NR_033840	cg02002298	cg02002298	II		37	21	46392176	GCGCCTGGTGTGGCCTTGCGGGTTCTCTGTTCCTTTTAAGGCCCAGGTCG	21	45216604			NA	NA	C21orf70	NM_058190	Body	chr21:46392064-46392348	Island			NA	21:45216493-45216747			NA	41058	cg02002298
407	cg23316818	98945794	98945796	98945794	98945844		NA	rs9732587	1	HC	chr10_HCshore:98945112-98946294;chr10_ICshore:98944636-98947060	0	1	1	XY_NO	A_NO	98945682	98945683	-112	SLIT1	NM_003061	cg23316818	cg23316818	I	C	37	10	98945795	CTGGATGTGTGCTTTTCGATTGATGGATGACTGCCGGGTGGGAGCGAGCG	10	98935785	rs9732587		NA	NA	SLIT1	NM_003061	TSS200	chr10:98945062-98946239	Island	high-CpG:98935547-98935825		NA	10:98934912-98936580			TRUE	410999	cg23316818
694	cg05264018	1230212	1230214	1230163	1230213		NA		NA	IC	.;chr16_IC:1229281-1230422	0	1	0	XY_NO	A_NO	1203240	1203241	26973	CACNA1H	NM_001005407	cg05264018	cg05264018	II		37	16	1230213	CGCACACCACCTGCCTGTGCACCCAGGAGCCGGCTGACCCGGTGTGCAGG	16	1170214			NA	NA	CACNA1H;CACNA1H	NM_021098;NM_001005407	Body;Body	chr16:1230112-1230317	Island			NA	16:1170114-1170238			NA	104714	cg05264018
463	cg18210221	71150314	71150316	71150266	71150316		NA	rs1790325	1	IC	.;chr11_IC:71149792-71150761	0	1	1	XY_NO	A_NO	71159476	71159477	9162	DHCR7	NM_001360	cg18210221	cg18210221	I	C	37	11	71150315	GAGCCGCTGGGACCCCCACGGCTGGAATGCTTGTCGGCTGGTTCCTGGCG	11	70827963			NA	NA	DHCR7;DHCR7	NM_001163817;NM_001360	Body;Body	chr11:71146442-71146862	S_Shelf			NA	11:70827848-70827964			NA	331472	cg18210221
139	cg04888840	183525837	183525839	183525788	183525838		NA		NA	IC	.;chr3_IC:183525672-183526042	0	1	0	XY_NO	A_NO	183527224	183527225	-1386	AX747114	AX747114	cg04888840	cg04888840	II		37	3	183525838	CGGGCTGCAGGGTGATCCCAATCTGGAAAAGCAGAAGAAAGCCGTTTGTT	3	185008532			NA	NA	YEATS2	NM_018023	Body					NA	3:185008422-185008559			NA	97571	cg04888840
140	cg19155557	41240642	41240644	41240642	41240692		NA		NA	HC	chr3_HCshore:41239973-41241904;chr3_ICshore:41240071-41241776	0	1	1	XY_NO	A_NO	41240941	41240942	-298	CTNNB1	AK299954	cg19155557	cg19155557	I	C	37	3	41240643	CTGGGTTGGGGAAGGTGGCCCTGGTATCCTCCCCTGTCCCAAGCCCGACG	3	41215647			NA	NA	CTNNB1;CTNNB1;CTNNB1	NM_001904;NM_001098210;NM_001098209	TSS1500;TSS1500;TSS1500	chr3:41240162-41241631	Island			NA	3:41215167-41216635	3:41240590-41240873	Promoter_Associated	TRUE	346382	cg19155557
40	cg00489772	3775077	3775079	3775028	3775078		NA		NA	ICshore	.;chr1_ICshore:3772651-3776020	0	1	0	XY_NO	A_NO	3773844	3773845	1234	DFFB	NM_004402	cg00489772	cg00489772	II		37	1	3775078	CGAAGAGTCAGGAAAAACATACATCAGGGGGTGACTGCTGGCTCTGCAGG	1	3764938			NA	NA	KIAA0562;DFFB	NM_014704;NM_004402	TSS1500;Body	chr1:3775077-3775369	Island			NA	1:3763048-3765195	1:3774670-3775819	Promoter_Associated	NA	10362	cg00489772
165	cg06683021	9475345	9475347	9475345	9475395		NA		NA	LC	.;.	0	1	1	XY_NO	A_NO	9446259	9446260	29087	DEFB131	NM_001040448	cg06683021	cg06683021	I	A	37	4	9475346	GCAAGAGGGTCTGGCTGGCTCTTTACTCCCCGCAGCGCGGGGGGGTCCCG	4	9084444			NA	NA								NA	4:9083998-9086046			NA	130308	cg06683021
226	cg26214765	166797747	166797749	166797698	166797748		NA		NA	ICshore	.;chr6_ICshore:166795266-166798090	37	1	0	XY_NO	A_NO	166796485	166796486	-1262	BRP44L	CCDS5293	cg26214765	cg26214765	II		37	6	166797748	ACAAATAAATATAACAAAATTCCTCTGGTAGCCGGGTGCGGTGGCTCACG	6	166717738			NA	NA	BRP44L	NM_016098	TSS1500	chr6:166795368-166797301	S_Shore			NA				NA	457361	cg26214765
521	cg01235795	6396082	6396084	6396083	6396133		NA	rs73047755	1	IC	.;chr12_IC:6395911-6396162	47	2	0	XY_NO	A_YES	6419601	6419602	-23518	PLEKHG6	NM_018173	cg01235795	cg01235795	II		37	12	6396083	AGGAGTTTTGCAGCCATAAAGAGGACTCTCGCTGGGCGCGGTGGCTCACG	12	6266344	rs73047755		NA	NA				chr12:6399262-6400771	N_Shelf			NA				TRUE	25928	cg01235795
41	cg26820947	21546276	21546278	21546276	21546326		NA	rs3026908	1	IC	.;chr1_IC:21546054-21546709	0	1	1	XY_NO	A_NO	21503380	21503381	-42896	EIF4G3	NM_001198801	cg26820947	cg26820947	I	C	37	1	21546277	CGGGTCACGTTGAGAGCCAACACCATGGGCTCGGTTCCGGCTGAAAACCC	1	21418864	rs3026908		NA	NA	ECE1;ECE1;ECE1;ECE1	NM_001113347;NM_001397;NM_001113348;NM_001113349	3'UTR;3'UTR;3'UTR;3'UTR					NA	1:21418864-21419142			NA	467930	cg26820947
1017	cg26919527	21133972	21133974	21133923	21133973		NA		NA	IC	.;chr22_IC:21133594-21134102	0	1	0	XY_NO	A_NO	21133513	21133514	460	SERPIND1	CU013172	cg26919527	cg26919527	II		37	22	21133973	CGCTGGATCCGGCTCTTGCCATGAAAAAGCTGGAGGATGTTCCCAGCACT	22	19463973			NA	NA	PI4KA;SERPIND1	NM_058004;NM_000185	Body;Body				CDMR	NA	22:19463828-19464066			NA	469738	cg26919527
227	cg18097155	7246899	7246901	7246899	7246949		NA		NA	HC	chr6_HCshore:7246541-7247419;chr6_ICshore:7246490-7247774	0	1	1	XY_NO	A_NO	7187918	7187919	-58981	Y_RNA	.	cg18097155	cg18097155	I	C	37	6	7246900	GGTGGCGAAGTCCAGGTCCAGGCTCTGGTTGCTCGACGCGTCCTCTTCCG	6	7191899			NA	NA	RREB1;RREB1;RREB1;RREB1	NM_001003698;NM_001003700;NM_001168344;NM_001003699	Body;Body;Body;Body	chr6:7246665-7247572	Island			NA	6:7191665-7192589			NA	329388	cg18097155
801	cg05159804	44343775	44343777	44343776	44343826		NA		NA	HC	chr17_HCshore:44343677-44345097;chr17_ICshore:44342749-44345252	0	1	0	XY_NO	A_NO	44372496	44372497	-28720	LRRC37A	NM_014834	cg05159804	cg05159804	II		37	17	44343776	GCAGGGATTTCTCCCTCTTCCTTCCTAAGGGGGACGAGCACATGGCCTCG	17	41699553			NA	NA				chr17:44343682-44343910	Island			NA	17:41699460-41700766	17:44343467-44345218	Promoter_Associated	TRUE	102721	cg05159804
141	cg06277638	195424837	195424839	195424788	195424838		NA	rs2641763	1	LC	.;.	49	1	0	XY_NO	A_NO	195426271	195426272	-1433	MIR570	NR_030296	cg06277638	cg06277638	II		37	3	195424838	GTCTCAAAAAAGTGGATACACTTTCTGTCAACTCCTAAACACTCCTCACG	3	196910018		rs2641763	NA	NA	MIR570	NR_030296	TSS1500					TRUE				TRUE	123049	cg06277638
228	cg00438946	34215474	34215476	34215475	34215525		NA		NA	LC	.;.	0	1	0	XY_NO	A_NO	34216903	34216904	1429	C6orf1	BC009526	cg00438946	cg00438946	II		37	6	34215475	CTCCATGGTGGGCTATGTGTTGGGGCCCTTCTTCCTCATCACCCTGGTCG	6	34323453			NA	NA	C6orf1;C6orf1;C6orf1	NM_178508;NM_001008703;NM_001008704	5'UTR;5'UTR;5'UTR	chr6:34216408-34217348	N_Shore			NA		6:34215366-34215597	Unclassified_Cell_type_specific	NA	9266	cg00438946
983	cg06096175	60701349	60701351	60701301	60701351		NA		NA	IC	.;chr20_IC:60700927-60701626	0	1	1	XY_NO	A_NO	60699672	60699673	1678	LSM14B	AK298748	cg06096175	cg06096175	I	T	37	20	60701350	CGAGACATCGGGTGAGAACGGCGAAGGCCATCCCATCACCCCGCACGCCT	20	60134745			NA	NA	LSM14B	NM_144703	Body	chr20:60696561-60698342	S_Shelf			NA	20:60134724-60134844			NA	119982	cg06096175
190	cg00281273	1514510	1514512	1514510	1514560		NA		NA	LC	.;.	0	1	1	XY_NO	A_NO	1524075	1524076	9565	LPCAT1	NM_024830	cg00281273	cg00281273	I	T	37	5	1514511	CGCTCGCGGTGAAAGGCAGCCTGTTTCTTCAGTACTGTTCCTTCGACAGG	5	1567511			NA	NA	LPCAT1	NM_024830	Body					NA	5:1567453-1567755			TRUE	5945	cg00281273
928	cg14266237	12995623	12995625	12995575	12995625		NA		NA	ICshore	.;chr19_ICshore:12995366-12997145	15	1	1	XY_NO	A_NO	12998016	12998017	2393	KLF1	NM_006563	cg14266237	cg14266237	I	T	37	19	12995624	CGGACGCGCGTGACACAATGCTGGGTGGTTTTCCCACGAATGGACCCTCT	19	12856624			NA	NA	KLF1	NM_006563	3'UTR	chr19:12996086-12997039	N_Shore			NA	19:12856564-12856899			NA	265033	cg14266237
929	cg08426951	46521568	46521570	46521568	46521618		NA	rs34323192	1	IC	.;chr19_IC:46521445-46521674	0	1	1	XY_NO	A_NO	46522189	46522190	-620	MIR769	NR_030412	cg08426951	cg08426951	I	C	37	19	46521569	GTACTCCTGCAAGGCCTTCAGGCGTGCGTCTATTTCGGCCATGTCAGCCG	19	51213409	rs34323192		NA	NA	CCDC61;MIR769	NM_001080402;NR_030412	Body;TSS1500	chr19:46518283-46520080	S_Shore			NA		19:46519587-46521583	Promoter_Associated	NA	163221	cg08426951
984	cg17717750	62494327	62494329	62494278	62494328		NA		NA	HC	chr20_HCshore:62492576-62494495;chr20_ICshore:62492657-62494607	0	1	0	XY_NO	A_NO	62492565	62492566	1763	ABHD16B	NM_080622	cg17717750	cg17717750	II		37	20	62494328	TTTCAGTTGCCCTGGCGGCTGTAACCTATATGCCCCAGTGGGGGATCACG	20	61964772			NA	NA	C20orf135;C20orf135	NM_080622;NM_080622	3'UTR;1stExon	chr20:62496243-62497196	N_Shore			NA	20:61963294-61964865			NA	323192	cg17717750
464	cg17640879	75115375	75115377	75115375	75115425		NA		NA	LC	.;.	0	1	1	XY_NO	A_NO	75115464	75115465	-88	SNORD15B	NR_000025	cg17640879	cg17640879	I	A	37	11	75115376	CGATTGCCACGTTGATCTGTAAGAATCGATTTGCTGAGATCTGTCAGATC	11	74793024			NA	NA	RPS3;SNORD15B	NM_001005;NR_000025	Body;TSS200					NA				NA	322164	cg17640879
695	cg00422714	1814417	1814419	1814417	1814467		NA	rs2294619	1	IC	.;chr16_IC:1813482-1814624	0	1	1	XY_NO	A_NO	1821709	1821710	7292	NME3	AK308663	cg00422714	cg00422714	I	T	37	16	1814418	CGGCGAGCCCAAGAGCGCCCACACGTCTCCCGAGAAGAAGAAGGTGAGCA	16	1754419	rs2294619		NA	NA	MAPK8IP3;MAPK8IP3	NM_001040439;NM_015133	Body;Body	chr16:1814084-1814482	Island			TRUE	16:1753562-1754450			TRUE	8961	cg00422714
802	cg18929316	46176847	46176849	46176848	46176898		NA		NA	LC	.;.	0	1	0	XY_NO	A_NO	46178559	46178560	1712	CBX1	NM_006807	cg18929316	cg18929316	II		37	17	46176848	CGACTTCAGGTCCTCCACTCCCGTGAAGCTTCATTAAGGTGCCACCGGTT	17	43531847			NA	NA	CBX1;CBX1	NM_006807;NM_001127228	5'UTR;5'UTR	chr17:46178149-46178943	N_Shore			NA				NA	343105	cg18929316
42	cg20826345	2350196	2350198	2350148	2350198		NA	rs10910069	1	IC	.;chr1_IC:2350035-2350260	0	1	1	XY_NO	A_NO	2344009	2344010	-6187	PEX10	NM_153818	cg20826345	cg20826345	I	C	37	1	2350197	CGGAGCACACGGCTCACTCCCACTCGCACAGACAGGACCTGCGGAGGCAG	1	2340057			NA	NA								NA	1:2339983-2340058			NA	372817	cg20826345
229	cg04190475	5145070	5145072	5145070	5145120		NA		NA	IC	.;chr6_IC:5144520-5145280	0	1	1	XY_NO	A_NO	5148555	5148556	3485	MIR3691	NR_037462	cg04190475	cg04190475	I	A	37	6	5145071	TAAAGGAGACCTCAGAGGTCACCCAGCGTGGCCTCGCAGAAACACCTGCG	6	5090070			NA	NA	LYRM4;LYRM4	NM_001164841;NM_020408	Body;Body					NA	6:5090015-5090161			NA	84170	cg04190475
696	cg00399027	85676860	85676862	85676811	85676861		NA		NA	IC	.;chr16_IC:85676115-85677167	0	1	0	XY_NO	A_NO	85695896	85695897	-19035	KIAA0182	AK127344	cg00399027	cg00399027	II		37	16	85676861	CATCTCCAATCCAGATCCGTTTCATTGACTTAACTCCTGGCTGAATACCG	16	84234362			NA	NA	KIAA0182;KIAA0182	NM_001134473;NM_014615	5'UTR;Body	chr16:85674843-85675192	S_Shore			NA	16:84233793-84234460			NA	8427	cg00399027
930	cg12172753	1228887	1228889	1228839	1228889		NA		NA	HC	chr19_HCshore:1227531-1230476;chr19_ICshore:1227450-1230518	0	1	1	XY_NO	A_NO	1237989	1237990	9102	C19orf26	NM_152769	cg12172753	cg12172753	I	C	37	19	1228888	AGGGCGAGTGATCGTTGTCCTCAGGAGCCCGAAGCTGAGAGCCGTTCACG	19	1179888			NA	NA				chr19:1227531-1230256	Island			NA	19:1179150-1181472			NA	227589	cg12172753
803	cg09491897	78935268	78935270	78935220	78935270		NA		NA	IC	.;chr17_IC:78934977-78935736	0	1	1	XY_NO	A_NO	78945012	78945013	9744	AK127919	AK127919	cg09491897	cg09491897	I	T	37	17	78935269	AGCCTGGGTGGTGAAGGCCTCCCTGCAGAAGCGTCCCGACGGCCACATCG	17	76549864			NA	NA	RPTOR;RPTOR	NM_001163034;NM_020761	Body;Body	chr17:78935043-78935307	Island			NA	17:76549665-76549888			NA	181954	cg09491897
408	cg02345060	3165340	3165342	3165340	3165390		NA		NA	IC	.;chr10_IC:3164459-3165694	0	1	1	XY_NO	A_NO	3155563	3155564	9778	PFKP	AK128373	cg02345060	cg02345060	I	A	37	10	3165341	GGGTCGGACTGAAACTCCCTGCAGCCGTATCCTGAGAACGTGTCACACCG	10	3155341			NA	NA	PFKP	NM_002627	Body					NA	10:3155090-3155538			NA	47917	cg02345060
465	cg20699960	64135903	64135905	64135855	64135905		NA		NA	HC	chr11_HCshore:64135760-64137694;chr11_ICshore:64135518-64139066	0	1	1	XY_NO	A_NO	64136073	64136074	-169	MIR1237	NR_031602	cg20699960	cg20699960	I	C	37	11	64135904	ACATGGGGCGTGGCGGGGCCGCGGGGCTACCAGGTGGGACCTCTGACGCG	11	63892480			NA	NA	RPS6KA4;MIR1237;RPS6KA4	NM_001006944;NR_031602;NM_003942	Body;TSS200;Body	chr11:64135815-64136381	Island			NA	11:63892364-63892957			NA	370805	cg20699960
466	cg24530510	75115384	75115386	75115385	75115435		NA		NA	LC	.;.	0	1	0	XY_NO	A_NO	75115464	75115465	-79	SNORD15B	NR_000025	cg24530510	cg24530510	II		37	11	75115385	CAACTCTTGGATCTGACAGATCTCAGCAAATCGATTCTTACAGATCAACG	11	74793033			NA	NA	RPS3;SNORD15B	NM_001005;NR_000025	Body;TSS200					NA				NA	430521	cg24530510
43	cg00952342	228360530	228360532	228360481	228360531		NA		NA	IC	.;chr1_IC:228360496-228360713	30	1	0	XY_NO	A_NO	228362250	228362251	-1719	IBA57	AK303837	cg00952342	cg00952342	II		37	1	228360531	CATGCTGGCCAGTGTTCAGGTTCACCACTGCATCTGTCTGGGCCACATCG	1	226427154			NA	NA	C1orf69	NM_001010867	Body	chr1:228362442-228362691	N_Shore			NA		1:228359952-228360574	Unclassified_Cell_type_specific	NA	20009	cg00952342
191	cg01063413	32177880	32177882	32177832	32177882	rs59340259	1	rs59340259	1	LC	.;.	25	1	1	XY_NO	A_NO	32174424	32174425	-3456	GOLPH3	NM_022130	cg01063413	cg01063413	I	C	37	5	32177881	TTCTCAGTAGCATTTAGCTCCAGCAAGCTCAACGACCCCTTCACTCCTCG	5	32213638			NA	NA				chr5:32173598-32174837	S_Shelf			NA				NA	22418	cg01063413
804	cg23470227	73824759	73824761	73824710	73824760		NA		NA	IC	.;chr17_IC:73823945-73825126	0	1	0	XY_NO	A_NO	73839003	73839004	14244	UNC13D	BC139835	cg23470227	cg23470227	II		37	17	73824760	CGGGAGCCAGTGGGACAGCCACGGCCCATCTCTCGGTCTAATCAAGAGAC	17	71336355			NA	NA	UNC13D	NM_199242	Body					NA	17:71336206-71336591			NA	413406	cg23470227
44	cg07591937	249142504	249142506	249142504	249142554		NA		NA	HC	chr1_HCshore:249141314-249143022;chr1_ICshore:249141376-249143120	0	1	1	XY_NO	A_NO	249141473	249141474	1032	ZNF672	CCDS1638	cg07591937	cg07591937	I	C	37	1	249142505	CGGCAAGCGGTTCACGTGCGTGTCCAATCTCAACGTGCATCGGCGCAACC	1	247109128			NA	NA	ZNF672	NM_024836	Body	chr1:249141563-249142796	Island			NA	1:247108187-247109387			NA	148078	cg07591937
349	cg10447827	142178475	142178477	142178475	142178525		NA		NA	IC	.;chr8_IC:142178021-142178979	0	1	1	XY_NO	A_NO	142167493	142167494	10983	DENND3	AK125506	cg10447827	cg10447827	I	T	37	8	142178476	TCTTGGGCAGCTTGAACTTCTTCACGTGGTCGTCCAGCTTCGAGGCCTCG	8	142247658			NA	NA	DENND3	NM_014957	Body					NA	8:142247328-142247767			NA	198518	cg10447827
45	cg01075305	1152913	1152915	1152913	1152963		NA		NA	HC	chr1_HCshore:1152105-1153405;chr1_ICshore:1151976-1153338	0	1	1	XY_NO	A_NO	1149547	1149548	-3366	TNFRSF4	NM_003327	cg01075305	cg01075305	I	C	37	1	1152914	CGCGCGTAGTCCACCAGCTTGCTGCCCGTGAAGAACTCGCTGTACTTGAG	1	1142777			NA	NA	SDF4;SDF4	NM_016176;NM_016547	Body;3'UTR	chr1:1152522-1153134	Island			NA	1:1142386-1143218	1:1151396-1153044	Gene_Associated_Cell_type_specific	NA	22681	cg01075305
602	cg16784943	93415142	93415144	93415142	93415192		NA		NA	IC	.;chr14_IC:93414952-93415781	0	1	1	XY_NO	A_NO	93389444	93389445	25699	CHGA	NM_001275	cg16784943	cg16784943	I	A	37	14	93415143	GACTTGGAGCGTGGGTGGTGCCCGGGCATGGGTCCCTCGGAGCGTGGGCG	14	92484896			NA	NA	ITPK1;ITPK1;ITPK1	NM_001142593;NM_014216;NM_001142594	Body;Body;Body					NA	14:92484885-92484993			NA	308597	cg16784943
166	cg16256902	183826404	183826406	183826355	183826405		NA		NA	LC	.;.	50	1	0	XY_NO	A_NO	183838629	183838630	12225	DCTD	AK293135	cg16256902	cg16256902	II		37	4	183826405	CGTGGAGGTCAGAGGTGATATTGCCAAGTACAGTTTCAGCCAAGTACAGT	4	184063399			NA	NA	DCTD;DCTD	NM_001921;NM_001012732	Body;Body					TRUE				NA	298956	cg16256902
111	cg01036735	42327474	42327476	42327475	42327525		NA		NA	IC	.;chr2_IC:42327349-42327622	34	1	0	XY_NO	A_NO	42275160	42275161	52315	PKDCC	NM_138370	cg01036735	cg01036735	II		37	2	42327475	CGCCATTGGAGCTGGAAACCAGAGAAGGGCAGGAGGGTGTCAGTACAGCA	2	42180979			NA	NA				chr2:42328300-42328827	N_Shore			NA				NA	21851	cg01036735
46	cg24678869	153919637	153919639	153919638	153919688		NA		NA	LC	.;.	0	1	0	XY_NO	A_NO	153919153	153919154	-484	DENND4B	NM_014856	cg24678869	cg24678869	II		37	1	153919638	CGGCTGGTCCAAGGGCTGGCAACCCAATCCAGAAAGAGAAAACCTTCAGA	1	152186262			NA	NA	DENND4B	NM_014856	TSS1500	chr1:153918372-153919334	S_Shore			NA		1:153919017-153919903	Promoter_Associated	NA	432895	cg24678869
112	cg12045337	171572713	171572715	171572665	171572715		NA		NA	HC	chr2_HCshore:171569601-171574230;chr2_ICshore:171569464-171574350	39	1	1	XY_NO	A_NO	171571856	171571857	858	SP5	NM_001003845	cg12045337	cg12045337	I	C	37	2	171572714	GGCGGCGGTATAATAGCGGGCGTGGGGGCGGCGGGCTGGCCCGGAGTCCG	2	171280960			NA	NA	SP5	NM_001003845	Body	chr2:171569877-171573904	Island	high-CpG:171280944-171281110		NA	2:171280043-171282448			NA	225316	cg12045337
378	cg14361672	131463935	131463937	131463935	131463985		NA		NA	ICshore	.;chr9_ICshore:131463853-131466316	0	1	1	XY_NO	A_NO	131464801	131464802	-865	PKN3	AB019692	cg14361672	cg14361672	I	T	37	9	131463936	CGCAGGATGCCAGGACGGGCTGAATGGCCCGCCATAGACTAGGCAGTGAC	9	130503757			NA	NA	PKN3	NM_013355	TSS1500	chr9:131464843-131465830	N_Shore			NA				NA	266930	cg14361672
522	cg14747072	57645107	57645109	57645108	57645158		NA		NA	LC	.;.	0	1	0	XY_NO	A_NO	57644975	57644976	-132	STAC3	AK311513	cg14747072	cg14747072	II		37	12	57645108	CATGAACAGAAACTGTCCCTTCCTGAATTCAGCCATTATTCACCTGTTCG	12	55931375			NA	TRUE	STAC3	NM_145064	TSS200					NA				NA	274422	cg14747072
931	cg15469014	11032171	11032173	11032123	11032173		NA	rs77906230	1	IC	.;chr19_IC:11031476-11033466	0	1	1	XY_NO	A_NO	11033319	11033320	1148	DQ597473	DQ597473	cg15469014	cg15469014	I	C	37	19	11032172	CGAGGGTGGCGGGGGCAGGGCCCGTGGGGGCCGAGCTAGCGTGTGAGTCG	19	10893172			NA	NA	CARM1	NM_199141	Body	chr19:11031933-11032195	Island			NA	19:10892934-10893733			NA	286010	cg15469014
47	cg20151494	2047580	2047582	2047581	2047631		NA	rs3107146	1	ICshore	.;chr1_ICshore:2045291-2047946	27	1	0	XY_NO	A_NO	2036154	2036155	11427	PRKCZ	NM_001033582	cg20151494	cg20151494	II		37	1	2047581	AGTGACTGTGCCATCAACACAGATTCAGCCTTTGTCTCAGTTTCCCAGCG	1	2037441		rs3107146	NA	NA	PRKCZ;PRKCZ;PRKCZ	NM_001033582;NM_002744;NM_001033581	5'UTR;Body;5'UTR	chr1:2046429-2046865	S_Shore			TRUE	1:2036308-2037600			NA	362520	cg20151494
805	cg01612247	40705587	40705589	40705538	40705588		NA		NA	ICshore	.;chr17_ICshore:40704780-40707297	0	1	0	XY_NO	A_NO	40704951	40704952	637	HSD17B1	DQ469954	cg01612247	cg01612247	II		37	17	40705588	GTAGGGACTGTGCGGATGCTGCAGGCCTTCCTGCCAGACATGAAGAGGCG	17	37959114			NA	NA	HSD17B1	NM_000413	Body	chr17:40705176-40706983	Island			NA	17:37958677-37960557	17:40705450-40705778	Unclassified_Cell_type_specific	NA	33339	cg01612247
697	cg08025960	1374418	1374420	1374370	1374420		NA		NA	IC	.;chr16_IC:1374314-1375017	0	1	1	XY_NO	A_NO	1383605	1383606	-9186	BAIAP3	AL834321	cg08025960	cg08025960	I	C	37	16	1374419	AACGATGTTGCAGGCCCTGGCGTGGGCCCTCTGGGCCTGAGCCCTCCTCG	16	1314420			NA	NA	UBE2I;UBE2I;UBE2I;UBE2I	NM_194261;NM_003345;NM_194260;NM_194259	Body;Body;Body;Body					NA	16:1314420-1314815			NA	155834	cg08025960
932	cg16694293	5699059	5699061	5699010	5699060		NA		NA	IC	.;chr19_IC:5698151-5699658	0	1	0	XY_NO	A_NO	5690345	5690346	8715	RPL36	NM_015414	cg16694293	cg16694293	II		37	19	5699060	CGTGGCTGAGATCAAGGGCCACAGGTAGGCCTGGCCTGACAGCTCTCCCC	19	5650060			NA	NA	LONP1	NM_004793	Body	chr19:5699059-5699283	Island			NA	19:5649396-5650475			NA	306962	cg16694293
806	cg25057221	78925231	78925233	78925182	78925232		NA		NA	IC	.;chr17_IC:78925103-78925333	0	1	0	XY_NO	A_NO	78923235	78923236	1997	RPTOR	BC033699	cg25057221	cg25057221	II		37	17	78925232	TCCAGTGCTTCCTTCAGAGTGGGAGCCTGTGCTGCACTTCAGGGGTCTCG	17	76539827			NA	NA	RPTOR;RPTOR	NM_001163034;NM_020761	Body;Body	chr17:78921897-78922233	S_Shelf			NA	17:76539749-76539886			NA	439311	cg25057221
563	cg02699898	113424937	113424939	113424937	113424987		NA	rs2094809	1	HC	chr13_HCshore:113424851-113425360;chr13_ICshore:113424731-113426793	0	1	1	XY_NO	A_NO	113439448	113439449	-14510	ATP11A	BC024154	cg02699898	cg02699898	I	C	37	13	113424938	GGTGTAATAAACGCAAACAGGCCCTCCGCAGGTGGACCACGTTTCCACCG	13	112472939	rs2094809		NA	NA	ATP11A;ATP11A	NM_015205;NM_032189	Body;Body	chr13:113424898-113425105	Island			TRUE	13:112472852-112473149			NA	54966	cg02699898
523	cg16956999	133249240	133249242	133249240	133249290		NA		NA	IC	.;chr12_IC:133248662-133249391	0	1	1	XY_NO	A_NO	133235484	133235485	-13756	POLE	BX647647	cg16956999	cg16956999	I	C	37	12	133249241	GAGACCTACGTCGGGGGCCACGTGGAGGCCCTCGAGTCTGGGGTTTTCCG	12	131759314			NA	NA	POLE	NM_006231	Body	chr12:133249979-133250243	N_Shore			NA	12:131759296-131759389			NA	311178	cg16956999
698	cg01018360	88689493	88689495	88689445	88689495		NA	rs56169262,rs72809485	2	IC	.;chr16_IC:88689280-88689873	34	1	1	XY_NO	A_NO	88693469	88693470	-3975	ZC3H18	AX748097	cg01018360	cg01018360	I	C	37	16	88689494	AGTGTCTGGGGGAGGCTGTATGCGTCTGTGCGCGCGTCTGCAGCTGTGCG	16	87216995			NA	NA	ZC3H18	NM_144604	Body					NA	16:87216666-87217247			NA	21439	cg01018360
564	cg03479204	114193154	114193156	114193106	114193156		NA		NA	HC	chr13_HCshore:114192770-114193340;chr13_ICshore:114192495-114193406	0	1	1	XY_NO	A_NO	114239002	114239003	-45847	TFDP1	NR_026580	cg03479204	cg03479204	I	C	37	13	114193155	GGCTGCCATAAGCCTGCGTTTCGCAGAGCTGCGCTGAGGCTCCCGTGTCG	13	113241156			NA	NA	TMCO3	NM_017905	Body	chr13:114195709-114196719	N_Shelf			NA	13:113241092-113241279			NA	70370	cg03479204
933	cg27349264	16643398	16643400	16643398	16643448		NA		NA	IC	.;chr19_IC:16643193-16644492	0	1	1	XY_NO	A_NO	16637084	16637085	-6314	CHERP	AK298408	cg27349264	cg27349264	I	C	37	19	16643399	CGGCGCTCACCAGTGGTGCAGCACGTCATTGATCAGGTAGATGAGGTGCA	19	16504399			NA	NA	CHERP	NM_006387	Body	chr19:16643273-16643599	Island			NA	19:16504304-16504975			NA	477090	cg27349264
565	cg23552122	21292466	21292468	21292418	21292468		NA	rs41323145	1	IC	.;chr13_IC:21291874-21293517	0	1	1	XY_NO	A_NO	21302522	21302523	10056	AK055408	AK055408	cg23552122	cg23552122	I	C	37	13	21292467	ATAGCTCACCATGACTCCAGCCTGCTGCATGCCGCGTGCGTGTGAGCACG	13	20190467			NA	NA	IL17D	NM_138284	Body	chr13:21295611-21296438	N_Shelf			NA	13:20189795-20190541			NA	414791	cg23552122
699	cg05523267	341184	341186	341184	341234		NA		NA	HC	chr16_HCshore:341023-341532;chr16_ICshore:340597-342364	0	1	1	XY_NO	A_NO	332614	332615	8571	PDIA2	NM_006849	cg05523267	cg05523267	I	T	37	16	341185	GCACGTGGTACCAGCCGTGTCGGACATGGAGCTCTCCGAGACAGAGTACG	16	281186			NA	NA	AXIN1;AXIN1	NM_003502;NM_181050	Body;Body	chr16:341081-341421	Island			NA	16:280742-282088			NA	109570	cg05523267
700	cg01416906	2284263	2284265	2284215	2284265		NA		NA	IC	.;chr16_IC:2283995-2285742	0	1	1	XY_NO	A_NO	2286423	2286424	-2159	DNASE1L2	U62647	cg01416906	cg01416906	I	C	37	16	2284264	CGGCGCTCACGCACGTGCACCTCCTGGTGCTTCTTGAGCAGGTAGGCCTT	16	2224265			NA	NA	E4F1	NM_004424	Body	chr16:2284116-2284346	Island			NA	16:2224176-2224377			NA	29466	cg01416906
113	cg02770985	97529611	97529613	97529612	97529662		NA		NA	LC	.;.	0	1	0	XY_NO	A_NO	97529064	97529065	-547	SEMA4C	AF370374	cg02770985	cg02770985	II		37	2	97529612	CGGGCTTCTGCCCAGCCTTGAGCAGCCATGCCTGCATACCCATGCACCCA	2	96893339			NA	NA	SEMA4C	NM_017789	Body	chr2:97530558-97530801	N_Shore			NA				NA	56457	cg02770985
230	cg04600795	130774522	130774524	130774473	130774523		NA		NA	LC	.;.	0	1	0	XY_NO	A_NO	130761567	130761568	12956	TMEM200A	CCDS5140	cg04600795	cg04600795	II		37	6	130774523	CGGTAGGGCTAACAGTGGAGGTTGCAATCACATCATTTCCGGCCGCATTA	6	130816216			NA	NA								TRUE				NA	92139	cg04600795
701	cg07720851	85650477	85650479	85650428	85650478		NA		NA	IC	.;chr16_IC:85650185-85650849	39	1	0	XY_NO	A_NO	85646923	85646924	3555	KIAA0182	NM_014615	cg07720851	cg07720851	II		37	16	85650478	CGGCTGGATTCAGAGGAGGAGCTCAATAAATTCTCATTGACAGCGACACT	16	84207979			NA	NA	KIAA0182;KIAA0182	NM_001134473;NM_014615	5'UTR;Body	chr16:85644947-85649027	S_Shore			NA	16:84207842-84208067	16:85649083-85650766	Promoter_Associated	NA	150402	cg07720851
702	cg05540617	3714371	3714373	3714323	3714373		NA		NA	IC	.;chr16_IC:3713952-3714634	0	1	1	XY_NO	A_NO	3710742	3710743	3630	BC095475	BC095475	cg05540617	cg05540617	I	C	37	16	3714372	CGGGCCGGCACCCGCAACATCTACTACCTGTGCGCCCCCAACCGTCACCT	16	3654373			NA	NA	TRAP1	NM_016292	Body					NA	16:3654331-3654440			NA	109857	cg05540617
524	cg09832244	6729599	6729601	6729599	6729649		NA		NA	HC	chr12_HCshore:6729096-6730526;chr12_ICshore:6729151-6730476	0	1	1	XY_NO	A_NO	6730413	6730414	814	LPAR5	CCDS8553	cg09832244	cg09832244	I	C	37	12	6729600	CGGGCAGGCACGCTGGCCGCCACCAGCTTGCTCCGCAGCAGCCCGTAGAC	12	6599861			NA	NA	LPAR5;LPAR5	NM_020400;NM_001142961	Body;Body	chr12:6729248-6730310	Island			TRUE	12:6599610-6600556	12:6729538-6730134	Unclassified_Cell_type_specific	TRUE	187755	cg09832244
603	cg11886880	104376134	104376136	104376134	104376184		NA		NA	IC	.;chr14_IC:104375443-104376352	39	1	1	XY_NO	A_NO	104387902	104387903	11768	C14orf2	AK309499	cg11886880	cg11886880	I	A	37	14	104376135	GCGTGGCTTCAGAGAGCTCCTTCACCTGTGCTGGGCGTGCGTTGCCGTCG	14	103445888			NA	NA								NA	14:103445779-103445964			NA	222751	cg11886880
350	cg03899721	8748791	8748793	8748743	8748793		NA		NA	HC	chr8_HCshore:8748582-8749088;chr8_ICshore:8748226-8751916	0	1	1	XY_NO	A_NO	8751130	8751131	2339	MFHAS1	NM_004225	cg03899721	cg03899721	I	T	37	8	8748792	CGCAGCCTACTATGGCGTTTCGGACAAGAACCTTCGACGGCGCAAGGCCC	8	8786202			NA	NA	MFHAS1	NM_004225	1stExon	chr8:8748652-8751478	Island			TRUE	8:8785883-8788888			NA	78524	cg03899721
409	cg23249922	134231548	134231550	134231500	134231550		NA		NA	IC	.;chr10_IC:134231352-134231910	0	1	1	XY_NO	A_NO	134210701	134210702	20848	PWWP2B	NM_138499	cg23249922	cg23249922	I	C	37	10	134231549	CGGCGTCACCCCAACCCGTACGACATGGGCCCCGCCCAGCAGTGCCCAGG	10	134081539			NA	NA								NA	10:134081455-134081546			NA	409899	cg23249922
604	cg21871608	93409467	93409469	93409467	93409517		NA	rs76354446,rs79750050	2	IC	.;chr14_IC:93409305-93409787	34	1	1	XY_NO	A_NO	93389444	93389445	20024	CHGA	NM_001275	cg21871608	cg21871608	I	C	37	14	93409468	CGGCGCCTCCCGAGCTGGCACTGTGCGAGCGTCCCGCAACATCCTCTCGC	14	92479221	rs79750050	rs76354446	NA	NA	ITPK1;ITPK1;ITPK1	NM_001142593;NM_014216;NM_001142594	Body;Body;Body					NA	14:92479214-92479404			NA	388550	cg21871608
525	cg02341605	124831428	124831430	124831429	124831479		NA		NA	IC	.;chr12_IC:124830964-124831540	14	1	0	XY_NO	A_NO	124824749	124824750	-6679	NCOR2	AB463148	cg02341605	cg02341605	II		37	12	124831429	AGCTCCAGAACCCACTGGTGTGGAGGCTCTTGATGGGTCTGGGTGGGGCG	12	123397382			NA	NA	NCOR2;NCOR2	NM_006312;NM_001077261	Body;Body	chr12:124831133-124831430	Island			NA				NA	47832	cg02341605
703	cg04035353	89335132	89335134	89335132	89335182		NA		NA	ICshore	.;chr16_ICshore:89334205-89335342	0	1	1	XY_NO	A_NO	89334511	89334512	622	AX747440	AX747440	cg04035353	cg04035353	I	A	37	16	89335133	GTAGGTTCACGGCCGTATCACGCCCTTGGCCCTGCTGGCAGCTGAGGTCG	16	87862634			NA	NA	ANKRD11	NM_013275	Body	chr16:89334574-89335088	S_Shore			NA	16:87862076-87862674			NA	81132	cg04035353
379	cg14142977	133758488	133758490	133758489	133758539		NA		NA	LC	.;.	0	1	0	XY_NO	A_NO	133769224	133769225	10736	QRFP	NM_198180	cg14142977	cg14142977	II		37	9	133758489	CGGGCTACAGCACTGTTGTGAGAATGCAGATGAGGTTGTAAAGGTGAAGC	9	132748310			NA	NA	ABL1;ABL1	NM_005157;NM_007313	Body;Body	chr9:133760420-133760879	N_Shore			NA				NA	262338	cg14142977
142	cg05446471	13522739	13522741	13522740	13522790		NA		NA	IC	.;chr3_IC:13522658-13522964	0	1	0	XY_NO	A_NO	13521843	13521844	897	HDAC11	NM_001136041	cg05446471	cg05446471	II		37	3	13522740	CGGTAGGCTACACACAACCCAGCTGTACCAGCATGTGCCAGAGACACGCT	3	13497740			NA	TRUE	HDAC11;HDAC11	NM_001136041;NM_024827	5'UTR;Body	chr3:13520912-13521319	S_Shore			NA				NA	108167	cg05446471
704	cg05660315	30543919	30543921	30543919	30543969		NA		NA	HC	chr16_HCshore:30543776-30544285;chr16_ICshore:30543686-30546687	0	1	1	XY_NO	A_NO	30546193	30546194	2274	ZNF747	AB209546	cg05660315	cg05660315	I	C	37	16	30543920	CGCCGGCCCCTACGCCCCTCGCCCCCGGGCCGATGGACCCATTGGTGCTT	16	30451421			NA	NA	ZNF747	NM_023931	3'UTR	chr16:30543867-30544332	Island			NA	16:30451383-30451931			NA	112035	cg05660315
605	cg18997701	102358021	102358023	102357972	102358022		NA		NA	IC	.;chr14_IC:102357710-102358506	0	1	0	XY_NO	A_NO	102352724	102352725	5298	AK311282	AK311282	cg18997701	cg18997701	II		37	14	102358022	CCGAGAGGCTGATTAGTTTTATCCTTCTTCCAGATGAGGCTGAGCCTTCG	14	101427775			NA	NA	PPP2R5C;PPP2R5C;PPP2R5C;PPP2R5C;PPP2R5C	NM_001161726;NM_002719;NM_001161725;NM_178587;NM_178586	Body;Body;Body;Body;Body	chr14:102357887-102358101	Island			NA	14:101427672-101427835			NA	344072	cg18997701
294	cg01214063	113559085	113559087	113559086	113559136		NA		NA	LC	.;.	0	1	0	XY_NO	A_NO	113559081	113559082	-4	PPP1R3A	NM_002711	cg01214063	cg01214063	II		37	7	113559086	CGACTAGTAGAGGCTGACATTTGAGATACTGAGGCTTAAAATAGGTATAA	7	113346322			NA	NA	PPP1R3A	NM_002711	TSS200					NA				NA	25508	cg01214063
705	cg10256077	89341850	89341852	89341850	89341900		NA		NA	LC	.;.	0	1	1	XY_NO	A_NO	89346123	89346124	4273	AX748291	AX748291	cg10256077	cg10256077	I	C	37	16	89341851	CGCGGGACAGTATCTGTGGGCCATCGTGTGCCAAGGAGGGCCTGAAACAC	16	87869352			NA	NA	ANKRD11	NM_013275	Body	chr16:89345463-89348521	N_Shelf			NA	16:87868907-87869438	16:89341801-89341968	Unclassified_Cell_type_specific	NA	195320	cg10256077
114	cg15488660	242519180	242519182	242519180	242519230		NA	rs75500706,rs78341174	2	HC	chr2_HCshore:242518936-242519829;chr2_ICshore:242519014-242519755	0	2	2	XY_NO	A_YES	242524382	242524383	-5201	5S_rRNA	.	cg15488660	cg15488660	I	C	37	2	242519181	GCTGGCGGTGGGTTAGCTCGCCGTGGGTTAGCTCGCCGTGGGTTAGCTCG	2	242167854	rs75500706	rs78341174	NA	NA				chr2:242519162-242519635	Island			NA	2:242167851-242168299			NA	286343	cg15488660
48	cg18222891	28969287	28969289	28969287	28969337		NA	rs4252958	1	HC	chr1_HCshore:28969118-28970118;chr1_ICshore:28968885-28970665	0	1	1	XY_NO	A_NO	28969603	28969604	316	TAF12	AK310097	cg18222891	cg18222891	I	A	37	1	28969288	CGCGGCTGTGGGGACCCGGGCTCTAAGACGGGACTTAGGGAACGGGGACG	1	28841875	rs4252958		NA	NA	TAF12;TAF12;TAF12	NM_005644;NM_001135218;NM_001135218	5'UTR;1stExon;5'UTR	chr1:28969553-28969898	N_Shore			NA	1:28841692-28842485	1:28968781-28970386	Promoter_Associated	NA	331657	cg18222891
380	cg14157170	136747710	136747712	136747710	136747760		NA		NA	LC	.;.	50	1	1	XY_NO	A_NO	136655348	136655349	-92362	VAV2	AK124271	cg14157170	cg14157170	I	A	37	9	136747711	TCCAAACTCAAGGTGTTGTCGGCAGGGCCACGCTCCTTCCAGAGGTCGCG	9	135737532			NA	NA	VAV2;VAV2	NM_001134398;NM_003371	Body;Body					TRUE				NA	262624	cg14157170
115	cg16206520	28002350	28002352	28002350	28002400		NA		NA	LC	.;.	0	1	1	XY_NO	A_NO	27994583	27994584	7768	MRPL33	NM_004891	cg16206520	cg16206520	I	T	37	2	28002351	CGGTGGATTGAAAATGACTTTGATTTATAAAGAGAAGACTGAGGGCGGGG	2	27855855			NA	NA	MRPL33;MRPL33	NM_145330;NM_004891	Body;3'UTR					NA				NA	298121	cg16206520
706	cg09203880	5079025	5079027	5078977	5079027		NA		NA	IC	.;chr16_IC:5078794-5079251	0	1	1	XY_NO	A_NO	5079008	5079009	-17	NAGPA	AF052111	cg09203880	cg09203880	I	C	37	16	5079026	CGCCGCTTTGTGCCGCAGCATCAACCTGTGGGAAATGGCGGAGTTCCTGC	16	5019027			NA	NA	NAGPA	NM_016256	Body					NA				NA	176866	cg09203880
566	cg10464656	114290151	114290153	114290151	114290201		NA	rs4150805	1	IC	.;chr13_IC:114289862-114291140	0	1	1	XY_NO	A_NO	114312512	114312513	22361	ATP4B	AK310129	cg10464656	cg10464656	I	C	37	13	114290152	CGGCCGGCGCTGGCATTTCAGATGTCCAGGCCAACTCCTCGCTGTCACGT	13	113338153	rs4150805		NA	NA	TFDP1;TFDP1	NR_026580;NM_007111	Body;Body	chr13:114290024-114290262	Island			NA	13:113338060-113338458			NA	198802	cg10464656
606	cg10533694	105181369	105181371	105181321	105181371		NA		NA	IC	.;chr14_IC:105180458-105181999	0	1	1	XY_NO	A_NO	105173589	105173590	7781	INF2	DQ395340	cg10533694	cg10533694	I	C	37	14	105181370	GGAGAGGAGGCGGCAGTGCGTCCACCGCAGGGCGGCTATGTGGGCTGCCG	14	104252415			NA	NA	INF2;INF2	NM_022489;NM_001031714	Body;Body	chr14:105181017-105181450	Island			NA	14:104251948-104252636			NA	200128	cg10533694
231	cg11723077	158508187	158508189	158508138	158508188		NA		NA	IC	.;chr6_IC:158507645-158508544	0	1	0	XY_NO	A_NO	158491159	158491160	17029	SYNJ2	BC043277	cg11723077	cg11723077	II		37	6	158508188	TTCCTCCTCCTTGGGCTCCGTTTTGTTGTAAATCCAGGACACGTTTGACG	6	158428176			NA	NA	SYNJ2	NM_003898	Body	chr6:158507719-158508126	S_Shore			TRUE	6:158427813-158428177			NA	219707	cg11723077
49	cg02631196	3425760	3425762	3425711	3425761		NA		NA	IC	.;chr1_IC:3425419-3425919	0	1	0	XY_NO	A_NO	3448011	3448012	22251	MEGF6	AB384530	cg02631196	cg02631196	II		37	1	3425761	CGGCCCCTGCCCCACATTGCCGTGCTCCAGGACGAGCTGCCGCAACTCTT	1	3415621			NA	NA	MEGF6	NM_001409	Body	chr1:3425576-3425797	Island			NA	1:3415463-3415626			NA	53617	cg02631196
985	cg20681274	60775877	60775879	60775878	60775928		NA	rs35693261	1	IC	.;chr20_IC:60775482-60777226	0	1	0	XY_NO	A_NO	60758080	60758081	17798	GTPBP5	AK316325	cg20681274	cg20681274	II		37	20	60775878	GCCTCGCAGACAGGCCCTTTTCATACATCTCCAGTTCATATTTTAAATCG	20	60209273	rs35693261		NA	NA	GTPBP5	NM_015666	Body	chr20:60775742-60776152	Island			NA	20:60209138-60210354			NA	370438	cg20681274
192	cg10561067	179228858	179228860	179228859	179228909		NA	rs11547064,rs78450232	2	ICshore	.;chr5_ICshore:179228043-179229174	0	1	0	XY_NO	A_NO	179228968	179228969	110	MGAT4B	AK225492	cg10561067	cg10561067	II		37	5	179228859	CGTCCAGCACCAGGTTGAGCTCCTTGGAGCGCTTGAGGCTCTCCTGCTCA	5	179161465	rs78450232		NA	NA	MGAT4B;MGAT4B	NM_054013;NM_014275	1stExon;Body	chr5:179228283-179229003	Island			NA	5:179160846-179161601	5:179228477-179229556	Gene_Associated	TRUE	200603	cg10561067
934	cg27154769	56177792	56177794	56177793	56177843		NA		NA	LC	.;.	0	1	0	XY_NO	A_NO	56186560	56186561	-8767	EPN1	AK314690	cg27154769	cg27154769	II		37	19	56177793	AGTGGGGTCAGCCGCTGTTACATGACAACAACTTCAAAGGAATCTTCTCG	19	60869605			NA	NA	U2AF2;U2AF2	NM_001012478;NM_007279	Body;Body	chr19:56176635-56176918	S_Shore			NA				NA	473815	cg27154769
807	cg06932713	910195	910197	910195	910245		NA	rs78448068,rs9907535	2	HC	chr17_HCshore:909961-910549;chr17_ICshore:909864-910617	0	1	1	XY_NO	A_NO	915828	915829	5633	ABR	AK127851	cg06932713	cg06932713	I	C	37	17	910196	GGCGGAGGGTGACGGTCCCATGACGTCATGGCGTAGGTACCCTGGCACCG	17	856946	rs9907535		NA	NA	ABR;ABR;ABR	NM_021962;NM_001092;NM_001159746	Body;Body;Body	chr17:909981-910442	Island			NA	17:856768-857167			NA	135406	cg06932713
707	cg16743903	89593215	89593217	89593215	89593265		NA		NA	IC	.;chr16_IC:89593018-89593514	0	1	1	XY_NO	A_NO	89607703	89607704	-14487	SPG7	AF034795	cg16743903	cg16743903	I	T	37	16	89593216	GCTGAGACTTCGGCATCCTACGTCGGGGGCTGAGACTTCGCCATCCTACG	16	88120717			NA	NA	SPG7;SPG7	NM_003119;NM_199367	Body;Body	chr16:89593169-89593395	Island			NA	16:88120671-88120896			NA	307944	cg16743903
935	cg19398112	14529922	14529924	14529922	14529972		NA		NA	HC	chr19_HCshore:14529293-14530682;chr19_ICshore:14528557-14531012	0	1	1	XY_NO	A_NO	14529905	14529906	-17	DDX39A	NR_038336	cg19398112	cg19398112	I	T	37	19	14529923	CGGCCAACACACAGCGCTCTGACACACCAACCGCCCCGCCCCCACCGTCT	19	14390923			NA	NA	DDX39	NM_005804	5'UTR	chr19:14529731-14530505	Island	high-CpG:14390853-14391194		NA	19:14390732-14391505	19:14529539-14530698	Unclassified	NA	349969	cg19398112
467	cg25166820	68177630	68177632	68177582	68177632		NA	rs4988322	1	IC	.;chr11_IC:68177134-68177976	0	1	1	XY_NO	A_NO	68228185	68228186	-50554	PPP6R3	AK303315	cg25166820	cg25166820	I	T	37	11	68177631	CGCACGGGACAGGCAAACACTTACCCCTTGGTGGGATCCAGGGCCAGCGA	11	67934207			NA	NA	LRP5	NM_002335	Body	chr11:68178918-68179162	N_Shore			NA	11:67933967-67934273			NA	441023	cg25166820
526	cg10082647	107348854	107348856	107348806	107348856		NA		NA	HC	chr12_HCshore:107348754-107350151;chr12_ICshore:107348523-107351090	0	1	1	XY_NO	A_NO	107349274	107349275	420	AK055712	AK055712	cg10082647	cg10082647	I	A	37	12	107348855	CGCGGATTGTACATTAGAAAGCCTGGCTTTGCGCCGCGTCCTTGCCACTT	12	105872985			NA	NA	C12orf23	NM_152261	TSS1500	chr12:107349152-107350089	N_Shore			NA	12:105872769-105873066			NA	192041	cg10082647
295	cg21078077	997616	997618	997616	997666	rs75180717	1	rs6966449,rs75180717	2	IC	.;chr7_IC:997422-997659	0	1	1	XY_NO	A_NO	994305	994306	-3311	ADAP1	NM_006869	cg21078077	cg21078077	I	C	37	7	997617	CGCGTGGTAGGCCAGCAGGCGACTTTGATTGGAAGCTGGCTCCTCCCAGG	7	964143	rs6966449	rs75180717	NA	NA				chr7:993401-994574	S_Shelf			NA	7:963872-964146			NA	376448	cg21078077
527	cg16889839	132547278	132547280	132547278	132547328		NA		NA	IC	.;chr12_IC:132547114-132548093	0	1	1	XY_NO	A_NO	132547010	132547011	269	EP400	AK127058	cg16889839	cg16889839	I	C	37	12	132547279	ATGCAAGCAGGCACCGTCTCACAGACGCTGGGCTGACTGACCGCAAGACG	12	131113232			NA	NA	EP400	NM_015409	Body					NA	12:131113195-131113267			NA	310163	cg16889839
708	cg19494587	1398003	1398005	1398004	1398054		NA		NA	HC	chr16_HCshore:1397692-1398232;chr16_ICshore:1397519-1398679	20	1	0	XY_NO	A_NO	1401872	1401873	3869	C16orf42	NM_001001410	cg19494587	cg19494587	II		37	16	1398004	AGCCTGGGGCTGGGGCTGGGGCTTAGGACACTCACAAGTAGAAGAGTTCG	16	1338005			NA	NA	BAIAP3	NM_003933	Body	chr16:1397680-1398245	Island			NA	16:1337682-1338636			NA	351520	cg19494587
808	cg04886672	79215046	79215048	79215047	79215097		NA		NA	LC	.;.	0	1	0	XY_NO	A_NO	79213110	79213111	1937	C17orf89	NM_001086521	cg04886672	cg04886672	II		37	17	79215047	CGGAAGCCACGATAAAGACTCGGTCAAATCCTGCAGCCTGGGGCTTACTG	17	76829642	rs3180485		NA	NA	C17orf89	NM_001086521	3'UTR	chr17:79212416-79213771	S_Shore			NA		17:79214680-79216129	Gene_Associated	NA	97524	cg04886672
936	cg06706159	18260349	18260351	18260301	18260351		NA	rs74180868	1	IC	.;chr19_IC:18259962-18261181	0	1	1	XY_NO	A_NO	18264015	18264016	-3665	PIK3R2	BC063240	cg06706159	cg06706159	I	T	37	19	18260350	CGAGCTCGGCCTCTGGCCCACGAGTGCGCCGCCCCGCCTCCCCATCCAGC	19	18121350			NA	NA	MAST3	NM_015016	Body	chr19:18260252-18260525	Island			NA	19:18121160-18121574			NA	130730	cg06706159
381	cg13491480	130880368	130880370	130880368	130880418		NA	rs55801148,rs77638372	2	LC	.;.	0	1	1	XY_NO	A_NO	130881012	130881013	644	LOC100289019	NR_033374	cg13491480	cg13491480	I	C	37	9	130880369	CGCGGTTTAGCTGCCAACCGGATCTCCTTCTGCAAGAGGGGAAACAGAAG	9	129920190	rs55801148		NA	NA								TRUE		9:130879850-130881570	Unclassified	NA	248885	cg13491480
809	cg02699671	850250	850252	850250	850300		NA		NA	IC	.;chr17_IC:849270-851307	0	1	1	XY_NO	A_NO	882997	882998	32747	NXN	NM_022463	cg02699671	cg02699671	I	C	37	17	850251	CCCTGAGTGCTGGCGTGTATCGTCTCTCCTCATGCGGCCCCTGGAGGACG	17	797001			NA	NA	NXN	NM_022463	Body	chr17:850207-850500	Island			NA	17:796640-797250			NA	54959	cg02699671
937	cg27297025	47259587	47259589	47259539	47259589		NA		NA	HC	chr19_HCshore:47258772-47260365;chr19_ICshore:47258627-47261297	0	1	1	XY_NO	A_NO	47258707	47258708	881	FKRP	CCDS12691	cg27297025	cg27297025	I	C	37	19	47259588	GCTGGGAAGGCGGGCGGCTGGAGTGGTTCGGCTGCAACAAGGAGACCACG	19	51951428			NA	NA	FKRP;FKRP	NM_024301;NM_001039885	Body;Body	chr19:47258809-47260224	Island			NA	19:51950650-51952595	19:47259510-47259656	Unclassified_Cell_type_specific	NA	476078	cg27297025
938	cg08427305	30165132	30165134	30165084	30165134		NA		NA	HC	chr19_HCshore:30164705-30165629;chr19_ICshore:30164631-30165672	0	1	1	XY_NO	A_NO	30164746	30164747	387	PLEKHF1	CCDS12417	cg08427305	cg08427305	I	T	37	19	30165133	CGCACTCCTCGATGTGGCTAATCCATTCCTGGCGCTCCGTAGCGGAGGCG	19	34856973			NA	NA	PLEKHF1	NM_024310	Body	chr19:30164768-30165556	Island			NA	19:34856626-34857337	19:30165088-30165428	Promoter_Associated	NA	163224	cg08427305
410	cg09926867	12680738	12680740	12680690	12680740		NA		NA	LC	.;.	0	1	1	XY_NO	A_NO	12620751	12620752	59988	MIR4480	NR_039700	cg09926867	cg09926867	I	T	37	10	12680739	CGTGGGATGCAATCGGCCAGCCCTGCAGCAGACACGATTGCACTCTGGGG	10	12720745			NA	NA	CAMK1D;CAMK1D	NM_020397;NM_153498	Body;Body					TRUE				NA	189447	cg09926867
939	cg23268197	17932243	17932245	17932195	17932245		NA		NA	HC	chr19_HCshore:17931766-17932277;chr19_ICshore:17931595-17932465	0	1	1	XY_NO	A_NO	17932319	17932320	76	INSL3	AY082014	cg23268197	cg23268197	I	C	37	19	17932244	GCGTACGAAGTGGTGGCCGCACAACTTCTCACGCATCTCTGGGGTGGGCG	19	17793244			NA	NA	INSL3	NM_005543	1stExon	chr19:17931951-17932370	Island			NA	19:17792932-17793306			NA	410244	cg23268197
1018	cg00794963	44892948	44892950	44892899	44892949		NA		NA	ICshore	.;chr22_ICshore:44892263-44894829	0	1	0	XY_NO	A_NO	44893435	44893436	487	LDOC1L	CCDS33662	cg00794963	cg00794963	II		37	22	44892949	GACTTGTAGGTTCTCCGCAACTCTGCCAGGAACCCCTGATAGTTGTTGCG	22	43271613			NA	NA	LDOC1L	NM_032287	Body	chr22:44892393-44894049	Island			TRUE	22:43271105-43272955	22:44892735-44894638	Promoter_Associated	NA	16805	cg00794963
528	cg13435820	115907127	115907129	115907078	115907128		NA	rs6490018	1	LC	.;.	49	1	0	XY_NO	A_NO	116155522	116155523	-248394	Metazoa_SRP	.	cg13435820	cg13435820	II		37	12	115907128	CGGAGAGTCAGGAAATTGATCCGTGTAGTAAAAGCTTTGAGAAGTCTTGC	12	114391511			NA	NA								TRUE				NA	247627	cg13435820
167	cg24831862	46911211	46911213	46911211	46911261		NA		NA	IC	.;chr4_IC:46910761-46911396	50	1	1	XY_NO	A_NO	46911251	46911252	40	COX7B2	BC107855	cg24831862	cg24831862	I	C	37	4	46911212	CCCGACCCCTCCAGGCTGTAAAACGGAAAGGTTCGGAATTTGCCTCTGCG	4	46605969	rs34129155		NA	NA	COX7B2;COX7B2	NM_130902;NM_130902	1stExon;5'UTR					NA				NA	435539	cg24831862
168	cg07042007	2303637	2303639	2303637	2303687		NA		NA	IC	.;chr4_IC:2303440-2304004	0	1	1	XY_NO	A_NO	2342807	2342808	39170	ZFYVE28	AK126692	cg07042007	cg07042007	I	C	37	4	2303638	CGCGAGGCTGTTCATCGTGGCACGTCTGTGACAGGAAAAGCCTGGAAACA	4	2273436			NA	NA	ZFYVE28	NM_020972	Body	chr4:2305514-2305793	N_Shore			TRUE	4:2273370-2273594			NA	137563	cg07042007
810	cg10817916	61511068	61511070	61511069	61511119		NA		NA	LC	.;.	0	1	0	XY_NO	A_NO	61515309	61515310	4241	CYB561	U06715	cg10817916	cg10817916	II		37	17	61511069	GGATAGAAGCCCATGACTTCAGACAGACTTTCTCTTGGCAGATGCAGGCG	17	58864801			NA	NA	CYB561;CYB561;CYB561	NM_001017916;NM_001915;NM_001017917	3'UTR;3'UTR;3'UTR	chr17:61511653-61511886	N_Shore			TRUE				NA	204889	cg10817916
1003	cg25894939	46521280	46521282	46521231	46521281		NA		NA	HC	chr21_HCshore:46520689-46521592;chr21_ICshore:46520525-46521461	0	1	0	XY_NO	A_NO	46494492	46494493	26789	ADARB1	NR_027673	cg25894939	cg25894939	II		37	21	46521281	CGGGCATTTCAGCACCTGCTAAAGCCCGCTGGGCAGCTTGGCAGCGCCAG	21	45345709			NA	NA	ADARB1;ADARB1;ADARB1;ADARB1;ADARB1;ADARB1;ADARB1	NM_015833;NM_001160230;NM_001112;NR_027674;NR_027672;NM_015834;NR_027673	5'UTR;5'UTR;5'UTR;Body;Body;5'UTR;Body	chr21:46520795-46521295	Island			NA	21:45345224-45345774			NA	452109	cg25894939
50	cg06736312	2238333	2238335	2238334	2238384		NA		NA	HC	chr1_HCshore:2237241-2239331;chr1_ICshore:2236294-2239189	0	1	0	XY_NO	A_NO	2284099	2284100	45766	LOC100129534	NR_024489	cg06736312	cg06736312	II		37	1	2238334	AGTAGAAAATTTTGCAGTGGGTTCCAAAACTACATGGTTACAAACACTCG	1	2228194	rs3835420		NA	NA	SKI	NM_003036	3'UTR	chr1:2236442-2239069	Island			NA	1:2226326-2228306			NA	131314	cg06736312
143	cg12190305	127815172	127815174	127815173	127815223		NA	rs76197689	1	LC	.;.	0	1	0	XY_NO	A_NO	127842670	127842671	27498	RUVBL1	DQ469310	cg12190305	cg12190305	II		37	3	127815173	TGGGCCAGGAACTTTCCTGCGGTTGCTTTTTCTCCTAAGCACTCTCCACG	3	129297863	rs76197689		NA	NA	RUVBL1	NM_003707	Body					TRUE				NA	227875	cg12190305
629	cg08659539	41098187	41098189	41098188	41098238		NA		NA	LC	.;.	42	1	0	XY_NO	A_NO	41099273	41099274	-1085	ZFYVE19	BC021092	cg08659539	cg08659539	II		37	15	41098188	CGAGAGAGGTGGAGCAGATGCTTTTGATGCTTCATAGACATCCCATGGCC	15	38885480			NA	TRUE	ZFYVE19;DNAJC17	NM_001077268;NM_018163	TSS1500;Body	chr15:41099243-41099878	N_Shore			NA				NA	167412	cg08659539
411	cg15701254	106075067	106075069	106075067	106075117		NA	rs34043167	1	IC	.;chr10_IC:106074033-106075938	0	1	1	XY_NO	A_NO	106075808	106075809	741	ITPRIP	CCDS7557	cg15701254	cg15701254	I	C	37	10	106075068	CGCGGACCACCTTGATCTGGCCGTAGCCCTGGCGATCCAGGGGCACTGAG	10	106065058	rs34043167		NA	NA	ITPRIP	NM_033397	Body	chr10:106074965-106075368	Island			NA	10:106064729-106065729			NA	289852	cg15701254
296	cg19591135	905794	905796	905745	905795	rs74881815	1	rs4721952	1	IC	.;chr7_IC:905508-907008	0	1	0	XY_NO	A_NO	916190	916191	-10395	GET4	NM_015949	cg19591135	cg19591135	II		37	7	905795	CGAAGTTCCATGGAGCTGTGGACCTACGACCCGTGAACACTAACCGAGTC	7	872321		rs4721952	NA	NA	UNC84A;UNC84A	NM_025154;NM_001130965	Body;Body	chr7:905608-905886	Island			NA	7:872163-872977			NA	353156	cg19591135
51	cg22488568	27426951	27426953	27426903	27426953		NA		NA	IC	.;chr1_IC:27426789-27427325	0	1	1	XY_NO	A_NO	27430512	27430513	3561	SLC9A1	AK124218	cg22488568	cg22488568	I	C	37	1	27426952	CGGAGCAAGGAGACTTCGTCCCCAGGAACCGACGATGTCTTCACCCCCGC	1	27299539			NA	NA	SLC9A1	NM_003047	Body					NA	1:27299523-27299794			NA	397378	cg22488568
940	cg11378778	5144333	5144335	5144285	5144335		NA		NA	IC	.;chr19_IC:5143813-5144820	0	1	1	XY_NO	A_NO	5113892	5113893	30442	BC032415	BC032415	cg11378778	cg11378778	I	C	37	19	5144334	GGCCAGGTGGTCATCACCAAGAACCGCAACGGGCTGTACTACCGCTGTCG	19	5095334			NA	NA	KDM4B	NM_015015	Body	chr19:5144039-5144397	Island			NA	19:5094983-5095518			NA	214178	cg11378778
607	cg14377923	105923664	105923666	105923615	105923665		NA		NA	IC	.;chr14_IC:105923630-105923839	0	1	0	XY_NO	A_NO	105924606	105924607	-941	MTA1	AB209348	cg14377923	cg14377923	II		37	14	105923665	TGTCTCCCAACACCACGGTCTTGTTTTTTGGCGAGTAAAAGGCTGTTTCG	14	104994710			NA	NA	MTA1	NM_004689	Body					NA		14:105923439-105923669	Unclassified_Cell_type_specific	TRUE	267233	cg14377923
811	cg08940097	74094039	74094041	74093991	74094041		NA		NA	IC	.;chr17_IC:74093766-74094228	0	1	1	XY_NO	A_NO	74097943	74097944	3904	EXOC7	AY869728	cg08940097	cg08940097	I	T	37	17	74094040	CGCGGCACAGTAAGGTCGTCTCGCCCGTGCTCATCTTGGATCTGATCAGT	17	71605635			NA	NA	EXOC7;EXOC7;EXOC7;EXOC7;EXOC7;EXOC7	NM_001145298;NM_001145297;NM_015219;NR_028133;NM_001145299;NM_001013839	Body;Body;Body;Body;Body;Body					NA	17:71605556-71605649			NA	172435	cg08940097
297	cg21474639	2421268	2421270	2421219	2421269		NA		NA	LC	.;.	0	1	0	XY_NO	A_NO	2415609	2415610	5660	EIF3B	AK093807	cg21474639	cg21474639	II		37	7	2421269	CGCCCTCCTCACACCTGGGAGACCCAGTGTGACCTGAGGCTCTAGGCCAC	7	2387795			NA	NA				chr7:2419808-2420340	S_Shore			NA		7:2421207-2421470	Gene_Associated_Cell_type_specific	NA	382440	cg21474639
630	cg16359406	41696061	41696063	41696013	41696063		NA		NA	IC	.;IC:41695992-41696603	0	1	1	XY_NO	A_NO	41694657	41694658	-1404	NDUFAF1	NR_045620	cg16359406	cg16359406	I	C	37	15	41696062	CGGCGCGGAAACTAGTGAAGGAGAAAACATGGAAAGGGCTAGTGTATTTA	15	39483354			NA	NA	NDUFAF1	NM_016013	TSS1500	chr15:41694493-41694756	S_Shore			NA		15:41695917-41696117	Unclassified_Cell_type_specific	NA	300797	cg16359406
861	cg13398027	46447839	46447841	46447839	46447889		NA	rs34151545	1	IC	.;IC:46447209-46448274	0	1	1	XY_NO	A_NO	46469176	46469177	21337	SMAD7	NM_001190823	cg13398027	cg13398027	I	T	37	18	46447840	CGGTAAAGCCCGTCCACGGCTGCTGCATAAACTCGTGGTCATTGGGCCGC	18	44701838	rs34151545		NA	NA	SMAD7	NM_005904	Body	chr18:46447718-46448083	Island			TRUE	18:44701717-44702081			NA	246853	cg13398027
232	cg03653137	33263804	33263806	33263804	33263854		NA		NA	IC	.;chr6_IC:33263787-33264022	0	1	1	XY_NO	A_NO	33264101	33264102	297	RGL2	BC040989	cg03653137	cg03653137	I	A	37	6	33263805	TGGTGTTCCTCGCTGACCACTTGGCCGAACAGCTGACCCTGCTAGATGCG	6	33371783			NA	NA	RGL2;RGL2	NR_028387;NM_004761	Body;Body	chr6:33266302-33267582	N_Shelf			NA				NA	73858	cg03653137
529	cg20590175	132530164	132530166	132530116	132530166		NA		NA	IC	.;chr12_IC:132529782-132530617	0	1	1	XY_NO	A_NO	132515768	132515769	14397	SNORA49	NR_002979	cg20590175	cg20590175	I	T	37	12	132530165	CGGACGTGCGTTAGAAAAATGACCGCACATGACCGCTGGCACAAAGACCA	12	131096118			NA	NA	EP400	NM_015409	Body					NA	12:131095840-131096119			NA	368998	cg20590175
193	cg12843453	880816	880818	880767	880817		NA	rs13356929,rs666408	2	IC	.;chr5_IC:880422-881285	0	1	0	XY_NO	A_NO	883521	883522	2705	BRD9	AL833925	cg12843453	cg12843453	II		37	5	880817	CGTCAGGACAGTGTTGAAGGATGGTGCACACTAGGCCTGTCCAGCCCGTC	5	933817			NA	NA	BRD9;BRD9;BRD9	NR_027633;NM_001009877;NM_023924	Body;Body;Body	chr5:880980-881277	N_Shore			NA	5:933572-934476			TRUE	238090	cg12843453
52	cg26940910	206627836	206627838	206627837	206627887		NA		NA	IC	.;chr1_IC:206627421-206628314	0	1	0	XY_NO	A_NO	206643585	206643586	-15748	IKBKE	NM_001193322	cg26940910	cg26940910	II		37	1	206627837	CGGCAGTGCTCAGGACCTCAGCCGATAAACCACAACCTGGACTTGCCGCC	1	204694460			NA	NA	SRGAP2;SRGAP2;SRGAP2	NM_001170637;NM_015326;NM_001042758	Body;Body;Body					NA	1:204694401-204694602			NA	470136	cg26940910
986	cg22643294	3804770	3804772	3804722	3804772		NA	rs7269911	1	IC	.;chr20_IC:3804515-3804981	0	1	1	XY_NO	A_NO	3801170	3801171	3601	C20orf29	NM_018347	cg22643294	cg22643294	I	C	37	20	3804771	GCCCATGAGAACCTGCTACTGGCTGAGGGCACGCTCCGGCTGCTGACACG	20	3752771	rs7269911		NA	NA	C20orf29	NM_018347	Body	chr20:3800761-3801546	S_Shelf			NA				NA	399720	cg22643294
987	cg12372745	62187665	62187667	62187617	62187667		NA		NA	HC	chr20_HCshore:62187394-62187911;chr20_ICshore:62187017-62188617	0	1	1	XY_NO	A_NO	62187016	62187017	650	C20orf195	CCDS13526	cg12372745	cg12372745	I	A	37	20	62187666	GGCTCATGCTGAGCACCAAGATGCCTGTCGTGTTTGACCGAAAGGCGTCG	20	61658110			NA	NA	C20orf195	NM_024059	Body	chr20:62187125-62187896	Island			NA	20:61657605-61658330			NA	230527	cg12372745
298	cg05461153	148961423	148961425	148961424	148961474		NA		NA	IC	.;chr7_IC:148961369-148961578	0	1	0	XY_NO	A_NO	148959261	148959262	2163	ZNF783	NM_001195220	cg05461153	cg05461153	II		37	7	148961424	CGAGAGAGACTCAGGCATACAGAGGATGCATATTGAGAGCTGATGTGAAG	7	148592357			NA	NA	ZNF783	NR_015357	Body	chr7:148958858-148959891	S_Shore			NA				NA	108394	cg05461153
233	cg04690110	26556828	26556830	26556829	26556879		NA	rs80287740	1	IC	.;chr6_IC:26556747-26556955	16	1	0	XY_NO	A_NO	26556773	26556774	56	TRNA_Lys	.	cg04690110	cg04690110	II		37	6	26556829	CGAGCCCCACGTTGGGCGCTCTGGTTTTCAATCCTAAAATGTTTTCAGGT	6	26664808	rs80287740		NA	NA								NA	6:26664756-26664818	6:26556824-26556904	Unclassified_Cell_type_specific	NA	93736	cg04690110
468	cg24662154	44118093	44118095	44118045	44118095		NA	rs74980806	1	ICshore	.;chr11_ICshore:44116994-44118202	0	1	1	XY_NO	A_NO	44117746	44117747	348	EXT2	NM_000401	cg24662154	cg24662154	I	A	37	11	44118094	CGCAGTCTAACATACTCCTGCCCCGTCCTGACAGGCCCCCGGCCACCCAG	11	44074670			NA	NA	EXT2;EXT2	NM_207122;NM_000401	5'UTR;5'UTR	chr11:44117117-44117994	S_Shore			NA		11:44115748-44118167	Promoter_Associated	NA	432585	cg24662154
709	cg01214054	1349405	1349407	1349357	1349407		NA		NA	IC	.;chr16_IC:1349284-1351476	0	1	1	XY_NO	A_NO	1359153	1359154	-9747	UBE2I	NM_194260	cg01214054	cg01214054	I	A	37	16	1349406	CGGCGATTGGACGGAACCTCTCGGATTCCCCAGTGCTGTGAAATCCACTT	16	1289407			NA	NA								NA	16:1289386-1289659			NA	25506	cg01214054
299	cg04897631	36453646	36453648	36453647	36453697		NA		NA	IC	.;chr7_IC:36453447-36453851	0	1	0	XY_NO	A_NO	36429733	36429734	-23913	KIAA0895	NM_001100425	cg04897631	cg04897631	II		37	7	36453647	CGAGAAGGAAGGCATGGTTGGTATTGTTACGTTTCAAATGTGGGTTAAGC	7	36420172			TRUE	NA	ANLN	NM_018685	Body					NA				NA	97741	cg04897631
710	cg07509252	88725729	88725731	88725729	88725779		NA	rs79616778	1	IC	.;chr16_IC:88725198-88726431	0	1	1	XY_NO	A_NO	88723673	88723674	-2056	MVD	AY203927	cg07509252	cg07509252	I	C	37	16	88725730	CGTGAAAGAGCCTCGCGAGCTGCAGGGCGTGGTTCTCTGCCAGGTGTCCG	16	87253231	rs79616778		NA	NA	MVD	NM_002461	Body	chr16:88725583-88725836	Island			NA	16:87252897-87253314			NA	146468	cg07509252
116	cg13388615	242878808	242878810	242878760	242878810		NA		NA	HC	chr2_HCshore:242878681-242879182;chr2_ICshore:242878315-242879857	0	1	1	XY_NO	A_NO	242912833	242912834	-34024	AK097934	AK097934	cg13388615	cg13388615	I	C	37	2	242878809	CTCAGCGGGCGTGCAGGTTGGTCGTGTGTCCGCTGGAGGCCGCTTTGCCG	2	242527482			NA	NA				chr2:242878602-242879154	Island			NA	2:242527169-242527993			NA	246637	cg13388615
469	cg23040424	123279155	123279157	123279107	123279157	rs75816266	1	rs75816266	1	LC	.;.	0	2	1	XY_NO	A_YES	123252219	123252220	-26936	MIR4493	NR_039714	cg23040424	cg23040424	I	C	37	11	123279156	ACTTTGTGTAGACACAGGATCTAGGTTATGTTAAAACGAGTACTGGAACG	11	122784366		rs75816266	NA	NA								TRUE				NA	406307	cg23040424
53	cg14516704	25559563	25559565	25559563	25559613		NA		NA	IC	.;chr1_IC:25559550-25559818	50	2	3	XY_NO	A_YES	25559012	25559013	-551	SYF2	BC015824	cg14516704	cg14516704	I	A	37	1	25559564	CGGAGGACATCGGATGTGTAACTTCCCCAATTATTCCTGTAGATAACGTT	1	25432151			NA	NA	SYF2;SYF2	NM_207170;NM_015484	TSS1500;TSS1500	chr1:25558563-25559178	S_Shore			NA		1:25558511-25559924	Promoter_Associated	NA	270008	cg14516704
412	cg25202411	135002975	135002977	135002926	135002976		NA		NA	IC	.;chr10_IC:134999398-135003332	0	1	0	XY_NO	A_NO	135010561	135010562	-7585	KNDC1	AK074179	cg25202411	cg25202411	II		37	10	135002976	CGCACCTGCCAGTGCACGCACATGGCCTGACCCCAGCCCCCGGGGTCCTC	10	134852966			NA	NA	KNDC1	NM_152643	Body	chr10:135002717-135002983	Island			NA	10:134850319-134853259			NA	441521	cg25202411
470	cg10553894	68550533	68550535	68550485	68550535		NA	rs75832738	1	IC	.;chr11_IC:68550103-68550780	0	1	1	XY_NO	A_NO	68571596	68571597	-21062	5S_rRNA	.	cg10553894	cg10553894	I	C	37	11	68550534	GAGGAGGGCATCGGATGAGCGCATCTTCACCCGAGATGCATCTCCTGCCG	11	68307110		rs75832738	NA	NA	CPT1A;CPT1A	NM_001876;NM_001031847	Body;Body	chr11:68550231-68550593	Island			NA	11:68306808-68307114			NA	200500	cg10553894
812	cg16177058	79862474	79862476	79862426	79862476		NA		NA	LC	.;.	0	1	1	XY_NO	A_NO	79860071	79860072	2404	NPB	NM_148896	cg16177058	cg16177058	I	T	37	17	79862475	CGGGCAGACGGCACCTGCAGCCTGAAACGCACCGCTCCTGCGTGCGCCCC	17	77455767			NA	NA	PCYT2	NM_002861	3'UTR	chr17:79859808-79860963	S_Shore			NA				NA	297613	cg16177058
631	cg00268685	40761720	40761722	40761721	40761771		NA		NA	LC	.;.	0	1	0	XY_NO	A_NO	40763159	40763160	-1438	CHST14	NM_130468	cg00268685	cg00268685	II		37	15	40761721	CGCAAACTTCTGGTGCAGCAAATGGACAGGTGGTAGCCTGCAGATGCACT	15	38549013			NA	NA	CHST14	NM_130468	TSS1500	chr15:40763162-40764196	N_Shore			NA				NA	5751	cg00268685
813	cg13607699	42295917	42295919	42295917	42295967		NA		NA	HC	chr17_HCshore:42295649-42299768;chr17_ICshore:42295438-42300177	0	1	1	XY_NO	A_NO	42295869	42295870	-48	UBTF	AK308321	cg13607699	cg13607699	I	C	37	17	42295918	TTTTTGGCTGGGGTTGGGAAGCGGGGCGGAGGGCGGGCGCTCGCTGCACG	17	39651444			NA	NA	UBTF;UBTF;UBTF	NM_001076684;NM_014233;NM_001076683	5'UTR;TSS1500;5'UTR	chr17:42295861-42299719	Island			NA	17:39651256-39653365	17:42294752-42297183	Promoter_Associated	NA	251340	cg13607699
941	cg09489285	41860453	41860455	41860453	41860503		NA		NA	IC	.;chr19_IC:41860449-41860890	50	1	1	XY_NO	A_NO	41859830	41859831	-623	TGFB1	NM_000660	cg09489285	cg09489285	I	A	37	19	41860454	GCTGACCCCAGCTAAGGCATGGCACCGCTTCTGTCCTTTCTAGGACCTCG	19	46552294			NA	NA	B9D2;TGFB1	NM_030578;NM_000660	3'UTR;TSS1500	chr19:41858527-41860100	S_Shore			NA		19:41859743-41861303	Promoter_Associated	NA	181914	cg09489285
942	cg04414542	1947831	1947833	1947783	1947833		NA		NA	IC	.;chr19_IC:1947385-1950726	0	1	1	XY_NO	A_NO	1941160	1941161	6672	CSNK1G2	NM_001319	cg04414542	cg04414542	I	C	37	19	1947832	CACGCTGGTCAGGCCTGTACGCCGTGGAGAGGGGCGCTGTGTGGGGCTCG	19	1898832			NA	NA	CSNK1G2	NM_001319	5'UTR	chr19:1947721-1948042	Island			NA	19:1898417-1899042			NA	88607	cg04414542
194	cg12595026	1565221	1565223	1565221	1565271		NA		NA	LC	.;.	0	1	1	XY_NO	A_NO	1568683	1568684	3462	CR749689	CR749689	cg12595026	cg12595026	I	C	37	5	1565222	CGCCGCCCTCTGTGCAAGGCTCTGAGTGGGGCTGCCTGGAAGAGGAGCCC	5	1618222			NA	NA								TRUE				NA	234209	cg12595026
471	cg17630127	60196777	60196779	60196778	60196828		NA	rs79901553	1	IC	.;chr11_IC:60196600-60196897	28	1	0	XY_NO	A_NO	60197061	60197062	-283	MS4A5	NM_023945	cg17630127	cg17630127	II		37	11	60196778	CTAGATGATCTACATATAAAGACATTTTAGGGACCGCGCATGGTGGCTCG	11	59953354	rs79901553		NA	TRUE	MS4A5	NM_023945	TSS1500					NA				NA	322033	cg17630127
413	cg08605347	533358	533360	533309	533359		NA	rs2096134	1	IC	.;chr10_IC:532633-534015	0	1	0	XY_NO	A_NO	531103	531104	-2255	DIP2C	AK310613	cg08605347	cg08605347	II		37	10	533359	ACACACAAGCTGGTCAACTCACTTTTCCTAGTGAAAGGCGGGCAGTCTCG	10	523359			NA	NA	DIP2C	NM_014974	Body	chr10:530713-531099	S_Shelf			NA	10:523349-523487			NA	166406	cg08605347
814	cg00248875	79256143	79256145	79256144	79256194		NA		NA	IC	.;chr17_IC:79255801-79256734	0	1	0	XY_NO	A_NO	79259513	79259514	3370	SLC38A10	AK128330	cg00248875	cg00248875	II		37	17	79256144	AGAGAGCCCGGTGGTGAGCAGGCACGGGCTGTGGCCAAGACCCCCTGCCG	17	76870739			NA	NA	SLC38A10;SLC38A10	NM_001037984;NM_138570	Body;Body	chr17:79255960-79256323	Island			NA	17:76870566-76871339			NA	5333	cg00248875
530	cg01176103	109204855	109204857	109204806	109204856		NA		NA	IC	.;chr12_IC:109204356-109205848	0	1	0	XY_NO	A_NO	109198959	109198960	-5896	SSH1	AB037719	cg01176103	cg01176103	II		37	12	109204856	CTGTAATCACTCCCACTGATACTTCATGAGCTAAACTCCCCAATCAGACG	12	107728985			NA	NA	SSH1;SSH1;SSH1	NM_001161331;NM_001161330;NM_018984	Body;Body;Body					NA	12:107728647-107729063			NA	24752	cg01176103
54	cg26189021	110757769	110757771	110757770	110757820		NA		NA	IC	.;chr1_IC:110757595-110757807	0	1	0	XY_NO	A_NO	110753335	110753336	4435	KCNC4	NM_004978	cg26189021	cg26189021	II		37	1	110757770	CGATACAAATGGAAAGTGAACTGAGCTGATTATGAGAGCCTGTTGCCTAG	1	110559293			NA	NA	KCNC4;KCNC4;KCNC4	NM_001039574;NM_153763;NM_004978	Body;Body;Body	chr1:110752256-110754794	S_Shelf			NA				NA	456988	cg26189021
531	cg15785868	110156355	110156357	110156307	110156357		NA	rs79096366	1	HC	chr12_HCshore:110156174-110156729;chr12_ICshore:110156109-110156712	0	1	1	XY_NO	A_NO	110152186	110152187	4170	C12orf34	NM_032829	cg15785868	cg15785868	I	C	37	12	110156356	GGGGTGAGAACGAGGAGGCGCGCACAAAAGGGCCGCTTTATTACCTCCCG	12	108640739			NA	NA	C12orf34	NM_032829	5'UTR	chr12:110156267-110156496	Island			NA	12:108640666-108640905	12:110156194-110157952	Unclassified	NA	291200	cg15785868
169	cg12858909	46391158	46391160	46391158	46391208		NA		NA	ICshore	.;chr4_ICshore:46391012-46392750	0	1	1	XY_NO	A_NO	46391395	46391396	237	GABRA2	NM_001114175	cg12858909	cg12858909	I	T	37	4	46391159	CGCCACAACCCCCTCAACCAAGACCACCTCCGCAACCACAGCGGGAAAAG	4	46085916			NA	NA	GABRA2;GABRA2;GABRA2	NM_001114175;NM_001114175;NM_000807	5'UTR;1stExon;5'UTR	chr4:46391903-46392572	N_Shore		RDMR	NA				NA	238336	cg12858909
414	cg25987208	8079617	8079619	8079617	8079667		NA		NA	HC	chr10_HCshore:8079120-8079629;chr10_ICshore:8078721-8080221	3	1	1	XY_NO	A_NO	8095411	8095412	15794	BC036297	BC036297	cg25987208	cg25987208	I	A	37	10	8079618	CGGATTGTCACTGTTGTTTTCTTATTTTTCTCCAGATCGGGAGTTTTTCG	10	8119624			NA	NA				chr10:8077829-8078378	S_Shore			NA	10:8119548-8119851	10:8079499-8079726	Unclassified_Cell_type_specific	NA	453575	cg25987208
711	cg07130416	2052618	2052620	2052570	2052620		NA		NA	HC	chr16_HCshore:2052159-2052765;chr16_ICshore:2052036-2053272	0	1	1	XY_NO	A_NO	2052423	2052424	-195	ZNF598	BC010990	cg07130416	cg07130416	I	T	37	16	2052619	CGAGCGCTACCTGGACAATGATGAGCTGCTTAAGCACCTGCGCCGCGACC	16	1992620			NA	NA	ZNF598	NM_178167	Body	chr16:2052209-2052718	Island			NA	16:1992168-1992719			NA	139327	cg07130416
234	cg12257344	31701287	31701289	31701239	31701289		NA		NA	LC	.;.	0	1	1	XY_NO	A_NO	31704340	31704341	3053	CLIC1	NM_001288	cg12257344	cg12257344	I	C	37	6	31701288	CGGGTAGGAGACATTAGGGGCACCTGGACGTTCAGATATCAGGGAGATGA	6	31809267			NA	NA	CLIC1	NM_001288	Body	chr6:31695894-31698245	S_Shelf			NA				NA	228955	cg12257344
351	cg22839093	144668198	144668200	144668198	144668248		NA		NA	IC	.;chr8_IC:144668035-144669327	0	1	1	XY_NO	A_NO	144672250	144672251	4052	EEF1D	BC000678	cg22839093	cg22839093	I	C	37	8	144668199	GCTCTGTGACCTCCATGCCCGGACTGCCACGGACAGTGTTCTTATTCTCG	8	144739342			NA	NA	EEF1D;EEF1D;EEF1D;EEF1D;EEF1D;EEF1D;EEF1D	NM_001130056;NM_001130057;NM_032378;NM_001130055;NM_001960;NM_001130054;NM_001130053	Body;Body;Body;Body;Body;Body;Body					NA	8:144739313-144739598			NA	402912	cg22839093
170	cg18849737	187475783	187475785	187475783	187475833		NA		NA	IC	.;chr4_IC:187475721-187475948	0	1	1	XY_NO	A_NO	187476536	187476537	753	MTNR1A	NM_005958	cg18849737	cg18849737	I	A	37	4	187475784	TCCGGCAGGCGGCGGCTCCTCCAAGTAAACAAGTTGACACTTTAAAAACG	4	187712778			NA	NA	MTNR1A	NM_005958	Body	chr4:187476279-187476844	N_Shore			NA	4:187712778-187712886	4:187475464-187476021	Unclassified_Cell_type_specific	NA	341846	cg18849737
1019	cg01188914	22306262	22306264	22306213	22306263		NA		NA	ICshore	.;chr22_ICshore:22305812-22307832	46	1	0	XY_NO	A_NO	22307249	22307250	987	PPM1F	BC013798	cg01188914	cg01188914	II		37	22	22306263	AACTCAATCAAGGTCTCTGGATGCCCAATGCCTTTGGTATTTCCACCTCG	22	20636263			NA	NA	PPM1F	NM_014634	5'UTR	chr22:22306554-22307402	N_Shore			NA		22:22306231-22307778	Promoter_Associated	NA	25009	cg01188914
472	cg06844209	66629643	66629645	66629643	66629693		NA		NA	IC	.;chr11_IC:66629505-66629795	0	1	1	XY_NO	A_NO	66624875	66624876	4769	LRFN4	NM_024036	cg06844209	cg06844209	I	C	37	11	66629644	GTCGTGCACATAGGCAGAGGTGTGTCGCGACATCAGCTGTCGACATCACG	11	66386220			NA	NA	PC;PC;PC	NM_022172;NM_000920;NM_001040716	Body;Body;Body	chr11:66631254-66631470	N_Shore			NA	11:66386141-66386221			NA	133613	cg06844209
943	cg26652079	5707315	5707317	5707315	5707365		NA		NA	IC	.;chr19_IC:5706295-5707953	0	1	1	XY_NO	A_NO	5720175	5720176	12860	LONP1	BC109218	cg26652079	cg26652079	I	A	37	19	5707316	CACGCAGCTGGAGGGCCTGTGAAGTATCCGTAGGATGCGTTTCCAGCACG	19	5658316			NA	NA	LONP1	NM_004793	Body	chr19:5707315-5707524	Island			NA	19:5657883-5658765			NA	464972	cg26652079
300	cg09159452	2609860	2609862	2609812	2609862		NA		NA	IC	.;chr7_IC:2609586-2610055	0	1	1	XY_NO	A_NO	2598631	2598632	11230	IQCE	AK309646	cg09159452	cg09159452	I	A	37	7	2609861	GGCGAGGCAGGCGATGATGTTTTCCTGCTTTCCGAGTTTGTCGTTTTCCG	7	2576387			NA	NA	IQCE;IQCE	NM_001100390;NM_152558	Body;Body					NA	7:2576174-2576500			NA	176103	cg09159452
712	cg00110609	4311798	4311800	4311798	4311848		NA		NA	IC	.;chr16_IC:4311185-4312128	0	1	1	XY_NO	A_NO	4303789	4303790	-8009	LOC100507501	NR_039999	cg00110609	cg00110609	I	C	37	16	4311799	CGCACCGAGCGCTCCTTGTCCAGCTGCTGCCGCAGCTCAATCATCTCCCG	16	4251800			NA	NA	TFAP4	NM_003223	Body	chr16:4311695-4311942	Island			NA	16:4251697-4251943	16:4311591-4312149	Gene_Associated_Cell_type_specific	TRUE	2561	cg00110609
532	cg12819747	112622700	112622702	112622700	112622750		NA		NA	IC	.;chr12_IC:112621878-112623397	0	1	1	XY_NO	A_NO	112666061	112666062	43361	C12orf51	AK054654	cg12819747	cg12819747	I	C	37	12	112622701	CGCGGTGGAACCACAGCATGTCCTCGGGCTTGCTGCCTCCGATGCTGAGC	12	111107084			NA	NA	C12orf51	NM_001109662	Body	chr12:112622182-112622815	Island			NA	12:111106566-111107503	12:112622600-112622870	Unclassified_Cell_type_specific	NA	237767	cg12819747
235	cg13855924	39281182	39281184	39281134	39281184		NA		NA	HC	chr6_HCshore:39280851-39282359;chr6_ICshore:39280591-39282352	0	1	1	XY_NO	A_NO	39282236	39282237	1054	KCNK17	NM_031460	cg13855924	cg13855924	I	C	37	6	39281183	CCGAAGACTCGGAGTAAAGCGGGTTCAGCCAGAGAGCGGCCCTGCGTCCG	6	39389161			NA	NA	KCNK17;KCNK17	NM_031460;NM_001135111	Body;Body	chr6:39281135-39282215	Island		DMR	TRUE	6:39388714-39390170			NA	256355	cg13855924
352	cg11227064	6479775	6479777	6479727	6479777		NA	rs77860145	1	IC	.;chr8_IC:6478832-6480046	0	1	1	XY_NO	A_NO	6420783	6420784	-58992	ANGPT2	NM_001147	cg11227064	cg11227064	I	C	37	8	6479776	CAGTGTGACCGTAATGTCCCACTCTGGCGTTCATGGAGCTGCGCCAGGCG	8	6467184			NA	NA	MCPH1	NM_024596	Body					NA	8:6467145-6467258			NA	211651	cg11227064
944	cg21300382	13248091	13248093	13248091	13248141		NA		NA	IC	.;chr19_IC:13248000-13249528	0	1	1	XY_NO	A_NO	13260406	13260407	12315	STX10	CU677876	cg21300382	cg21300382	I	T	37	19	13248092	CGTGTACATCACAAGGGCGCAGCTGATGAACTGCCACGTCAGCGCAGGCA	19	13109092			NA	NA	NACC1	NM_052876	Body	chr19:13248997-13249238	N_Shore			NA		19:13248091-13248137	Gene_Associated_Cell_type_specific	NA	380201	cg21300382
988	cg04486506	62577862	62577864	62577814	62577864		NA		NA	IC	.;chr20_IC:62577598-62578064	0	1	1	XY_NO	A_NO	62574078	62574079	-3784	MIR647	NR_030377	cg04486506	cg04486506	I	A	37	20	62577863	CGGGCGGCCGCCCTGGTACAATGAACACGGCACGCAATCCAAAGAGGCCT	20	62048307			NA	NA	UCKL1	NM_017859	Body	chr20:62575724-62576052	S_Shore			NA	20:62048203-62048311			NA	89913	cg04486506
144	cg01101773	15901649	15901651	15901601	15901651		NA	rs80272834	1	HC	chr3_HCshore:15900230-15902028;chr3_ICshore:15900342-15902476	0	1	1	XY_NO	A_NO	15901052	15901053	-597	ANKRD28	AB002377	cg01101773	cg01101773	I	C	37	3	15901650	GGGAGGTGGGGAACGGCCCGGGACTCGCACGTGGAGGTGGAGCGCGGACG	3	15876654		rs80272834	NA	NA	ANKRD28	NM_015199	TSS1500	chr3:15900497-15901990	Island			NA	3:15875454-15876994	3:15900237-15901921	Promoter_Associated	TRUE	23256	cg01101773
989	cg20901426	61443714	61443716	61443714	61443764	rs41309371	1	rs41309371	1	IC	.;chr20_IC:61443425-61443988	0	1	1	XY_NO	A_NO	61448413	61448414	-4698	COL9A3	NM_001853	cg20901426	cg20901426	I	C	37	20	61443715	CGGCAGAGTGCCCTGGACTACTTCATGTTCGCCGTGCGCTGCCGACACCA	20	60914160		rs41309371	NA	NA	OGFR	NM_007346	Body	chr20:61443567-61443820	Island			NA	20:60913971-60914597			NA	373730	cg20901426
945	cg21450784	519608	519610	519608	519658		NA		NA	HC	chr19_HCshore:518649-519946;chr19_ICshore:518654-521277	0	1	1	XY_NO	A_NO	507881	507882	11728	Mir_324	.	cg21450784	cg21450784	I	A	37	19	519609	CGCGGGAGCCCCTGCCCCACGCTAATAAAATGTGTTGCGAGGCTGACGCT	19	470609			NA	NA	C19orf20	NM_033513	3'UTR	chr19:518847-519905	Island			NA	19:469862-470886			NA	382091	cg21450784
236	cg11405200	14212127	14212129	14212079	14212129		NA	rs74573794	1	ICshore	.;chr6_ICshore:14210898-14212395	0	1	1	XY_NO	A_NO	14117864	14117865	94264	CD83	NM_001040280	cg11405200	cg11405200	I	T	37	6	14212128	CGCCTGGCGCCTGCGGCGAGGTCAACTGAGGTCAGACGAGCTTATCTCTC	6	14320107			NA	NA				chr6:14211081-14211744	S_Shore			TRUE	6:14319834-14320108	6:14210614-14212383	Promoter_Associated	NA	214634	cg11405200
145	cg04602284	119422282	119422284	119422234	119422284		NA		NA	HC	chr3_HCshore:119421779-119422591;chr3_ICshore:119421661-119422494	0	1	1	XY_NO	A_NO	119421882	119421883	401	C3orf15	AK302699	cg04602284	cg04602284	I	C	37	3	119422283	AGGTGGCCGCACTCAGGTTGGGGTCGGGGGTTCGGGTACATCGAAAGGCG	3	120904973			NA	NA	C3orf15	NM_033364	Body	chr3:119421855-119422334	Island			TRUE	3:120904546-120905024			NA	92161	cg04602284
117	cg03287111	121625633	121625635	121625634	121625684		NA		NA	IC	.;chr2_IC:121624773-121625898	0	1	0	XY_NO	A_NO	121554866	121554867	70768	GLI2	BC111410	cg03287111	cg03287111	II		37	2	121625634	CTCAGAAGAAACTCTCAGTTCAGAGTTCTCACTGGTACCCCGAGAGTTCG	2	121342104			NA	NA	GLI2	NM_005270	Body	chr2:121624827-121625209	S_Shore			TRUE	2:121341980-121342269			TRUE	66560	cg03287111
815	cg27125849	59473673	59473675	59473673	59473723		NA		NA	HC	chr17_HCshore:59472852-59478732;chr17_ICshore:59472897-59479366	0	1	1	XY_NO	A_NO	59477256	59477257	-3582	TBX2	BC070054	cg27125849	cg27125849	I	C	37	17	59473674	ATGGGGCGGGGGACGCGGGGAGAGCGGGCGGCTCGACTCCCTCCTGGTCG	17	56828456			NA	NA				chr17:59473060-59483266	Island		DMR	NA	17:56827865-56829913	17:59473418-59473780	Unclassified_Cell_type_specific	NA	473324	cg27125849
713	cg07967665	27542327	27542329	27542278	27542328		NA		NA	IC	.;chr16_IC:27542098-27542349	0	1	0	XY_NO	A_NO	27561250	27561251	18923	GTF3C1	BC151847	cg07967665	cg07967665	II		37	16	27542328	ACCTCCAAAATGTTTCTCAAACAATTCCAGCCCTCATGACCACAACCTCG	16	27449829			NA	NA	GTF3C1	NM_001520	Body					TRUE				NA	154859	cg07967665
1020	cg25836061	19939027	19939029	19938979	19939029		NA		NA	IC	.;chr22_IC:19938412-19939380	0	1	1	XY_NO	A_NO	19939044	19939045	-16	COMT	NM_001135162	cg25836061	cg25836061	I	C	37	22	19939028	CGGGAGTCACATGGTTTGATTTGTGATCCAGTGGTCCGGAAGAATATCGG	22	18319028			NA	NA	COMT;COMT;COMT	NM_001135161;NM_000754;NM_001135162	5'UTR;5'UTR;TSS200					NA				NA	451359	cg25836061
301	cg02006082	7111825	7111827	7111826	7111876		NA	rs79575106	1	LC	.;.	48	1	0	XY_NO	A_NO	7136416	7136417	24591	LOC100131257	NR_034022	cg02006082	cg02006082	II		37	7	7111826	TTTACGAGTAACATCATCTCCTCCCCATTGGGATATTACGAAGAATCTCG	7	7078351	rs79575106		NA	NA								NA	7:7078266-7078407			NA	41134	cg02006082
55	cg00929523	157948874	157948876	157948825	157948875		NA		NA	IC	.;chr1_IC:157948580-157949222	0	1	0	XY_NO	A_NO	157963062	157963063	-14187	KIRREL	AK297788	cg00929523	cg00929523	II		37	1	157948875	CGGCAGGGACTCAGTCTCCCATTTCATTAACTGGAAAATAAACTAGAGCC	1	156215499			NA	NA				chr1:157948720-157949053	Island			NA	1:156215379-156215656			NA	19530	cg00929523
473	cg10580341	889147	889149	889147	889197		NA		NA	IC	.;chr11_IC:888076-889491	0	1	1	XY_NO	A_NO	882175	882176	-6972	AX747537	AX747537	cg10580341	cg10580341	I	C	37	11	889148	CGGCCTCCAGAACAGCGTCCTCCCAGATCCGAGGGGAGACGGTGACACGA	11	879148			NA	NA	CHID1;CHID1;CHID1;CHID1;CHID1	NM_001142677;NM_023947;NM_001142675;NM_001142674;NM_001142676	Body;Body;Body;Body;Body	chr11:890191-890506	N_Shore			NA	11:879137-879270			NA	200891	cg10580341
816	cg04805065	17717946	17717948	17717946	17717996		NA		NA	IC	.;chr17_IC:17717918-17718120	0	1	1	XY_NO	A_NO	17717244	17717245	-702	MIR33B	NR_030361	cg04805065	cg04805065	I	A	37	17	17717947	CGGGGCAGGTGCTCCACCAGCGGGCACAGCCGCTCAGCCGCCTCCTCATC	17	17658672	rs56088670	rs36027058	NA	NA	MIR33B;SREBF1;SREBF1	NR_030361;NM_004176;NM_001005291	TSS1500;Body;Body	chr17:17715696-17716219	S_Shore			NA		17:17717281-17717969	Unclassified_Cell_type_specific	NA	95903	cg04805065
714	cg02497428	21665137	21665139	21665088	21665138		NA	rs8054825	1	LC	.;.	50	1	0	XY_NO	A_NO	21663986	21663987	-1151	IGSF6	AK293703	cg02497428	cg02497428	II		37	16	21665138	CGCAGCCTAAGCCAGGCACACTTGCCCATGCCCTGGAATGGAGAGCCAGT	16	21572639			NA	TRUE	METTL9;IGSF6;METTL9	NM_001077180;NM_005849;NM_016025	Body;TSS1500;Body					NA				NA	50892	cg02497428
990	cg11152033	61542495	61542497	61542447	61542497		NA		NA	IC	.;chr20_IC:61542012-61543476	0	1	1	XY_NO	A_NO	61545757	61545758	3262	DIDO1	BC000770	cg11152033	cg11152033	I	C	37	20	61542496	CCCGCTTCCTGCGAAGGCGATTCTGAAGCTCTTTCAAGGTCAGGCCATCG	20	61012941			NA	NA	DIDO1;DIDO1;DIDO1;DIDO1	NM_080796;NM_033081;NM_022105;NM_080797	Body;Body;Body;Body	chr20:61542354-61542877	Island			NA	20:61012589-61013417			NA	210335	cg11152033
715	cg12981843	779217	779219	779168	779218		NA		NA	ICshore	.;chr16_ICshore:776469-779977	0	1	0	XY_NO	A_NO	777265	777266	1953	HAGHL	AK293575	cg12981843	cg12981843	II		37	16	779218	TGAGCATCTCTGGCTTGGGGGAGGCTGCTCATTAAGTGCCTGCCTGCCCG	16	719219			NA	NA	HAGHL;HAGHL	NM_032304;NM_207112	Body;3'UTR	chr16:776636-779417	Island			NA	16:716592-719863			NA	240180	cg12981843
237	cg20618109	33287198	33287200	33287149	33287199		NA	rs2051625	1	LC	.;.	0	1	0	XY_NO	A_NO	33285718	33285719	-1480	ZBTB22	NM_001145338	cg20618109	cg20618109	II		37	6	33287199	CGGAAGGAGAAGAAGCAAACAGGATCAGGGCCATTAGGAAACAGGTAATA	6	33395177			NA	NA	DAXX;DAXX;ZBTB22;DAXX;DAXX	NM_001141969;NR_024517;NM_001145338;NM_001350;NM_001141970	Body;Body;TSS1500;Body;Body	chr6:33288733-33289008	N_Shore			NA				NA	369399	cg20618109
817	cg03401213	49242503	49242505	49242504	49242554		NA		NA	LC	.;.	0	1	0	XY_NO	A_NO	49242795	49242796	-291	NME2	NM_001018137	cg03401213	cg03401213	II		37	17	49242504	CGAGACCTGTTTTCACAGTTGACATTTGGTAATCCAAATGAGAGTGTGTT	17	46597503			NA	NA	NME2;NME2;NME1-NME2;NME2	NM_001018137;NM_002512;NM_001018136;NM_001018139	TSS1500;TSS1500;Body;TSS1500	chr17:49243620-49244647	N_Shore			NA				NA	68814	cg03401213
946	cg16736685	42584650	42584652	42584602	42584652		NA		NA	IC	.;chr19_IC:42584087-42585407	0	1	1	XY_NO	A_NO	42582758	42582759	1893	ZNF574	CCDS12596	cg16736685	cg16736685	I	A	37	19	42584651	CTTCTTGCTGCGTCGGCTGCTGGAGGTGCACCAGCTCGTGGTCCATGCCG	19	47276491			NA	NA	ZNF574	NM_022752	Body	chr19:42584516-42584755	Island			NA	19:47276045-47277057			NA	307824	cg16736685
818	cg15696816	17713885	17713887	17713885	17713935		NA		NA	HC	chr17_HCshore:17712903-17714624;chr17_ICshore:17712344-17714590	0	1	1	XY_NO	A_NO	17715369	17715370	1484	SREBP-1	S66168	cg15696816	cg15696816	I	C	37	17	17713886	CACGAGAGATCTGGCAAAGGCTGGGCGGGAAGGCCCCTGGACGCGTTCCG	17	17654611			NA	NA	RAI1	NM_030665	3'UTR	chr17:17712911-17714456	Island			NA	17:17653519-17654900			TRUE	289752	cg15696816
474	cg00221747	2152427	2152429	2152427	2152477		NA		NA	IC	.;chr11_IC:2152250-2153430	0	1	1	XY_NO	A_NO	2154903	2154904	2476	INS-IGF2	X06160	cg00221747	cg00221747	I	T	37	11	2152428	CGGGTGTATCCCAAATGCCGCCGGCCGCACACTCAGGCCGCACCATCTGA	11	2109004			NA	NA	INS-IGF2;IGF2;IGF2;IGF2	NR_003512;NM_001007139;NM_000612;NM_001127598	Body;3'UTR;3'UTR;3'UTR	chr11:2154033-2154387	N_Shore			NA	11:2108993-2109154			NA	4769	cg00221747
302	cg16232530	1097130	1097132	1097082	1097132		NA		NA	ICshore	.;chr7_ICshore:1096204-1098831	0	1	1	XY_NO	A_NO	1097140	1097141	-9	GPR146	NM_138445	cg16232530	cg16232530	I	C	37	7	1097131	TTTGGGACGGGACGCGAGCTGACCACCTGTTCCTTCTTTCCGCAGGGTCG	7	1063657			NA	NA	C7orf50;C7orf50;GPR146;C7orf50	NM_001134395;NM_032350;NM_138445;NM_001134396	Body;Body;TSS200;Body	chr7:1097405-1097953	N_Shore			NA	7:1062770-1064945			NA	298510	cg16232530
303	cg17625535	4807524	4807526	4807476	4807526		NA	rs9690260	1	IC	.;chr7_IC:4806444-4808214	0	1	1	XY_NO	A_NO	4815261	4815262	-7736	KIAA0415	AB007875	cg17625535	cg17625535	I	T	37	7	4807525	CGGACCCCACTCGCCACCCTGCGAGGGGCCGCGGTACCCACCGAGATCCC	7	4774051			NA	NA	FOXK1	NM_001037165	3'UTR	chr7:4806860-4807086	S_Shore			NA	7:4774010-4774087			NA	321977	cg17625535
819	cg16395248	78327564	78327566	78327516	78327566		NA	rs78725532,rs78740161	2	IC	.;chr17_IC:78325655-78328075	0	1	1	XY_NO	A_NO	78360049	78360050	-32484	KIAA1554	AL161961	cg16395248	cg16395248	I	C	37	17	78327565	CGGCGGCGACTCCTCTAGCTCCCAATGCAAAAGCGTTTAAAGATGCAGCT	17	75942160		rs78740161	NA	NA	RNF213;LOC100294362	NM_020914;NR_029376	Body;Body	chr17:78327673-78327966	N_Shore			NA	17:75941797-75942511			NA	301424	cg16395248
947	cg24414182	54370947	54370949	54370947	54370997		NA		NA	ICshore	.;chr19_ICshore:54369262-54371281	0	1	1	XY_NO	A_NO	54371136	54371137	-188	MYADM	NM_001020819	cg24414182	cg24414182	I	C	37	19	54370948	GGCCAAGAGCAGACCACGCCCCCCAGAGTAAAAGTAGCGTGGAGCTCCCG	19	59062760			NA	NA	MYADM;MYADM;MYADM	NM_138373;NM_001020819;NM_001020820	TSS200;TSS200;5'UTR	chr19:54371854-54372990	N_Shore			NA	19:59062538-59062913	19:54370599-54371191	Promoter_Associated	NA	428586	cg24414182
820	cg17559031	79673091	79673093	79673091	79673141		NA	rs12942665	1	IC	.;chr17_IC:79672565-79674807	0	1	1	XY_NO	A_NO	79670399	79670400	2693	SLC25A10	AK297076	cg17559031	cg17559031	I	T	37	17	79673092	AGAAAATGACAACCCGCCATGGGACTGACGGGCACGCTGCGCTTCTGACG	17	77283497	rs12942665		NA	NA	MRPL12	NM_002949	Body	chr17:79674200-79674665	N_Shore			NA	17:77283444-77283619			NA	321062	cg17559031
716	cg05976575	66613581	66613583	66613581	66613631		NA		NA	HC	chr16_HCshore:66612555-66613729;chr16_ICshore:66612552-66613909	0	1	1	XY_NO	A_NO	66613350	66613351	232	CMTM2	NM_001199317	cg05976575	cg05976575	I	A	37	16	66613582	CCTTTTGAGGTTTGTCCGATGGCTCCTTACCGTCCTTCTTGTCTTCCTCG	16	65171083			NA	NA	CMTM2	NM_144673	1stExon	chr16:66612749-66613412	S_Shore			TRUE	16:65170251-65171217			NA	117841	cg05976575
56	cg05062446	219347251	219347253	219347203	219347253		NA		NA	HC	chr1_HCshore:219346917-219347674;chr1_ICshore:219346957-219347736	0	1	1	XY_NO	A_NO	219347191	219347192	61	LYPLAL1	AY341430	cg05062446	cg05062446	I	A	37	1	219347252	GAACCGCATGACTGGCAGTGGCATCAGCGATGGCGGCTGCGTCGGGGTCG	1	217413875			NA	NA	LYPLAL1	NM_138794	1stExon	chr1:219347109-219347572	Island			NA	1:217413733-217414126	1:219346535-219348350	Promoter_Associated	TRUE	100954	cg05062446
382	cg03900284	133769694	133769696	133769695	133769745		NA		NA	LC	.;.	0	1	0	XY_NO	A_NO	133769224	133769225	-470	QRFP	NM_198180	cg03900284	cg03900284	II		37	9	133769695	CGAGTTGCTCCTGAAAGCCAGAAACAGATTGGATGGTCCTGGCCTAATTC	9	132759516			NA	TRUE	QRFP	NM_198180	TSS1500					NA				NA	78539	cg03900284
415	cg23076870	135174002	135174004	135173954	135174004		NA	rs12571838,rs56079254,rs57180584,rs9971339	4	IC	.;chr10_IC:135173809-135174220	0	1	1	XY_NO	A_NO	135171528	135171529	-2474	C10orf125	NM_001098483	cg23076870	cg23076870	I	T	37	10	135174003	CGCAAAGGGGACACACGCATGCTCTGCGACCGCTTGCCTCGGAGGCATTG	10	135023993		rs9971339	NA	NA				chr10:135170645-135171954	S_Shelf			NA				NA	406991	cg23076870
948	cg05606136	18336055	18336057	18336006	18336056		NA		NA	HC	chr19_HCshore:18334889-18336288;chr19_ICshore:18333756-18337556	0	1	0	XY_NO	A_NO	18335302	18335303	-753	PDE4C	NM_001098819	cg05606136	cg05606136	II		37	19	18336056	CCATTGGCCAGGGGGGTAAACTGAGCCAGGGAGGCTCGGACTTGGGTTCG	19	18197056			NA	NA	PDE4C;PDE4C;PDE4C	NM_001098819;NM_001098818;NM_000923	TSS1500;Body;Body	chr19:18335072-18337375	Island			TRUE	19:18195658-18197600	19:18334742-18336694	Promoter_Associated	NA	111010	cg05606136
416	cg05492532	134566754	134566756	134566705	134566755		NA		NA	HC	chr10_HCshore:134566370-134567000;chr10_ICshore:134565841-134567983	0	1	0	XY_NO	A_NO	134599536	134599537	32782	NKX6-2	NM_177400	cg05492532	cg05492532	II		37	10	134566755	GTGCCCAGAAATTGGCAGTTGTCCCCATCGACGGAGGGTCAAGGTGGTCG	10	134416745			NA	NA	INPP5A	NM_005539	Body	chr10:134566441-134566916	Island			NA	10:134416432-134416894			NA	108973	cg05492532
171	cg18077418	6921773	6921775	6921724	6921774		NA		NA	IC	.;chr4_IC:6921408-6921839	50	11	0	XY_NO	A_YES	6911494	6911495	10280	TBC1D14	NM_020773	cg18077418	cg18077418	II		37	4	6921774	TGAACTCCTGGGCTCAAGAGATCTCCCTGCCTCAGCCTTCTCAGTAGCCG	4	6972675			NA	NA	TBC1D14;TBC1D14	NM_020773;NM_001113361	5'UTR;5'UTR	chr4:6925211-6925591	N_Shelf			NA				NA	329050	cg18077418
383	cg14364472	139394548	139394550	139394548	139394598		NA	rs4880054	1	LC	.;.	0	1	1	XY_NO	A_NO	139408002	139408003	13454	NOTCH1	BC032414	cg14364472	cg14364472	I	T	37	9	139394549	GCTGCCGCTCGGTGCCTGCAGACCTAGGGCTCAGCTTGCCGGTGAGCTCG	9	138514370	rs4880054		NA	NA	NOTCH1	NM_017617	Body	chr9:139395020-139395287	N_Shore			NA				NA	266975	cg14364472
304	cg24127989	128049507	128049509	128049458	128049508		NA		NA	HC	chr7_HCshore:128049330-128050331;chr7_ICshore:128049349-128050679	0	1	0	XY_NO	A_NO	128050035	128050036	528	IMPDH1	NM_183243	cg24127989	cg24127989	II		37	7	128049508	GCAAGCACTGTTTGAACCCCAGGAGTTGGAGCCACCTGAACGGGGTGTCG	7	127836744			NA	TRUE	IMPDH1;IMPDH1;IMPDH1;IMPDH1	NM_001142576;NM_183243;NM_000883;NM_001102605	Body;Body;Body;Body	chr7:128049499-128050488	Island			NA				NA	424154	cg24127989
146	cg16053281	196387057	196387059	196387009	196387059		NA		NA	HC	chr3_HCshore:196386829-196387520;chr3_ICshore:196386406-196387832	0	1	1	XY_NO	A_NO	196366655	196366656	20403	LRRC33	NM_198565	cg16053281	cg16053281	I	T	37	3	196387058	CGCTCCAGGCCCTCGAAGACGGAGTCGTCCAGCCGCATGATGGTGTTCCC	3	197871455			NA	NA	LRRC33	NM_198565	Body	chr3:196386796-196387506	Island			NA	3:197870990-197872049			NA	295676	cg16053281
608	cg09316713	24684976	24684978	24684928	24684978		NA		NA	IC	.;chr14_IC:24684267-24685500	0	1	1	XY_NO	A_NO	24685275	24685276	299	MDP1	NM_001199821	cg09316713	cg09316713	I	A	37	14	24684977	TGTCCCTACCTCACCTGCTCTTATGGAACGGAGGGTCTACGTGCGTGTCG	14	23754817			NA	NA	MDP1	NM_138476	Body	chr14:24682402-24682837	S_Shelf		RDMR	NA	14:23754609-23755137	14:24684665-24686175	Promoter_Associated	NA	178873	cg09316713
821	cg10195415	73887370	73887372	73887370	73887420		NA		NA	IC	.;chr17_IC:73887050-73887964	0	1	1	XY_NO	A_NO	73893053	73893054	5683	TRIM65	NM_173547	cg10195415	cg10195415	I	C	37	17	73887371	AATCTGACCTTTGATCCAGTCAGCGCCAACCGTCACTTCTATCTGTCGCG	17	71398966			NA	NA	TRIM65	NM_173547	Body	chr17:73887196-73887397	Island			NA	17:71398839-71399326			NA	194214	cg10195415
57	cg00909226	11182093	11182095	11182044	11182094		NA	rs55951261	1	IC	.;chr1_IC:11181904-11182313	0	1	0	XY_NO	A_NO	11191614	11191615	9521	MTOR	AK126762	cg00909226	cg00909226	II		37	1	11182094	CGGGACTACAGGGAGAAGAAGAAGATCCTTCTCAACATCGAGCATCGCAT	1	11104681			NA	NA	MTOR	NM_004958	Body					NA	1:11104611-11104741			NA	19103	cg00909226
717	cg06766857	88901650	88901652	88901602	88901652		NA		NA	IC	.;chr16_IC:88901429-88903682	0	1	1	XY_NO	A_NO	88922627	88922628	-20976	TRAPPC2L	AK307253	cg06766857	cg06766857	I	T	37	16	88901651	CGGCGCTGCCCTCATTTCCGCCCCCGAACAAGGTGAGTGCTCGCTGTCAC	16	87429152			NA	NA	GALNS	NM_000512	Body	chr16:88902175-88902467	N_Shore			NA	16:87428997-87429252			NA	131960	cg06766857
822	cg00619168	80763929	80763931	80763881	80763931		NA		NA	IC	.;chr17_IC:80762972-80764037	0	1	1	XY_NO	A_NO	80797930	80797931	34001	ZNF750	NM_024702	cg00619168	cg00619168	I	A	37	17	80763930	TGATAGGTGCGTGGGGTCTAAGCGGCGGCCTCTGCTCTTGGGCACCGTCG	17	78357219			NA	NA	TBCD	NM_005993	Body	chr17:80764626-80764842	N_Shore			NA	17:78357047-78357220			NA	13176	cg00619168
353	cg09125402	145770980	145770982	145770932	145770982		NA		NA	IC	.;chr8_IC:145770588-145771296	0	1	1	XY_NO	A_NO	145754457	145754458	-16523	C8orf82	NM_001001795	cg09125402	cg09125402	I	C	37	8	145770981	TCTTCACGTGCCGGTCGCTTGTCACGATCATGGGCTTCTTGATGGACTCG	8	145741789			NA	NA	KIAA1688	NM_025251	Body	chr8:145770743-145771165	Island			NA	8:145741456-145741954	8:145770897-145771028	Unclassified_Cell_type_specific	NA	175465	cg09125402
195	cg09648467	156955279	156955281	156955280	156955330		NA		NA	LC	.;.	0	1	0	XY_NO	A_NO	156929987	156929988	-25292	ADAM19	BC033132	cg09648467	cg09648467	II		37	5	156955280	CGGAAGCATGCAAAACAGAAACACACGGACAGCTCACCCGGTATCCCCCT	5	156887858			TRUE	NA	ADAM19	NM_033274	Body					NA				NA	184663	cg09648467
118	cg04099029	27271357	27271359	27271358	27271408		NA		NA	LC	.;.	50	1	0	XY_NO	A_NO	27273649	27273650	-2291	TRNA_Tyr	.	cg04099029	cg04099029	II		37	2	27271358	CGAACAGTTTGAAAGGATTGGTGTTACCTTCATTTAGTGATCTGAGAGAA	2	27124862			NA	NA				chr2:27272846-27273400	N_Shore			NA				NA	82302	cg04099029
718	cg03998655	1424606	1424608	1424606	1424656		NA		NA	IC	.;chr16_IC:1424431-1424716	0	1	1	XY_NO	A_NO	1429683	1429684	5077	UNKL	BC000150	cg03998655	cg03998655	I	C	37	16	1424607	GGAGGTCTGCGAGGGCGGGACTCGATGTCGGGTAGGTGGGGCAGTGACCG	16	1364608			NA	NA	UNKL	NM_023076	5'UTR	chr16:1425047-1425604	N_Shore			NA	16:1364510-1364609			NA	80426	cg03998655
719	cg02443732	88804372	88804374	88804324	88804374		NA		NA	IC	.;chr16_IC:88803676-88805268	0	1	1	XY_NO	A_NO	88802815	88802816	-1557	PIEZO1	BC141877	cg02443732	cg02443732	I	C	37	16	88804373	GGGTGGCAGGTGCTCACCTGGCCGGAGGGGCGGTACGCGCGGAGCTTGCG	16	87331874			NA	NA	FAM38A	NM_001142864	Body	chr16:88803802-88804112	S_Shore			TRUE	16:87331848-87332257	16:88803207-88804776	Gene_Associated	NA	49762	cg02443732
991	cg20749510	62374069	62374071	62374021	62374071		NA		NA	IC	.;chr20_IC:62373464-62374366	0	1	1	XY_NO	A_NO	62372463	62372464	1607	SLC2A4RG	AK298304	cg20749510	cg20749510	I	C	37	20	62374070	CGGGCGGGCGTCAGGCAGCCCTACAGGGAGACACAGCCAGGGCTTCACTC	20	61844514			NA	NA	SLC2A4RG	NM_020062	Body	chr20:62374061-62374353	Island			NA	20:61843985-61844797			NA	371685	cg20749510
720	cg00737801	1516139	1516141	1516139	1516189		NA	rs17135346,rs2744998	2	IC	.;chr16_IC:1516011-1517077	0	1	1	XY_NO	A_NO	1525084	1525085	8945	CLCN7	NM_001114331	cg00737801	cg00737801	I	C	37	16	1516140	CGCAGGGCGCCCGCCATCTGCATCAGAGAGCCCGTGCGCCTGTCAGGAAA	16	1456141	rs17135346		NA	NA	CLCN7;CLCN7	NM_001287;NM_001114331	Body;Body	chr16:1514412-1514859	S_Shore			NA	16:1455908-1456433			NA	15599	cg00737801
721	cg02218809	29973299	29973301	29973251	29973301		NA		NA	HC	chr16_HCshore:29972877-29973987;chr16_ICshore:29971709-29973979	0	1	1	XY_NO	A_NO	29973350	29973351	-50	TMEM219	NM_001083613	cg02218809	cg02218809	I	C	37	16	29973300	GGTGTCCCTTTGGTACGCCCCCACCCTGGCGGTGAGCTGCGAGGCTGGCG	16	29880801			NA	NA	TMEM219;TMEM219	NM_001083613;NM_194280	TSS200;TSS200	chr16:29973023-29973570	Island			NA	16:29880525-29881365	16:29972478-29974211	Promoter_Associated	NA	45294	cg02218809
533	cg02943720	7036714	7036716	7036714	7036764		NA		NA	HC	chr12_HCshore:7036344-7037747;chr12_ICshore:7036509-7038248	22	1	1	XY_NO	A_NO	7037479	7037480	-764	ATN1	NM_001940	cg02943720	cg02943720	I	C	37	12	7036715	GGGGGCCGGGGCGCGGGGAGGGCTAGCCGTGGCGGAATGTGGGGAGCCCG	12	6906976			NA	NA	ATN1;ATN1	NM_001007026;NM_001940	5'UTR;TSS1500	chr12:7036955-7037924	N_Shore			NA	12:6906963-6908185	12:7036445-7038291	Promoter_Associated	TRUE	59929	cg02943720
147	cg04610171	193719857	193719859	193719808	193719858		NA	rs73889187	1	IC	.;chr3_IC:193719503-193719909	50	1	0	XY_NO	A_NO	193721447	193721448	1590	LOC647323	NR_033944	cg04610171	cg04610171	II		37	3	193719858	CGAGGTATTTACCAGACAAATAGTGGAGAAGAAGGCTGTCTTAAACAGAA	3	195202552			NA	NA				chr3:193720953-193721291	N_Shore			NA				NA	92330	cg04610171
58	cg00085493	208040202	208040204	208040153	208040203		NA	rs926628	1	LC	.;.	0	1	0	XY_NO	A_NO	208042416	208042417	2214	AK123177	AK123177	cg00085493	cg00085493	II		37	1	208040203	CGCCTGTGACCCATTGAGAGGGTTATGCTTCCAAGGATCAGAGAGAGACC	1	206106826			NA	NA				chr1:208041862-208042718	N_Shore			NA		1:208040112-208040408	Promoter_Associated_Cell_type_specific	NA	1974	cg00085493
475	cg19321730	63996765	63996767	63996765	63996815		NA		NA	LC	.;.	0	1	1	XY_NO	A_NO	63997752	63997753	-986	DNAJC4	NM_005528	cg19321730	cg19321730	I	A	37	11	63996766	CGCCCGAAATGAGACCAGTGCTGGCCGAGCCAGTGCCGAGTTCTATGTCC	11	63753342			NA	NA	NUDT22;NUDT22;NUDT22;DNAJC4	NM_001128613;NM_032344;NM_001128612;NM_005528	Body;Body;Body;TSS1500	chr11:63997662-63998412	N_Shore			NA				NA	348850	cg19321730
1021	cg11434151	36691631	36691633	36691582	36691632		NA	rs5845264,rs710181	2	LC	.;.	0	1	0	XY_NO	A_NO	36732333	36732334	40702	AX748195	AX748195	cg11434151	cg11434151	II		37	22	36691632	CGGGACCTTGGGGAAGAGCTAGAGGCTCTGAAAACAGAGTTGGAGGACAC	22	35021578		rs5845264	NA	NA	MYH9	NM_002473	Body			low-CpG:35021567-35021710		NA				NA	215139	cg11434151
354	cg11207081	145000967	145000969	145000967	145001017		NA		NA	ICshore	.;chr8_ICshore:145000881-145002262	0	1	1	XY_NO	A_NO	145013757	145013758	12790	PLEC	NM_201384	cg11207081	cg11207081	I	C	37	8	145000968	CGCCGCAGAGTCTCGCTGATGAACTTGATGTACTGGCTCGTCAGTGTGGT	8	145072956			NA	NA	PLEC1;PLEC1;PLEC1;PLEC1;PLEC1;PLEC1;PLEC1;PLEC1	NM_201378;NM_201384;NM_201382;NM_201381;NM_000445;NM_201380;NM_201383;NM_201379	Body;Body;Body;Body;Body;Body;Body;Body	chr8:144990270-145002135	Island			NA	8:145072956-145074123			NA	211287	cg11207081
476	cg18390528	126294508	126294510	126294460	126294510		NA	rs3212318,rs79076094	2	IC	.;chr11_IC:126294299-126295044	0	1	1	XY_NO	A_NO	126277128	126277129	17381	ST3GAL4	AF516602	cg18390528	cg18390528	I	A	37	11	126294509	CGACCCCTGCAGCGGCGGATGCAGACTCACGTCTAAGGATCACACACCGC	11	125799719			NA	NA	KIRREL3	NM_032531	Body					NA	11:125799670-125800031			NA	334326	cg18390528
305	cg07429146	150822654	150822656	150822605	150822655		NA		NA	HC	chr7_HCshore:150822651-150823520;chr7_ICshore:150822102-150823796	0	1	0	XY_NO	A_NO	150818400	150818401	4255	AX747175	AX747175	cg07429146	cg07429146	II		37	7	150822655	CGGGCACCCCCTAAAGGGTGTCACTGCATCAGGCACAGGCCTCTGACACC	7	150453588			NA	NA	AGAP3	NM_031946	Body	chr7:150822654-150823387	Island			NA		7:150822381-150823186	Gene_Associated	NA	144943	cg07429146
534	cg01284289	66025634	66025636	66025585	66025635		NA		NA	LC	.;.	0	1	0	XY_NO	A_NO	65951090	65951091	-74544	BC043551	BC043551	cg01284289	cg01284289	II		37	12	66025635	AAACATGACTCATTGTGTGTGGGAACTCATTCCACTGTTCACAAACTTCG	12	64311902			NA	NA								TRUE				TRUE	26819	cg01284289
1022	cg12894883	22288472	22288474	22288424	22288474		NA		NA	IC	.;chr22_IC:22287605-22288661	0	1	1	XY_NO	A_NO	22292933	22292934	4461	PPM1F	AK294557	cg12894883	cg12894883	I	T	37	22	22288473	CGCCATCCGGAACACTCGCCGCAAGATGGAGGACCGGCACGTGTCCCTCC	22	20618473			NA	NA	PPM1F	NM_014634	Body	chr22:22288346-22288560	Island			NA	22:20618323-20618474	22:22288370-22288524	Unclassified_Cell_type_specific	NA	238859	cg12894883
823	cg18186771	76993505	76993507	76993456	76993506		NA		NA	IC	.;chr17_IC:76992673-76994071	0	1	0	XY_NO	A_NO	76993956	76993957	451	DQ595190	DQ595190	cg18186771	cg18186771	II		37	17	76993506	GCGCCTGGCCGAGCCTCCAGTTGTGTGCATTGTGGGTGGGGGGCCTGCCG	17	74505101			NA	NA	CANT1;CANT1;CANT1	NM_138793;NM_001159773;NM_001159772	Body;Body;Body	chr17:76993373-76993619	Island			NA	17:74504678-74505399	17:76993282-76993518	Gene_Associated_Cell_type_specific	NA	331076	cg18186771
172	cg23195028	6380233	6380235	6380184	6380234		NA		NA	IC	.;chr4_IC:6380013-6380804	0	1	0	XY_NO	A_NO	6383596	6383597	3363	PPP2R2C	NM_181876	cg23195028	cg23195028	II		37	4	6380234	CTTGTTGATCTTCTCCTCTATCTCCAGGCTCTTGAGATAGTCAAACTCCG	4	6431135			NA	NA	PPP2R2C;PPP2R2C	NM_181876;NM_020416	Body;Body	chr4:6380233-6380545	Island			NA	4:6431014-6431623			NA	408807	cg23195028
417	cg16832975	134593531	134593533	134593483	134593533		NA	rs75273434	1	HC	chr10_HCshore:134593138-134593687;chr10_ICshore:134592758-134593965	0	1	1	XY_NO	A_NO	134599536	134599537	6005	NKX6-2	NM_177400	cg16832975	cg16832975	I	C	37	10	134593532	CGGCGCCTCCGCAGAAGTGGAGAAACATTCATCAAACGCAGCGTGGTAAT	10	134443522			NA	NA	INPP5A	NM_005539	Body	chr10:134593235-134593577	Island			NA	10:134443513-134443598			NA	309368	cg16832975
567	cg07789359	112882902	112882904	112882854	112882904		NA		NA	IC	.;chr13_IC:112882734-112883414	50	1	1	XY_NO	A_NO	112762363	112762364	120540	AK055145	AK055145	cg07789359	cg07789359	I	A	37	13	112882903	CGCCAGCGCGGTTCCCACCAATCCACGGTCTGCGTATGAAAGCATCCAGA	13	111930904			NA	NA								NA	13:111930824-111930922			NA	151583	cg07789359
306	cg05666820	72848702	72848704	72848702	72848752		NA		NA	HC	chr7_HCshore:72847606-72849500;chr7_ICshore:72847203-72850464	0	1	1	XY_NO	A_NO	72848108	72848109	595	FZD9	NM_003508	cg05666820	cg05666820	I	C	37	7	72848703	CGCGCCCATCATGGAGCAGTTCAACTTCGGCTGGCCGGACTCGCTCGACT	7	72486639			NA	NA	FZD9	NM_003508	1stExon	chr7:72847933-72850032	Island			NA	7:72485870-72487968	7:72847767-72848786	Unclassified	NA	112146	cg05666820
722	cg03223081	34807859	34807861	34807810	34807860		NA		NA	IC	.;chr16_IC:34807664-34808075	48	11	0	XY_NO	A_YES	34740839	34740840	-67020	LOC100130700	NR_034018	cg03223081	cg03223081	II		37	16	34807860	GGATTAAGCAATCCTCCCGCCTTGGCCTCCCAGCGTTCTAGAATTATACG	16	34665361			NA	NA				chr16:34808455-34809874	N_Shore			NA				NA	65411	cg03223081
1023	cg00123324	50875751	50875753	50875751	50875801		NA	rs10427630	1	IC	.;chr22_IC:50875365-50876656	0	1	1	XY_NO	A_NO	50869601	50869602	6151	PPP6R2	AK022669	cg00123324	cg00123324	I	C	37	22	50875752	AAACTCTGTTCAGGGCTCACGATTCTACCAAAACTCAGGCTGCGCGCTCG	22	49222618	rs10427630		NA	NA	SAPS2	NM_014678	Body	chr22:50875504-50875759	Island			NA	22:49222394-49223674	22:50875651-50875876	Unclassified_Cell_type_specific	NA	2844	cg00123324
59	cg22819171	53742251	53742253	53742252	53742302		NA		NA	HC	chr1_HCshore:53741990-53743116;chr1_ICshore:53742106-53743002	7	1	0	XY_NO	A_NO	53734269	53734270	-7982	LRP8	AK122887	cg22819171	cg22819171	II		37	1	53742252	TCCGCCAGGTGCAGGCTTCCTTTCATTGCCTTACCTGAATACATTACCCG	1	53514840			NA	NA	LRP8;LRP8;LRP8;LRP8	NM_033300;NM_001018054;NM_017522;NM_004631	Body;Body;Body;Body	chr1:53742297-53742845	N_Shore			NA		1:53742158-53742461	Gene_Associated_Cell_type_specific	NA	402584	cg22819171
723	cg04661834	2757656	2757658	2757657	2757707		NA		NA	HC	chr16_HCshore:2757627-2758136;chr16_ICshore:2757173-2758673	0	1	0	XY_NO	A_NO	2765565	2765566	7909	PRSS27	AK055576	cg04661834	cg04661834	II		37	16	2757657	GCCAGTGAAGCCCAGGCTGCTTTTCCAGACTGTGTGTAGCACCAAGAACG	16	2697658			NA	NA	KCTD5	NM_018992	3'UTR	chr16:2757535-2757911	Island			NA	16:2697537-2698509			NA	93205	cg04661834
824	cg07991479	40265764	40265766	40265716	40265766		NA		NA	IC	.;chr17_IC:40265567-40265994	0	1	1	XY_NO	A_NO	40264750	40264751	-1014	DHX58	NM_024119	cg07991479	cg07991479	I	C	37	17	40265765	CCAGGGCGCTGGCACAGCGGCAGTACTCGCTGTCCGGGGGGTTGTACTCG	17	37519291			NA	NA	KAT2A;DHX58	NM_021078;NM_024119	Body;TSS1500	chr17:40269400-40269613	N_Shelf			NA	17:37519270-37519360			NA	155277	cg07991479
60	cg11800379	10715884	10715886	10715836	10715886		NA		NA	IC	.;chr1_IC:10715645-10715992	0	1	1	XY_NO	A_NO	10721454	10721455	5570	CASZ1	AK022285	cg11800379	cg11800379	I	C	37	1	10715885	AGTGGCGGATCACGTCCTGCTTACTCGTGAACCTCTGCCAGGAGACAGCG	1	10638472			NA	NA	CASZ1;CASZ1	NM_017766;NM_001079843	Body;Body	chr1:10713838-10714203	S_Shore			NA		1:10715870-10716032	Unclassified_Cell_type_specific	NA	221057	cg11800379
568	cg21840233	113826052	113826054	113826003	113826053		NA		NA	IC	.;chr13_IC:113825322-113826686	0	1	0	XY_NO	A_NO	113812967	113812968	13086	PROZ	M55671	cg21840233	cg21840233	II		37	13	113826053	CGGGGAGCCCCGCACCTGGGCACTGGATGGGCCACTCCAGCTCCAGCAGT	13	112874054			NA	NA	PROZ	NM_003891	Body					NA	13:112873951-112874199			NA	388037	cg21840233
148	cg01966117	52528713	52528715	52528713	52528763		NA		NA	LC	.;.	50	1	1	XY_NO	A_NO	52529355	52529356	-641	STAB1	NM_015136	cg01966117	cg01966117	I	C	37	3	52528714	CGCGGCTGGAGCAGACCTGTCTGGGGAGAGTTCAGAGAGACCAGCCAGCT	3	52503754			NA	NA	STAB1	NM_015136	TSS1500					TRUE				TRUE	40334	cg01966117
355	cg21163717	21769902	21769904	21769902	21769952		NA		NA	IC	.;chr8_IC:21769580-21770457	0	1	1	XY_NO	A_NO	21771204	21771205	1302	DOK2	AK226110	cg21163717	cg21163717	I	C	37	8	21769903	GAGGGCCCGGAGAAGCCTCGTCGGTGTGAGGCTGCCCGGAAGGTCATCCG	8	21825849			NA	NA	DOK2	NM_003974	Body	chr8:21769694-21770080	Island			NA	8:21825667-21826026	8:21769040-21770143	Unclassified	NA	377835	cg21163717
196	cg24688721	179225503	179225505	179225503	179225553	rs79572903	1	rs79572903	1	IC	.;chr5_IC:179224635-179226382	0	1	1	XY_NO	A_NO	179225345	179225346	-158	MIR1229	NR_031598	cg24688721	cg24688721	I	A	37	5	179225504	ACAAGCTCTTCAACACGTCTGTGGAGGTGCTGCCCTTCGACGTAAGTTCG	5	179158110		rs79572903	NA	NA	MIR1229;MGAT4B;MGAT4B	NR_031598;NM_014275;NM_054013	TSS200;Body;Body	chr5:179222608-179223825	S_Shore			NA	5:179157350-179158144			NA	433114	cg24688721
724	cg01633149	16208884	16208886	16208836	16208886		NA		NA	IC	.;chr16_IC:16208197-16209076	0	1	1	XY_NO	A_NO	16208622	16208623	263	ABCC1	HQ917066	cg01633149	cg01633149	I	C	37	16	16208885	GTTCAACGTCATTGGTGCCTGCATCGTTATCCTGCTGGCCACGCCCATCG	16	16116386			NA	NA	ABCC1;ABCC1;ABCC1;ABCC1;ABCC1	NM_019862;NM_019898;NM_019899;NM_004996;NM_019900	Body;Body;Body;Body;Body					NA	16:16116161-16116390			NA	33745	cg01633149
725	cg10244976	1014817	1014819	1014817	1014867		NA		NA	HC	chr16_HCshore:1014690-1015212;chr16_ICshore:1014655-1015352	0	1	1	XY_NO	A_NO	1020983	1020984	6166	LMF1	AK294932	cg10244976	cg10244976	I	C	37	16	1014818	GGCGAGGTGGGGCCGCGGTGCCATTGGTAGCGTGTCTCTGAGTCTCACCG	16	954819			NA	NA	LMF1	NM_022773	Body	chr16:1014739-1014976	Island			NA	16:954751-955111	16:1014509-1015309	Unclassified	NA	195145	cg10244976
535	cg20395646	121947432	121947434	121947384	121947434		NA		NA	IC	.;chr12_IC:121947218-121947714	0	1	1	XY_NO	A_NO	121947841	121947842	409	KDM2B	AK027440	cg20395646	cg20395646	I	A	37	12	121947433	GAGTGCCTGGGGGTCCTCGATGCCCTCGGGGACACACTTCTTGTTCTCCG	12	120431816			NA	NA	KDM2B;KDM2B	NM_032590;NM_001005366	Body;Body					NA	12:120431698-120431939			NA	366105	cg20395646
356	cg23629150	144416403	144416405	144416404	144416454		NA		NA	IC	.;chr8_IC:144416130-144417332	0	1	0	XY_NO	A_NO	144417049	144417050	646	TOP1MT	AK308475	cg23629150	cg23629150	II		37	8	144416404	CGCCTGGGACCACCAACGGCCACCAGGGCCACTGGATCCATGCGGCTTGT	8	144487779			NA	NA	TOP1MT	NM_052963	Body	chr8:144416712-144417054	N_Shore			TRUE	8:144487702-144487917	8:144415991-144417889	Promoter_Associated	NA	415888	cg23629150
536	cg16656469	132504884	132504886	132504885	132504935		NA		NA	IC	.;chr12_IC:132504518-132504955	0	1	0	XY_NO	A_NO	132515768	132515769	-10883	SNORA49	NR_002979	cg16656469	cg16656469	II		37	12	132504885	AAGTCTAAAACTCATCAAGAACTAAACAAGGCACCTTCAGAAAGCCAGCG	12	131070838			NA	NA	EP400	NM_015409	Body					NA	12:131070615-131070839			NA	306263	cg16656469
862	cg12879381	12326165	12326167	12326117	12326167		NA		NA	HC	HCshore:12324968-12326197;ICshore:12324569-12326284	0	1	1	XY_NO	A_NO	12308256	12308257	17910	TUBB6	AK311364	cg12879381	cg12879381	I	C	37	18	12326166	ATCGATGGATAGTCGGAATAGAGCCGCCCCAACTCAGATCCTACAACACG	18	12316166			NA	NA	TUBB6	NM_032525	3'UTR	chr18:12325040-12326049	S_Shore			NA		18:12326166-12326367	Gene_Associated_Cell_type_specific	NA	238637	cg12879381
537	cg23787031	121450380	121450382	121450332	121450382		NA	rs2264778	1	IC	.;chr12_IC:121450222-121450617	50	1	1	XY_NO	A_NO	121454299	121454300	3919	C12orf43	AK225162	cg23787031	cg23787031	I	C	37	12	121450381	CGCCCGGCCTTGACTCCATCTTAAAAGTGCATCTATCTGGAGTTCACCCA	12	119934764			NA	NA	C12orf43	NM_022895	Body	chr12:121454153-121454357	N_Shelf			NA				NA	418453	cg23787031
61	cg17224732	78148371	78148373	78148371	78148421		NA		NA	HC	chr1_HCshore:78148222-78149728;chr1_ICshore:78147902-78149741	0	1	1	XY_NO	A_NO	78148342	78148343	-29	ZZZ3	NM_015534	cg17224732	cg17224732	I	C	37	1	78148372	GCCATGTTGGGTCTAGTGGAAGCTCGCGAGATGCGAGTGGGTTTGTATCG	1	77920960			NA	NA	ZZZ3	NM_015534	TSS200	chr1:78148217-78149418	Island	high-CpG:77920914-77920972		NA	1:77920616-77920976	1:78148044-78148416	Promoter_Associated	NA	315576	cg17224732
569	cg23719132	113525256	113525258	113525208	113525258		NA		NA	IC	.;chr13_IC:113524647-113526275	0	1	1	XY_NO	A_NO	113535969	113535970	-10712	AK025511	AK025511	cg23719132	cg23719132	I	T	37	13	113525257	CGCAGCACAGACACAGACACACCCGTGAGGACCGCGTGCCCGACCCGTGA	13	112573258			NA	NA	ATP11A;ATP11A	NM_015205;NM_032189	Body;Body					NA	13:112573062-112573581			NA	417557	cg23719132
238	cg23509266	31630458	31630460	31630410	31630460		NA	rs79562617	1	LC	.;.	0	1	1	XY_NO	A_NO	31628548	31628549	-1910	C6orf47	NM_021184	cg23509266	cg23509266	I	C	37	6	31630459	CAGTGGATGTGCGGTGGTTGGAATCTTGGAAGTGGGTGTCACAGTTCTCG	6	31738438			NA	NA	BAT4	NM_033177	Body	chr6:31628338-31628658	S_Shore			NA				NA	414055	cg23509266
357	cg21966860	145538096	145538098	145538048	145538098		NA		NA	LC	.;.	0	1	1	XY_NO	A_NO	145550566	145550567	12470	DGAT1	NM_012079	cg21966860	cg21966860	I	C	37	8	145538097	CGGCCGACCCACCAGTGCCCAAGACCGCGAGGCTGCCCTGCCTCCCCAAG	8	145508905			NA	NA	HSF1	NM_005526	3'UTR					TRUE		8:145537065-145538204	Unclassified_Cell_type_specific	NA	390044	cg21966860
307	cg06293719	889563	889565	889563	889613		NA		NA	IC	.;chr7_IC:888546-889832	0	1	1	XY_NO	A_NO	889156	889157	408	SUN1	AK025737	cg06293719	cg06293719	I	T	37	7	889564	GCGAGTGGGCGGCTGTGTGCGCGTCGAGGTGCCTCTTGCCCTTACAGTCG	7	856090			NA	NA	UNC84A;UNC84A	NM_025154;NM_001130965	Body;Body	chr7:886803-887535	S_Shelf			NA	7:855623-856218			NA	123300	cg06293719
949	cg15001636	11144177	11144179	11144177	11144227		NA		NA	ICshore	.;chr19_ICshore:11142991-11145025	0	1	1	XY_NO	A_NO	11131256	11131257	12922	SMARCA4	AK097105	cg15001636	cg15001636	I	T	37	19	11144178	GCTGGGGAGGGGTCGGGGCCGGTGCTGGGCTCACCTCATCCTGCTCCTCG	19	11005178			NA	NA	SMARCA4;SMARCA4;SMARCA4;SMARCA4;SMARCA4;SMARCA4;SMARCA4	NM_001128846;NM_001128848;NM_001128844;NM_003072;NM_001128847;NM_001128849;NM_001128845	Body;Body;Body;Body;Body;Body;Body	chr19:11143975-11144249	Island			NA	19:11004661-11005228			NA	278702	cg15001636
726	cg05667401	31073265	31073267	31073217	31073267		NA	rs34831291	1	HC	chr16_HCshore:31072875-31074403;chr16_ICshore:31072434-31074675	0	1	1	XY_NO	A_NO	31076408	31076409	3143	ZNF668	NM_001172670	cg05667401	cg05667401	I	C	37	16	31073266	GTCTTGTCACATTGCAGGCACTTGAACGGCCGGTCGCCTGTGTGCACACG	16	30980767			NA	NA	ZNF668	NM_024706	Body	chr16:31072988-31073606	Island			NA	16:30980102-30981093			NA	112160	cg05667401
1004	cg18401451	46376493	46376495	46376493	46376543		NA	rs74997770,rs8134646	2	IC	.;chr21_IC:46376239-46377150	0	1	1	XY_NO	A_NO	46359954	46359955	16540	FAM207A	NM_058190	cg18401451	cg18401451	I	A	37	21	46376494	CAGGACAGAACACACTACGCGATGCTGCTGGCACGTGCTGCTTCATCTCG	21	45200922	rs74997770		NA	NA	C21orf70	NM_058190	Body	chr21:46378278-46378645	N_Shore			NA	21:45200797-45201487			NA	334540	cg18401451
570	cg22448360	114165390	114165392	114165342	114165392		NA		NA	ICshore	.;chr13_ICshore:114165114-114167012	0	1	1	XY_NO	A_NO	114145307	114145308	20084	TMCO3	AK000630	cg22448360	cg22448360	I	T	37	13	114165391	CGGTCCTGCCTAGGCTCCGAGCAAGTCGGCTTCCACTGTCCTCCCCGCAC	13	113213392			NA	NA	TMCO3	NM_017905	Body	chr13:114165218-114165462	Island			NA	13:113213231-113213463			NA	396818	cg22448360
825	cg19283354	41851904	41851906	41851905	41851955	rs73987085	1		NA	LC	.;.	0	1	0	XY_NO	A_NO	41856367	41856368	4463	DUSP3	AK226170	cg19283354	cg19283354	II		37	17	41851905	CGGGGCCACTTGACAGCCAGCCAGGTGAGCAGAGAGAGACCTACAGCTCT	17	39207431		rs73987085	NA	NA	DUSP3	NM_004090	Body	chr17:41855634-41856346	N_Shelf			NA		17:41851852-41852139	Gene_Associated_Cell_type_specific	NA	348306	cg19283354
1024	cg01042983	20012021	20012023	20011972	20012022		NA	rs2518828,rs7287655	2	IC	.;chr22_IC:20010987-20012073	0	1	0	XY_NO	A_NO	20008632	20008633	3390	C22orf25	AX747566	cg01042983	cg01042983	II		37	22	20012022	CGGTGGCAGCCCCCAGGGGCAGAGCTTGAAAGCACGAGTTGCTCTTTTCA	22	18392022		rs7287655	NA	NA	C22orf25	NM_152906	5'UTR	chr22:20008347-20009100	S_Shelf			NA				NA	21960	cg01042983
727	cg07781087	736822	736824	736822	736872		NA		NA	HC	chr16_HCshore:736749-737402;chr16_ICshore:736618-738150	0	1	1	XY_NO	A_NO	734438	734439	-2384	JMJD8	NM_001005920	cg07781087	cg07781087	I	T	37	16	736823	CGCTCAGCTGTGTCCACAAACCAGCGCATGCCGCCGCCACCTGGCTCCGT	16	676824			NA	NA	WDR24	NM_032259	Body	chr16:736750-737394	Island			NA	16:676752-677757			NA	151447	cg07781087
62	cg23957653	1558725	1558727	1558726	1558776		NA		NA	ICshore	.;chr1_ICshore:1557728-1559528	0	1	0	XY_NO	A_NO	1559153	1559154	-427	MIB2	AK097106	cg23957653	cg23957653	II		37	1	1558726	CGGGAGTGTCCCATGGTGGCCTGAGAATACCCTCTGCCCACAGGTCCCGA	1	1548589			NA	NA	MIB2;MIB2;MIB2;MIB2;MIB2;MIB2	NM_001170687;NM_001170688;NM_080875;NM_001170689;NM_001170686;NR_033183	Body;Body;Body;5'UTR;Body;Body	chr1:1558587-1559359	Island			NA	1:1547783-1549208			NA	421152	cg23957653
418	cg07919431	133753256	133753258	133753257	133753307		NA	rs72515746	1	IC	.;chr10_IC:133752528-133753393	0	1	0	XY_NO	A_NO	133753534	133753535	-277	PPP2R2D	BC072402	cg07919431	cg07919431	II		37	10	133753257	CGGCAGGCTGCATTTGACAGACCTGCTCCAGAAAATACAGCAAGGCTGCA	10	133603247	rs72515746		NA	NA	PPP2R2D;PPP2R2D;PPP2R2D	NM_001003656;NR_033191;NM_018461	5'UTR;Body;Body	chr10:133751399-133751634	S_Shore			NA	10:133602618-133603300			NA	153981	cg07919431
149	cg01388187	197409603	197409605	197409603	197409653		NA		NA	IC	.;chr3_IC:197409062-197409654	0	1	1	XY_NO	A_NO	197401446	197401447	-8157	MIR922	NR_030627	cg01388187	cg01388187	I	T	37	3	197409604	CGGACGGGCTTGAGAAACAGAAATGCGGGACCCTTTTGGCCATGACAGAG	3	198894001			NA	NA	KIAA0226;KIAA0226	NM_014687;NM_001145642	Body;Body					NA	3:198893672-198894027			NA	28844	cg01388187
538	cg23947919	132406607	132406609	132406607	132406657		NA		NA	IC	.;chr12_IC:132406467-132406879	0	1	1	XY_NO	A_NO	132413744	132413745	-7136	PUS1	NM_001002020	cg23947919	cg23947919	I	C	37	12	132406608	TCCAGGGCTGAGAGAACACGGTGCCTCTGCTGCCGGTCCCCAGAGGAACG	12	130972561			NA	NA	ULK1	NM_003565	3'UTR					NA	12:130972530-130972592			NA	420959	cg23947919
992	cg14898639	35423079	35423081	35423030	35423080		NA	rs6029537	1	IC	.;chr20_IC:35421819-35423184	17	1	0	XY_NO	A_NO	35423277	35423278	198	KIAA0889	BC113433	cg14898639	cg14898639	II		37	20	35423080	CGGACCAGGGTGGTAGACCAGAGTGTGCCCTCAGTGTTATTTCCACTAAT	20	34856494			NA	TRUE	C20orf117;C20orf117	NM_080627;NM_199181	Body;Body	chr20:35422189-35422767	S_Shore			NA				NA	276980	cg14898639
826	cg23463786	78773144	78773146	78773144	78773194		NA		NA	IC	.;chr17_IC:78772668-78773765	0	1	1	XY_NO	A_NO	78923235	78923236	-150090	RPTOR	BC033699	cg23463786	cg23463786	I	T	37	17	78773145	CGCACATTCGGAACAGATCGTGTGGATGTGCAGATGTCAGGGAGTCTGCA	17	76387740			NA	NA	RPTOR;RPTOR	NM_001163034;NM_020761	Body;Body	chr17:78775591-78775815	N_Shelf			NA	17:76387682-76387798			NA	413309	cg23463786
827	cg17665699	19771611	19771613	19771612	19771662		NA		NA	HC	chr17_HCshore:19770065-19771833;chr17_ICshore:19769499-19772249	0	1	0	XY_NO	A_NO	19771238	19771239	-373	ULK2	NM_001142610	cg17665699	cg17665699	II		37	17	19771612	GCGTCCGAAGGCTGGCAGTTTGGCAGCGTGAACTCTGGTTTTCCAGAGCG	17	19712204			NA	NA	ULK2;ULK2	NM_014683;NM_001142610	TSS1500;TSS1500	chr17:19771609-19771814	Island			NA	17:19710693-19712455			NA	322533	cg17665699
728	cg27156649	30567018	30567020	30567018	30567068		NA		NA	HC	chr16_HCshore:30566443-30567330;chr16_ICshore:30566365-30567513	0	2	1	XY_NO	A_YES	30569641	30569642	2623	ZNF764	NM_001172679	cg27156649	cg27156649	I	C	37	16	30567019	ATCGTGGGGAGCGGCCCCACCGCTGTCTGGAGTGTGGCCGGGCCTTCACG	16	30474520			NA	NA	ZNF764	NM_033410	Body	chr16:30566442-30567278	Island			NA	16:30474040-30474859			NA	473835	cg27156649
119	cg14108789	171570372	171570374	171570372	171570422		NA		NA	HC	chr2_HCshore:171569601-171574230;chr2_ICshore:171569464-171574350	0	1	1	XY_NO	A_NO	171571076	171571077	704	LOC440925	NR_027433	cg14108789	cg14108789	I	C	37	2	171570373	TGCTCACCGCCCTGGGGCATTAGGGGTGCGGAACCGCGTTGGAGGCCTCG	2	171278619			NA	NA	LOC440925;SP5	NR_027433;NM_001003845	Body;TSS1500	chr2:171569877-171573904	Island			TRUE	2:171277816-171279780			NA	261691	cg14108789
539	cg06610259	122515331	122515333	122515332	122515382		NA		NA	LC	.;.	14	1	0	XY_NO	A_NO	122516651	122516652	-1319	MLXIP	NM_014938	cg06610259	cg06610259	II		37	12	122515332	GTGGCACAACCTAACTGACAGACACCTCTAGAAAGCTGTCAAGGTTTCCG	12	120999715			NA	NA	MLXIP	NM_014938	TSS1500	chr12:122516193-122517207	N_Shore			NA				NA	128829	cg06610259
384	cg12294260	139360683	139360685	139360634	139360684		NA	rs55842265	1	HC	chr9_HCshore:139360427-139361171;chr9_ICshore:139359939-139361269	0	1	0	XY_NO	A_NO	139352035	139352036	-8648	SEC16A	BC098454	cg12294260	cg12294260	II		37	9	139360684	CGGTTGTGTTTAGAACCACCATCCTGTTTGCAATGTACCTAAAGTTTTAC	9	138480505			NA	NA	SEC16A	NM_014866	Body	chr9:139360683-139361143	Island			NA	9:138480505-138480910			NA	229470	cg12294260
950	cg03278866	805237	805239	805189	805239		NA		NA	HC	chr19_HCshore:804824-806977;chr19_ICshore:802541-807559	0	1	1	XY_NO	A_NO	804931	804932	307	MIR4745	NR_039900	cg03278866	cg03278866	I	C	37	19	805238	CGGCCCTAATAGACCACTCTGCACACTGGCGCCGCGTCGGGCAGCCTCTT	19	756238			NA	NA	PTBP1;PTBP1;PTBP1;PTBP1	NM_031990;NM_175847;NM_031991;NM_002819	Body;Body;Body;Body	chr19:804218-806663	Island			NA	19:754258-757694	19:804389-805831	Promoter_Associated_Cell_type_specific	NA	66417	cg03278866
632	cg18863296	74315178	74315180	74315129	74315179		NA		NA	HC	HCshore:74314962-74315918;ICshore:74314255-74316204	0	1	0	XY_NO	A_NO	74315168	74315169	11	PML	BC034251	cg18863296	cg18863296	II		37	15	74315179	CGGCAGTAGATGCTGTGGACACACAAGGTTGGCCTGGGTTAGGACTCTCC	15	72102232			NA	NA	PML;PML;PML;PML;PML;PML;PML;PML;PML	NM_033247;NM_033244;NM_002675;NM_033238;NM_033246;NM_033250;NM_033239;NM_033249;NM_033240	Body;Body;Body;Body;Body;Body;Body;Body;Body	chr15:74315178-74315711	Island			NA	15:72102232-72102751			NA	342083	cg18863296
63	cg13131263	9324392	9324394	9324392	9324442		NA		NA	IC	.;chr1_IC:9323473-9325456	0	1	1	XY_NO	A_NO	9352940	9352941	-28547	SPSB1	NM_025106	cg13131263	cg13131263	I	T	37	1	9324393	CGCACCTGTGGCTGGTTGACGAGCGCTGCGTCCCACTCTCAGACCCGGAG	1	9246980			NA	NA	H6PD	NM_004285	Body	chr1:9324202-9324439	Island			NA	1:9246228-9247589			NA	242390	cg13131263
358	cg22342925	144550623	144550625	144550575	144550625		NA		NA	IC	.;chr8_IC:144550409-144550873	0	1	1	XY_NO	A_NO	144512601	144512602	-38022	MAFA	NM_201589	cg22342925	cg22342925	I	A	37	8	144550624	CGCTTCGGCAGGTGCAACCGTGGCGAGCGCTGCCCCTACATCCACGATCC	8	144621767			NA	NA	ZC3H3	NM_015117	Body	chr8:144552580-144552787	N_Shore			TRUE	8:144621717-144621822			NA	395379	cg22342925
120	cg26034919	27665710	27665712	27665661	27665711		NA	rs61732551	1	HC	chr2_HCshore:27664950-27665824;chr2_ICshore:27664827-27665859	0	1	0	XY_NO	A_NO	27665312	27665313	399	KRTCAP3	AY358993	cg26034919	cg26034919	II		37	2	27665711	CGCTCTGTGGAAGACACAAAGCCTTTGGCCTGCTGGGCTCTCCGGGAGCC	2	27519215			NA	NA	KRTCAP3;KRTCAP3	NM_001168364;NM_173853	Body;Body	chr2:27664939-27665151	S_Shore			NA				TRUE	454336	cg26034919
828	cg10336039	76834988	76834990	76834940	76834990		NA	rs77203712	1	IC	.;chr17_IC:76834075-76835152	0	1	1	XY_NO	A_NO	76836608	76836609	1620	USP36	BC071582	cg10336039	cg10336039	I	T	37	17	76834989	CGGTCCACCCGCCTCATCCTGAGTGCACGCGTGGATGCTCCTTGGACGGC	17	74346584			NA	NA	USP36	NM_025090	5'UTR	chr17:76836060-76837438	N_Shore			NA	17:74346321-74346585			NA	196703	cg10336039
308	cg11213091	195474	195476	195425	195475		NA		NA	IC	.;chr7_IC:195175-196282	0	1	0	XY_NO	A_NO	192968	192969	2507	FAM20C	NM_020223	cg11213091	cg11213091	II		37	7	195475	CGCCAGTGTTTTTAACTTTGGGTTCAAGCAAGTGCAGATGTGTTGAAGGC	7	290558			NA	NA	FAM20C	NM_020223	Body	chr7:195474-195988	Island			NA	7:290335-291071	7:195051-195690	Unclassified	NA	211398	cg11213091
571	cg13768242	113260782	113260784	113260782	113260832		NA	rs2317288	1	HC	chr13_HCshore:113260508-113261194;chr13_ICshore:113260576-113261257	0	1	1	XY_NO	A_NO	113242480	113242481	-18302	TUBGCP3	AK302537	cg13768242	cg13768242	I	A	37	13	113260783	CCCTCAGGCGGCCGGTGTGGGTGGGGCAGCCCGTGGCCTGGGCGGAGTCG	13	112308784	rs2317288		NA	NA				chr13:113260724-113260925	Island	high-CpG:112308729-112308807		NA	13:112308509-112308926	13:113260184-113261796	Promoter_Associated	NA	254605	cg13768242
64	cg06935598	211433484	211433486	211433436	211433486		NA		NA	HC	chr1_HCshore:211431752-211433646;chr1_ICshore:211431589-211434527	0	1	1	XY_NO	A_NO	211433288	211433289	197	RCOR3	NM_018254	cg06935598	cg06935598	I	A	37	1	211433485	CATTGCTTTGCAGATGTTGGGATGAGAGTCGGAGCCGAATACCAAGCTCG	1	209500108			NA	NA	RCOR3;RCOR3;RCOR3;RCOR3	NM_001136224;NM_001136225;NM_001136223;NM_018254	Body;Body;Body;1stExon	chr1:211432105-211434134	Island			NA				NA	135472	cg06935598
197	cg25645199	171533680	171533682	171533632	171533682		NA	rs2306962	1	IC	.;chr5_IC:171533398-171534320	0	1	1	XY_NO	A_NO	171615345	171615346	81665	STK10	NM_005990	cg25645199	cg25645199	I	C	37	5	171533681	CGGGTCCTGCTAAAGATCGCCAAGTCGGACCCTCCCACGCTGCTCACGCC	5	171466286			NA	NA	STK10	NM_005990	Body					NA	5:171466186-171466755	5:171533631-171534850	Promoter_Associated	TRUE	448504	cg25645199
239	cg06764333	133564465	133564467	133564416	133564466		NA		NA	ICshore	.;chr6_ICshore:133561567-133564720	0	1	0	XY_NO	A_NO	133562636	133562637	1830	EYA4	AK299378	cg06764333	cg06764333	II		37	6	133564466	CGTTGATCCCAGGGTGCCAAGCCAAAAGGGGTAAGGGAGAAAGAAAACTG	6	133606159			NA	NA	EYA4;EYA4;EYA4	NM_004100;NM_172105;NM_172103	5'UTR;5'UTR;5'UTR	chr6:133562086-133563586	S_Shore		CDMR	NA	6:133606159-133606311			NA	131912	cg06764333
240	cg24529500	30540983	30540985	30540984	30541034		NA		NA	LC	.;.	49	1	0	XY_NO	A_NO	30539169	30539170	1815	ABCF1	NM_001025091	cg24529500	cg24529500	II		37	6	30540984	AACCTTACTTCTCCCTTCATTTAATCAGTTCTCAGTTCCGATCAATGCCG	6	30648963			NA	NA	ABCF1;ABCF1	NM_001090;NM_001025091	Body;Body	chr6:30538983-30539487	S_Shore			NA				NA	430493	cg24529500
173	cg15203271	1203167	1203169	1203119	1203169		NA	rs1732127,rs55635313	2	HC	chr4_HCshore:1202417-1203205;chr4_ICshore:1202302-1203751	0	1	1	XY_NO	A_NO	1202749	1202750	-418	LOC100130872	NR_024569	cg15203271	cg15203271	I	C	37	4	1203168	CGGGTGCCCCATGACAGGACGTGTCCTGCTCTGTCCTTACGACGCAGGGT	4	1193168		rs1680068	NA	NA	LOC100130872;LOC100130872-SPON2	NR_024569;NR_033182	TSS1500;TSS1500	chr4:1202956-1203200	Island			NA	4:1192911-1193178			NA	282026	cg15203271
385	cg14626525	140731444	140731446	140731396	140731446		NA	rs75279927	1	LC	.;.	0	1	1	XY_NO	A_NO	140732870	140732871	-1425	MIR602	NR_030333	cg14626525	cg14626525	I	C	37	9	140731445	TCACGTCTGCGTCCGTGAGGAGGGGCTGTGTGGGGTGGGCTGGGTTCCCG	9	139851266			NA	NA	MIR602	NR_030333	TSS1500	chr9:140728478-140729896	S_Shore			NA				NA	272351	cg14626525
829	cg09695261	79304599	79304601	79304599	79304649		NA		NA	IC	.;chr17_IC:79304541-79304760	0	1	1	XY_NO	A_NO	79304473	79304474	-126	TMEM105	NM_178520	cg09695261	cg09695261	I	A	37	17	79304600	CGTAACAAGCATCCGGGACTCCACATGACGCAGGTCTGAGAATCGATCCC	17	76919195			NA	NA	TMEM105	NM_178520	TSS200					NA				NA	185461	cg09695261
729	cg00345343	89422184	89422186	89422136	89422186		NA		NA	IC	.;chr16_IC:89421517-89422403	0	1	1	XY_NO	A_NO	89387540	89387541	34645	LOC100287036	NM_001242885	cg00345343	cg00345343	I	C	37	16	89422185	TCCACCCGTCGAGGGCAGGTCTTGTGTTACTGAGCGCAGCCTGACAATCG	16	87949686			NA	NA	ANKRD11	NM_013275	5'UTR					NA	16:87949647-87949747			NA	7283	cg00345343
951	cg08380252	35530253	35530255	35530253	35530303	rs72550244	1	rs72550244,rs72550245	2	IC	.;chr19_IC:35530022-35530331	0	1	1	XY_NO	A_NO	35531409	35531410	-1155	HPN	NM_182983	cg08380252	cg08380252	I	C	37	19	35530254	CGGAGCGGCCCAGGGCGCCATCTCTCAGTACTACCCAGAGGGGAGTGCTC	19	40222094	rs34790884	rs72550244	NA	NA	SCN1B;HPN;HPN	NM_001037;NM_182983;NM_002151	Body;TSS1500;TSS1500	chr19:35531780-35531991	N_Shore			NA				NA	162477	cg08380252
65	cg00290994	41848738	41848740	41848690	41848740		NA		NA	HC	chr1_HCshore:41847092-41849559;chr1_ICshore:41846612-41849622	0	1	1	XY_NO	A_NO	41932698	41932699	83960	5S_rRNA	.	cg00290994	cg00290994	I	C	37	1	41848739	CGCGGGGTCACGGCTAGGCCTCCGCAAATGAAACTGAAGATTTGTAAACG	1	41621326			NA	NA				chr1:41847264-41849204	Island		DMR	NA	1:41621216-41621791			NA	6120	cg00290994
309	cg19036016	151077004	151077006	151076956	151077006		NA		NA	IC	.;chr7_IC:151076865-151077566	0	1	1	XY_NO	A_NO	151065688	151065689	-11316	AK055458	AK055458	cg19036016	cg19036016	I	C	37	7	151077005	CGGGCAGTGCTGCCGGCCGGCCCTGAGCCTGCACAGACGTTCACACTGAC	7	150707938			NA	NA				chr7:151078462-151079536	N_Shore			NA	7:150707938-150708362			NA	344698	cg19036016
540	cg10643928	125449041	125449043	125449041	125449091		NA		NA	IC	.;chr12_IC:125448821-125449317	0	1	1	XY_NO	A_NO	125437115	125437116	-11926	DHX37	AB040950	cg10643928	cg10643928	I	C	37	12	125449042	ATCAAGTACGTGGTGGACTGTGGGAAGGTCAAGAAACGCTACTACGACCG	12	124014995			NA	NA	DHX37	NM_032656	Body					NA	12:124014913-124015069			NA	202069	cg10643928
386	cg13495025	130230055	130230057	130230007	130230057		NA	rs75690855	1	IC	.;chr9_IC:130229838-130230193	0	1	1	XY_NO	A_NO	130241661	130241662	-11605	LRSAM1	AK056305	cg13495025	cg13495025	I	C	37	9	130230056	CGGCGGGTAGACCATGGCCGAGGCGTCAAGGCTCAGCATCTGCAGACACA	9	129269877			NA	NA	LRSAM1;LRSAM1;LRSAM1	NM_001005373;NM_001005374;NM_138361	Body;Body;Body					NA				NA	248972	cg13495025
310	cg18470468	98985741	98985743	98985741	98985791		NA		NA	IC	.;chr7_IC:98984806-98985981	0	1	1	XY_NO	A_NO	98972297	98972298	13445	ARPC1B	NM_005720	cg18470468	cg18470468	I	A	37	7	98985742	CGGGCAGCCCGGTTGATCCGCAGGATGACCAGCGTGGGCTTCCATGTGCG	7	98823678		rs11556757	NA	NA	ARPC1B	NM_005720	Body					NA	7:98823638-98823736			NA	335753	cg18470468
572	cg12622519	114108051	114108053	114108003	114108053		NA		NA	IC	.;chr13_IC:114107310-114110009	0	1	1	XY_NO	A_NO	114107838	114107839	-213	ADPRHL1	NM_138430	cg12622519	cg12622519	I	C	37	13	114108052	CCGGCAGCCGCAGCACATTCAGAGCGTTGACAGAGCAGGGGCTCCTCTCG	13	113156053			NA	NA	ADPRHL1	NM_138430	TSS1500					NA	13:113155432-113156171			NA	234712	cg12622519
730	cg02537309	30680762	30680764	30680714	30680764		NA		NA	IC	.;chr16_IC:30680089-30680938	0	1	1	XY_NO	A_NO	30675777	30675778	4986	FBRS	NM_001105079	cg02537309	cg02537309	I	C	37	16	30680763	CGGGCAGCGGCCACGGCCCCGGGTCCAGTTAGCTCCTCACCCGCCTCATA	16	30588264			NA	NA	FBRS	NM_001105079	Body					NA	16:30587988-30588273			NA	51665	cg02537309
573	cg03578430	114185650	114185652	114185651	114185701		NA		NA	HC	chr13_HCshore:114185584-114186200;chr13_ICshore:114185425-114186241	0	1	0	XY_NO	A_NO	114145307	114145308	40344	TMCO3	AK000630	cg03578430	cg03578430	II		37	13	114185651	CGCAGGTCAGATGTGCTGATGGGAAGCTTGTCCAAACACGCTGAGACAGT	13	113233652			NA	NA	TMCO3	NM_017905	Body	chr13:114185709-114186062	N_Shore			NA	13:113233619-113234063			NA	72380	cg03578430
198	cg06799180	266962	266964	266914	266964	rs77413635	1	rs55707369,rs58121804,rs76919580,rs77413635,rs79242074,rs79277810,rs79530943,rs79815942	8	IC	.;chr5_IC:266741-267143	0	1	1	XY_NO	A_NO	271735	271736	-4772	PDCD6	AK001917	cg06799180	cg06799180	I	T	37	5	266963	CGGCGAGGGTCTGAATATCTTACAGACAGCGGCCACCGTGTCTACTGCAC	5	319963		rs58121804	NA	NA								NA	5:319874-319982			NA	132633	cg06799180
541	cg14642045	109538735	109538737	109538735	109538785		NA	rs3219221,rs3219222	2	LC	.;.	45	1	1	XY_NO	A_NO	109535922	109535923	2814	UNG	NM_003362	cg14642045	cg14642045	I	T	37	12	109538736	CGAGGCGGCCTATGTTTCAACACCTCCCGTGACAGGAACTTCATTTCATT	12	108023119	rs3219221		NA	NA	UNG;UNG	NM_003362;NM_080911	Body;Body	chr12:109535264-109536431	S_Shelf			NA				NA	272650	cg14642045
199	cg18800681	1814072	1814074	1814073	1814123		NA		NA	IC	.;chr5_IC:1813980-1814189	11	1	0	XY_NO	A_NO	1801495	1801496	12578	NDUFS6	NM_004553	cg18800681	cg18800681	II		37	5	1814073	CGCACATGGGAGCCTGTGACAGACAGGCCCGAGCAATACAAATGTCCTCA	5	1867073			NA	NA	NDUFS6	NM_004553	Body					NA	5:1867073-1867202			NA	341037	cg18800681
200	cg22116398	196161	196163	196113	196163		NA		NA	IC	.;chr5_IC:196014-196364	0	1	1	XY_NO	A_NO	191625	191626	4537	LRRC14B	NM_001080478	cg22116398	cg22116398	I	C	37	5	196162	CGGACGCCTGTGCTCACCCACTCGGATGCCCCTCACGGTTCTGGGGGCTA	5	249162			NA	NA				chr5:195087-195323	S_Shore			NA	5:248948-249222	5:195802-196351	Unclassified_Cell_type_specific	TRUE	392108	cg22116398
121	cg00216693	131913246	131913248	131913198	131913248		NA		NA	IC	.;chr2_IC:131911979-131914027	2	1	1	XY_NO	A_NO	131877807	131877808	35440	PLEKHB2	AX748281	cg00216693	cg00216693	I	C	37	2	131913247	TGCCCTCAGGAGGCTCCACGTGGACACTGCGCAGCTGGCCTTGAGGCACG	2	131629717			NA	NA								NA	2:131628911-131629810			NA	4659	cg00216693
419	cg15537487	1043367	1043369	1043367	1043417		NA	rs73590140	1	IC	.;chr10_IC:1043287-1043511	0	1	1	XY_NO	A_NO	1034654	1034655	8714	GTPBP4	AK301721	cg15537487	cg15537487	I	C	37	10	1043368	GGACCAACTCGGAGGCCGAAATTATTACCAAGGCCGTCCTGAATCCCACG	10	1033368	rs73590140		NA	NA	GTPBP4	NM_012341	Body					NA	10:1033368-1033408			NA	286969	cg15537487
241	cg15199489	170068457	170068459	170068408	170068458		NA	rs79843499	1	LC	.;.	0	1	0	XY_NO	A_NO	170064949	170064950	-3508	WDR27	BC073148	cg15199489	cg15199489	II		37	6	170068458	CGCCAGCTTCCTAATTCGCTCAGGGTTAGCTCCAGTCAGTGTCGGCTTTT	6	169810383			NA	NA	WDR27	NM_182552	Body	chr6:170067846-170068179	S_Shore			NA	6:169810310-169810384			NA	281964	cg15199489
66	cg11421160	17949564	17949566	17949565	17949615		NA	rs75699177	1	IC	.;chr1_IC:17949100-17949780	0	1	0	XY_NO	A_NO	17952450	17952451	-2885	ARHGEF10L	AK001383	cg11421160	cg11421160	II		37	1	17949565	AGGACAGGGCGATCTGGAACATGGAGTGGCAGTGCAGGATCTCCTTCACG	1	17822152	rs75699177		NA	NA	ARHGEF10L;ARHGEF10L	NM_001011722;NM_018125	Body;Body	chr1:17949452-17949670	Island			NA	1:17821973-17822207			NA	214942	cg11421160
830	cg04011984	25932710	25932712	25932711	25932761		NA		NA	IC	.;chr17_IC:25932361-25932879	0	1	0	XY_NO	A_NO	25936939	25936940	-4228	KSR1	BC037586	cg04011984	cg04011984	II		37	17	25932711	CGGCCACAACCAGGACCACCTGAAGCTCTTCAAGAAAGAGGTGATGAACT	17	22956838			NA	NA	KSR1	NM_014238	Body	chr17:25932497-25932712	Island			NA	17:22956643-22956839			NA	80689	cg04011984
477	cg23319460	65123509	65123511	65123509	65123559		NA		NA	ICshore	.;chr11_ICshore:65121278-65123876	0	1	1	XY_NO	A_NO	65123279	65123280	231	TIGD3	CCDS8101	cg23319460	cg23319460	I	C	37	11	65123510	CGGGATCGACGAGGCTCTGCTCTGCTGGTACCACATTGCCCGGGCCAAGG	11	64880086			NA	NA	TIGD3	NM_145719	Body	chr11:65123373-65123705	Island			NA	11:64878336-64880977	11:65121624-65123559	Promoter_Associated	NA	411046	cg23319460
952	cg22814042	7688693	7688695	7688645	7688695		NA		NA	IC	.;chr19_IC:7688533-7688914	0	1	1	XY_NO	A_NO	7694438	7694439	5745	XAB2	NM_020196	cg22814042	cg22814042	I	C	37	19	7688694	CACGCTTGTGCCACTCGTGCACGTGGTGTGGGTTTTGGCGCAGCAAGACG	19	7594694			NA	NA	XAB2	NM_020196	Body	chr19:7688620-7688832	Island			NA	19:7594684-7594734	19:7688593-7689119	Gene_Associated_Cell_type_specific	NA	402499	cg22814042
420	cg14006650	3147473	3147475	3147425	3147475		NA	rs4271292	1	ICshore	.;chr10_ICshore:3145751-3147871	0	1	1	XY_NO	A_NO	3146884	3146885	590	PFKP	AK308226	cg14006650	cg14006650	I	C	37	10	3147474	CGGGATGCCGGCCCCTTCAGGACTTTCCACGGGAGCATTCAGGATGTGGG	10	3137474			NA	NA	PFKP	NM_002627	Body	chr10:3148406-3148625	N_Shore			NA	10:3137281-3137727			NA	259494	cg14006650
67	cg07575466	40769707	40769709	40769659	40769709		NA	rs176687	1	IC	.;chr1_IC:40769009-40770047	0	1	1	XY_NO	A_NO	40782980	40782981	13273	COL9A2	NM_001852	cg07575466	cg07575466	I	C	37	1	40769708	CGGGTCAGACGCGCGGTGGCGGCGGGGACGCAGAGCAGGGTTGGGGGTCG	1	40542295			NA	NA	COL9A2	NM_001852	Body	chr1:40769186-40769871	Island			NA	1:40541682-40542426	1:40769636-40769864	Unclassified_Cell_type_specific	NA	147725	cg07575466
242	cg05325705	33288763	33288765	33288714	33288764		NA		NA	IC	.;chr6_IC:33288196-33289365	0	1	0	XY_NO	A_NO	33289750	33289751	987	DAXX	HQ436529	cg05325705	cg05325705	II		37	6	33288764	CCTGGCTTGTTGATGAGCCGCTCAATGCGCCTGTTAACCTCTGGGTAGCG	6	33396742			NA	NA	DAXX;DAXX;DAXX;DAXX	NM_001141969;NR_024517;NM_001350;NM_001141970	Body;Body;Body;Body	chr6:33288733-33289008	Island			NA	6:33396547-33396977			NA	105889	cg05325705
122	cg00559935	238990730	238990732	238990681	238990731		NA		NA	IC	.;chr2_IC:238989811-238991321	0	1	0	XY_NO	A_NO	239008950	239008951	-18219	ESPNL	NM_194312	cg00559935	cg00559935	II		37	2	238990731	CAGCCTGTCCCTGAAATCAGTCAGCGCATTAAAGCCCTGAACCAGGAACG	2	238655470			NA	NA	SCLY	NM_016510	Body					NA	2:238655089-238655578			NA	11892	cg00559935
731	cg26917697	1160676	1160678	1160628	1160678		NA		NA	IC	.;chr16_IC:1160314-1160873	50	1	1	XY_NO	A_NO	1146243	1146244	-14433	C1QTNF8	NM_207419	cg26917697	cg26917697	I	T	37	16	1160677	CCGTTTTAACTGCCGTAAAGCGTGCAGTGTGGTGGCGTCTGGCACATTCG	16	1100678			NA	NA								NA	16:1100614-1100698			NA	469692	cg26917697
359	cg13372862	145235327	145235329	145235279	145235329		NA		NA	IC	.;chr8_IC:145234937-145235563	0	1	1	XY_NO	A_NO	145203547	145203548	31781	HEATR7A	BC146603	cg13372862	cg13372862	I	T	37	8	145235328	CGCTGTGAGAGAGGACACCGTCAAAGGCCTCCGCCAAGGCTTCCAGCGCC	8	145307316			NA	NA	HEATR7A;HEATR7A;HEATR7A	NM_001099281;NM_001099280;NM_032450	Body;Body;Body	chr8:145235202-145235442	Island			NA	8:145307159-145307399			NA	246350	cg13372862
243	cg04766529	137144556	137144558	137144508	137144558		NA		NA	HC	chr6_HCshore:137143343-137144703;chr6_ICshore:137143193-137145122	8	1	1	XY_NO	A_NO	137143701	137143702	856	PEX7	BC031606	cg04766529	cg04766529	I	C	37	6	137144557	CGCGCGACGGGAGACAATTAACTGGAGTCTGTAACACCTACTTGCGAATG	6	137186250			NA	NA	PEX7	NM_000288	Body	chr6:137143635-137144445	S_Shore			NA		6:137143080-137144599	Promoter_Associated	NA	95104	cg04766529
150	cg03276484	194803748	194803750	194803699	194803749		NA		NA	LC	.;.	50	1	0	XY_NO	A_NO	194842923	194842924	39175	XXYLT1	AX747562	cg03276484	cg03276484	II		37	3	194803749	CGGCTGGCCAGCAGAAATGTGCAGACATGGCTTCTTAAGTTTGCAACTTT	3	196285038			NA	NA	C3orf21	NM_152531	Body					TRUE				NA	66375	cg03276484
1025	cg06422471	51169499	51169501	51169499	51169549		NA		NA	HC	chr22_HCshore:51168947-51170111;chr22_ICshore:51167981-51170894	17	1	1	XY_NO	A_NO	51176566	51176567	7067	BC050343	BC050343	cg06422471	cg06422471	I	C	37	22	51169500	TCCAGAGCTGCAGCGGCTTCTGCTGGAAGGGTCGGCGTGGGCCGGGGGCG	22	49516366			NA	NA	SHANK3	NM_001080420	Body	chr22:51169027-51170019	Island			NA	22:49515861-49516989			NA	125497	cg06422471
831	cg06343673	78778231	78778233	78778232	78778282		NA		NA	IC	.;chr17_IC:78777931-78778742	50	1	0	XY_NO	A_NO	78923235	78923236	-145003	RPTOR	BC033699	cg06343673	cg06343673	II		37	17	78778232	CTTGCACTTGCTTCTTAATTGTCTTCAGCCCAACAATTCTTCATATTTCG	17	76392827			NA	NA	RPTOR;RPTOR	NM_001163034;NM_020761	Body;Body	chr17:78775591-78775815	S_Shelf			NA	17:76392564-76393149			NA	124094	cg06343673
832	cg06739752	79837156	79837158	79837107	79837157		NA		NA	LC	.;.	50	1	0	XY_NO	A_NO	79829281	79829282	-7875	ARHGDIA	NM_004309	cg06739752	cg06739752	II		37	17	79837157	CGCTTAGGCCATGTCAGTGCTGTAGGTGAACTGTTCAACCTGTGCCCCAG	17	77430452			NA	NA								TRUE				NA	131378	cg06739752
1026	cg05349952	47097599	47097601	47097600	47097650		NA	rs55670938	1	HC	chr22_HCshore:47097182-47097895;chr22_ICshore:47097076-47099090	0	1	0	XY_NO	A_NO	47108189	47108190	10590	CERK	BC067255	cg05349952	cg05349952	II		37	22	47097600	GTTATTCTGATGCTATTTGGGACCTTCTTTTTCCCTTTACAGGGTCAACG	22	45476264			NA	NA	CERK	NM_022766	Body	chr22:47097188-47097601	Island			NA	22:45475858-45476265			NA	106382	cg05349952
311	cg17186355	157206797	157206799	157206797	157206847		NA		NA	IC	.;chr7_IC:157206184-157207517	0	1	1	XY_NO	A_NO	157172509	157172510	34289	DNAJB6	AK124827	cg17186355	cg17186355	I	C	37	7	157206798	AGCTAGGGACGGAAAGCCTGAGGTGACCACACTGCAGTCGCCCTCACCCG	7	156899559			NA	NA	DNAJB6	NM_058246	Body	chr7:157206934-157207348	N_Shore			NA	7:156899559-156900109			NA	314946	cg17186355
1027	cg12253469	37420453	37420455	37420453	37420503		NA		NA	HC	chr22_HCshore:37419956-37421117;chr22_ICshore:37420045-37421088	0	1	1	XY_NO	A_NO	37415701	37415702	4753	MPST	NM_021126	cg12253469	cg12253469	I	C	37	22	37420454	CGAAATGCTCGGCCCCGGGCAGCATGTGGTCGTAGGGCGAGGTGCGGTCG	22	35750400			NA	NA	MPST;MPST;MPST;MPST	NM_001013436;NR_024038;NM_001130517;NM_021126	Body;Body;Body;Body	chr22:37420225-37420900	Island			NA	22:35750172-35750846			NA	228883	cg12253469
68	cg16352830	208221035	208221037	208220986	208221036		NA		NA	LC	.;.	0	1	0	XY_NO	A_NO	208202550	208202551	-18485	PLXNA2	BC094835	cg16352830	cg16352830	II		37	1	208221036	CGCATAACATGTGTGGACCTGCCAGGACAGTGTGTACTTGAGCAGTCTGA	1	206287659			NA	NA	PLXNA2	NM_025179	Body					TRUE				NA	300672	cg16352830
174	cg11164860	1994870	1994872	1994871	1994921		NA		NA	HC	chr4_HCshore:1994595-1995269;chr4_ICshore:1993934-1995772	0	1	0	XY_NO	A_NO	1993970	1993971	-900	WHSC2	AK095737	cg11164860	cg11164860	II		37	4	1994871	AAATTAACATCCCCGACTTTTTTTATCCTTACCATTTTTATAAAATGCCG	4	1964669			NA	NA	WHSC2	NM_005663	Body	chr4:1994662-1994872	Island			NA				NA	210562	cg11164860
421	cg16123421	134473551	134473553	134473551	134473601		NA		NA	IC	.;chr10_IC:134473329-134473726	0	1	1	XY_NO	A_NO	134421418	134421419	52134	INPP5A	BC062300	cg16123421	cg16123421	I	C	37	10	134473552	TGTGCCGTGTGTCACGCATTGGCAGACGTCAGAACGTGCCGTGGGCCACG	10	134323542			NA	NA	INPP5A	NM_005539	Body	chr10:134477298-134477515	N_Shelf			NA	10:134323499-134323565			NA	296768	cg16123421
542	cg08085917	133147009	133147011	133147009	133147059		NA		NA	ICshore	.;chr12_ICshore:133146385-133149304	0	1	1	XY_NO	A_NO	133127853	133127854	19157	AK096230	AK096230	cg08085917	cg08085917	I	C	37	12	133147010	TGCGGCAAACATGGCCGCGTGGAGCTGGTGCTGCGCCTGGGACCGGAGCG	12	131657083			NA	NA	FBRSL1	NM_001142641	Body	chr12:133146517-133148261	Island			NA	12:131656591-131659354	12:133146820-133147289	Unclassified_Cell_type_specific	NA	156928	cg08085917
993	cg15016079	23346732	23346734	23346733	23346783		NA	rs80014998	1	HC	chr20_HCshore:23345790-23346825;chr20_ICshore:23345804-23346844	0	1	0	XY_NO	A_NO	23344999	23345000	1734	GZF1	NM_022482	cg15016079	cg15016079	II		37	20	23346733	CGGGTCCCACAGTCTCAGTAGAGACCTCAGTGAGATGCCATTTCAGGCTT	20	23294733	rs80014998		NA	NA	GZF1	NM_022482	Body	chr20:23346034-23346650	S_Shore			NA				NA	278948	cg15016079
833	cg14768519	79870055	79870057	79870007	79870057		NA		NA	HC	chr17_HCshore:79868456-79870101;chr17_ICshore:79868445-79871047	0	1	1	XY_NO	A_NO	79869339	79869340	-716	PCYT2	NM_002861	cg14768519	cg14768519	I	A	37	17	79870056	TGCAGGCCGGGGCTGAAATAACCCGAGTTCCGTTCTCACAGAAAGGTGCG	17	77463348			NA	NA	SIRT7;PCYT2	NM_016538;NM_002861	3'UTR;TSS1500	chr17:79868687-79869811	S_Shore			NA	17:77463271-77464222	17:79868326-79870261	Promoter_Associated	NA	274739	cg14768519
312	cg23182783	2195800	2195802	2195752	2195802		NA		NA	HC	chr7_HCshore:2195377-2196334;chr7_ICshore:2195139-2196353	0	1	1	XY_NO	A_NO	2255643	2255644	59843	MAD1L1	U33822	cg23182783	cg23182783	I	C	37	7	2195801	CGCCCGCTCCCCTCGCCACACCCGCCGTGAAACCGTGCGCCCGCTGCCCT	7	2162327			NA	NA	MAD1L1;MAD1L1;MAD1L1	NM_003550;NM_001013837;NM_001013836	Body;Body;Body	chr7:2195683-2195983	Island			NA	7:2162210-2162509			NA	408619	cg23182783
123	cg23939932	242664239	242664241	242664239	242664289		NA		NA	HC	chr2_HCshore:242664149-242665592;chr2_ICshore:242661397-242666710	0	1	1	XY_NO	A_NO	242674029	242674030	-9789	D2HGDH	AX747146	cg23939932	cg23939932	I	C	37	2	242664240	CAGGAGAGGCACACGCAGTGGGGCCGCGGCCCTCCCGCAGGGAAAATGCG	2	242312913			NA	NA	ING5	NM_032329	Body	chr2:242664207-242665154	Island			NA	2:242312229-242313142	2:242663648-242664297	Unclassified	TRUE	420838	cg23939932
609	cg07512313	102963437	102963439	102963389	102963439		NA		NA	IC	.;chr14_IC:102963235-102963585	0	1	1	XY_NO	A_NO	102974225	102974226	10788	ANKRD9	CCDS9973	cg07512313	cg07512313	I	C	37	14	102963438	GAACGTGCACGTGCGGACCGGGATCACCGAGGAGATGCCTGTGGGGACCG	14	102033191			NA	NA	TECPR2	NM_014844	Body					NA	14:102033146-102033192			NA	146520	cg07512313
834	cg03721281	40557137	40557139	40557089	40557139		NA		NA	HC	chr17_HCshore:40556341-40558402;chr17_ICshore:40556441-40558469	0	1	1	XY_NO	A_NO	40559743	40559744	2606	Mir_324	.	cg03721281	cg03721281	I	C	37	17	40557138	AGGTTTTCCTTGGTCTTGAGGCGCGTCTTCTCCAGGTTCTCGCGGGTACG	17	37810664			NA	NA	PTRF	NM_012232	Body	chr17:40556632-40557537	Island			NA	17:37810159-37811008			NA	75181	cg03721281
835	cg02025083	56064294	56064296	56064294	56064344		NA	rs35995033	1	ICshore	.;chr17_ICshore:56064236-56066313	0	1	1	XY_NO	A_NO	56065614	56065615	1320	VEZF1	NM_007146	cg02025083	cg02025083	I	A	37	17	56064295	AAAACGAAGCATTCAGTGGGCAGTAGCGATGAGCTCACGGGGAAACTTCG	17	53419294	rs35995033		NA	NA	VEZF1	NM_007146	Body	chr17:56064830-56066051	N_Shore			NA	17:53419269-53419317			NA	41531	cg02025083
994	cg12017057	377005	377007	376957	377007	rs73565400	1	rs73565400	1	IC	.;chr20_IC:376819-377300	0	1	1	XY_NO	A_NO	388708	388709	-11702	RBCK1	BC000983	cg12017057	cg12017057	I	C	37	20	377006	CGCCACGCCCAGGCTCCAGACATCGGCTGCCTTGCCCGAGTATGAGGCCC	20	325006			NA	NA	TRIB3	NM_021158	Body	chr20:376916-377165	Island			NA	20:324983-325135			NA	224810	cg12017057
313	cg27215236	878039	878041	878039	878089		NA		NA	IC	.;chr7_IC:877968-878261	0	1	1	XY_NO	A_NO	882977	882978	-4937	SUN1	BX649069	cg27215236	cg27215236	I	C	37	7	878040	TCCTCGTCAACACTACGCGGACGTGAGATTTAATCCAATACACCAGTGCG	7	844566			NA	NA	UNC84A;UNC84A	NM_025154;NM_001130965	5'UTR;Body					NA	7:844563-844611			NA	474788	cg27215236
314	cg26826957	8276811	8276813	8276812	8276862		NA		NA	LC	.;.	0	1	0	XY_NO	A_NO	8275569	8275570	-1242	ICA1	EU416199	cg26826957	cg26826957	II		37	7	8276812	CGAGCTGCTTTTGGGAATGACATTCAGGGTAAGTAAGTAAGCTCTGCCCT	7	8243337			NA	NA	ICA1;ICA1;ICA1	NM_004968;NM_022307;NM_001136020	5'UTR;5'UTR;5'UTR					NA				NA	468049	cg26826957
574	cg10130374	111935411	111935413	111935411	111935461	rs56119510	1	rs56119510	1	IC	.;chr13_IC:111935135-111935772	0	1	1	XY_NO	A_NO	111936127	111936128	-715	AX748212	AX748212	cg10130374	cg10130374	I	C	37	13	111935412	GGCAGAGAACATGAGACTCGCGTGCTCACCGCGAAAGGGCACTTATCACG	13	110733413		rs56119510	NA	NA	ARHGEF7;ARHGEF7;ARHGEF7;ARHGEF7;ARHGEF7	NM_001113511;NM_001113513;NM_001113512;NM_003899;NM_145735	Body;Body;Body;Body;Body	chr13:111935411-111935682	Island			NA				NA	192974	cg10130374
315	cg04494750	100304692	100304694	100304692	100304742		NA		NA	ICshore	.;chr7_ICshore:100301642-100305015	0	1	1	XY_NO	A_NO	100304453	100304454	240	POP7	CCDS5704	cg04494750	cg04494750	I	C	37	7	100304693	GCAAGGACCCGAAGCTGCCCGCCTGCAGCTGCAGCGCGATGTTGATGGCG	7	100142629			NA	NA	POP7	NM_005837	Body	chr7:100303014-100304079	S_Shore			NA	7:100142359-100142742	7:100304666-100304806	Promoter_Associated	NA	90074	cg04494750
953	cg26794830	3193803	3193805	3193754	3193804		NA		NA	IC	.;chr19_IC:3193595-3194061	0	1	0	XY_NO	A_NO	3198814	3198815	-5010	NCLN	BC008920	cg26794830	cg26794830	II		37	19	3193804	CGCCGCCCACTCGAGATGTGATGCTGAGAATGTCCTTGGCAGGTAGAGAA	19	3144804			NA	NA	NCLN	NM_020170	Body	chr19:3192416-3192705	S_Shore			NA	19:3144395-3144830	19:3193528-3193823	Gene_Associated_Cell_type_specific	NA	467396	cg26794830
69	cg17165303	982307	982309	982259	982309		NA		NA	ICshore	.;chr1_ICshore:981009-988862	0	1	1	XY_NO	A_NO	995082	995083	-12774	AK310350	AK310350	cg17165303	cg17165303	I	C	37	1	982308	CCTGCTACAACTCCGCGTTGGGCTGCTGCTCTGATGGGAAGACGCCCTCG	1	972171			NA	NA	AGRN	NM_198576	Body	chr1:982152-982511	Island			NA	1:970942-972364			NA	314535	cg17165303
633	cg22097731	63334435	63334437	63334387	63334437		NA		NA	HC	HCshore:63334221-63336290;ICshore:63333702-63336253	0	1	1	XY_NO	A_NO	63334837	63334838	-401	TPM1	NM_001018020	cg22097731	cg22097731	I	C	37	15	63334436	GAGCTGCCGGGGAGGCGCTGGCGGGTGCCGAGAGCGCACTGACCCTGACG	15	61121489			NA	NA	TPM1;TPM1;TPM1;TPM1;TPM1;TPM1	NM_001018020;NM_001018007;NM_000366;NM_001018005;NM_001018006;NM_001018004	TSS1500;TSS1500;TSS1500;TSS1500;TSS1500;TSS1500	chr15:63334233-63336063	Island	high-CpG:61121430-61123336		NA	15:61121008-61123116			NA	391841	cg22097731
70	cg26518431	47901554	47901556	47901555	47901605		NA	rs41290150,rs6691723	2	LC	.;.	0	1	0	XY_NO	A_NO	47901688	47901689	-133	FOXD2	NM_004474	cg26518431	cg26518431	II		37	1	47901555	CAGGGACTAGTAGCCCTGGAATTGGAATTTCCTGGGTGACAGACTGTCCG	1	47674142	rs41290150		NA	NA	MGC12982;FOXD2	NR_026878;NM_004474	TSS1500;TSS200	chr1:47902793-47905518	N_Shore		RDMR	NA		1:47901459-47902857	Promoter_Associated	NA	462681	cg26518431
478	cg18761058	63802972	63802974	63802924	63802974		NA		NA	HC	chr11_HCshore:63802811-63804366;chr11_ICshore:63802651-63805033	0	1	1	XY_NO	A_NO	63754313	63754314	48660	OTUB1	AK307413	cg18761058	cg18761058	I	C	37	11	63802973	CGGGGGAGAAAGGGGTTCTAGCTCACGCGCCGCCTCCCCAGCACCCTCCT	11	63559549			NA	NA	MACROD1	NM_014067	Body	chr11:63803375-63804365	N_Shore		DMR	NA	11:63559496-63561078			NA	340337	cg18761058
422	cg19976363	1570038	1570040	1570039	1570089		NA	rs2676776	1	IC	.;chr10_IC:1569863-1570094	0	1	0	XY_NO	A_NO	1568824	1568825	1215	ADARB2-AS1	NR_033387	cg19976363	cg19976363	II		37	10	1570039	CGGGGAGAAGCCGATGAGGGATGGGTCTTTGCTGTCATCAACATTCATAA	10	1560039	rs2676776		NA	NA	ADARB2	NM_018702	Body					NA	10:1559964-1560040			NA	359824	cg19976363
316	cg22115465	2170342	2170344	2170294	2170344		NA		NA	IC	.;chr7_IC:2170276-2170889	50	1	1	XY_NO	A_NO	2255643	2255644	85301	MAD1L1	U33822	cg22115465	cg22115465	I	T	37	7	2170343	CGGAACAAGAGCTAAGAGGAAGAGAGAGTCGCGGACACGCTCCCAGCTTC	7	2136869		rs35942846	NA	NA	MAD1L1;MAD1L1;MAD1L1	NM_003550;NM_001013837;NM_001013836	Body;Body;Body					NA	7:2136869-2137203			NA	392093	cg22115465
317	cg08971171	99691610	99691612	99691610	99691660		NA	rs72631827	1	IC	.;chr7_IC:99691583-99691787	0	1	1	XY_NO	A_NO	99691696	99691697	86	MIR106B	NR_029831	cg08971171	cg08971171	I	C	37	7	99691611	TCCTCTCCGTGCTACCGCACTGTGGGTACTTGCTGCTCCAGCAGGGCACG	7	99529547	rs72631827		NA	NA	MIR25;MCM7;MCM7;MIR93	NR_029498;NM_005916;NM_182776;NR_029510	TSS1500;Body;Body;TSS200					NA				NA	172967	cg08971171
423	cg11377397	98276320	98276322	98276271	98276321		NA		NA	LC	.;.	0	1	0	XY_NO	A_NO	98273682	98273683	-2638	TLL2	NM_012465	cg11377397	cg11377397	II		37	10	98276321	AAGGCTGCTTCACACCCTCCATGTCTCTGCCTGGGACACACTGATAATCG	10	98266311			NA	NA				chr10:98272207-98273939	S_Shelf			NA				NA	214157	cg11377397
836	cg15097361	78829700	78829702	78829701	78829751		NA		NA	IC	.;chr17_IC:78829447-78829896	0	1	0	XY_NO	A_NO	78923235	78923236	-93534	RPTOR	BC033699	cg15097361	cg15097361	II		37	17	78829701	AGCAGACAGTGCTGAGGATCCAGACTCCTCCTGGGGGAAGCAGCACCACG	17	76444296			NA	NA	RPTOR;RPTOR	NM_001163034;NM_020761	Body;Body	chr17:78831505-78831864	N_Shore			NA	17:76444171-76444526			NA	280339	cg15097361
244	cg01905172	33283897	33283899	33283898	33283948		NA	rs35663442	1	LC	.;.	0	1	0	XY_NO	A_NO	33284692	33284693	795	ZBTB22	CCDS4775	cg01905172	cg01905172	II		37	6	33283898	CGCACAGCTCATCTGCCTCCAGCAGCAGCTTTCCAGATGTGGCCCCTCCA	6	33391876	rs35663442		NA	NA	ZBTB22;ZBTB22	NM_005453;NM_001145338	Body;Body	chr6:33285367-33285617	N_Shore			NA				NA	39014	cg01905172
954	cg27141871	41318234	41318236	41318185	41318235		NA	rs73048912	1	IC	.;chr19_IC:41317620-41318283	0	1	0	XY_NO	A_NO	41316673	41316674	-1561	AK097370	AK097370	cg27141871	cg27141871	II		37	19	41318235	CTGGCTTTTTTTGTGTGTCTGCCTCAGCCTGTCTTACTTAGCAACTTTCG	19	46010075			NA	NA				chr19:41316543-41317318	S_Shore			NA		19:41318124-41318339	Unclassified_Cell_type_specific	NA	473606	cg27141871
955	cg02812809	39361446	39361448	39361398	39361448		NA		NA	ICshore	.;chr19_ICshore:39359821-39361671	0	1	1	XY_NO	A_NO	39360899	39360900	-547	RINL	AK124506	cg02812809	cg02812809	I	T	37	19	39361447	CGTCCAGTCTCTGGTCAGGGCCCGGAGCAGCTACGTGGCCAGGCAGTACC	19	44053287			NA	NA	RINL	NM_198445	Body	chr19:39359916-39361160	S_Shore			NA	19:44051791-44053303			NA	57222	cg02812809
610	cg01270593	51339071	51339073	51339071	51339121		NA		NA	HC	chr14_HCshore:51338390-51339367;chr14_ICshore:51338562-51339281	0	1	1	XY_NO	A_NO	51338877	51338878	195	ABHD12B	NM_181814	cg01270593	cg01270593	I	C	37	14	51339072	CGCGGCCGAGGCCGCAATCCCCTCTGCTGGCCCGGGCCCAAGGCCCAGCA	14	50408822			NA	NA	ABHD12B;ABHD12B	NM_181533;NM_181814	5'UTR;Body	chr14:51338712-51339146	Island			NA	14:50408463-50408829			NA	26567	cg01270593
732	cg00439318	89601908	89601910	89601909	89601959		NA		NA	IC	.;chr16_IC:89601520-89602106	0	1	0	XY_NO	A_NO	89607703	89607704	-5794	SPG7	AF034795	cg00439318	cg00439318	II		37	16	89601909	CGCTTATTCAGGAACTAACGCGTGAGCAACCGAGACCTGAATGGCTGCCT	16	88129410			NA	NA	SPG7;SPG7	NM_003119;NM_199367	Body;Body	chr16:89603563-89603896	N_Shore			NA	16:88129335-88129411			NA	9273	cg00439318
424	cg11250692	3146204	3146206	3146205	3146255		NA	rs74472918	1	HC	chr10_HCshore:3145759-3146284;chr10_ICshore:3145751-3147871	0	1	0	XY_NO	A_NO	3146884	3146885	-679	PFKP	AK308226	cg11250692	cg11250692	II		37	10	3146205	CGGGCTCTAGAACATTCTGCAGATTGGGTGTCCTGGTGCTGGTCTCGTAA	10	3136205			NA	NA	PFKP	NM_002627	Body	chr10:3145919-3146206	Island			NA	10:3135920-3136206			NA	212089	cg11250692
837	cg04242349	79082839	79082841	79082791	79082841		NA		NA	IC	.;chr17_IC:79082581-79084846	0	1	1	XY_NO	A_NO	79071917	79071918	10923	BAIAP2	AK301436	cg04242349	cg04242349	I	C	37	17	79082840	CGCGGAAGCTCTTCAGAGCAGCGGCTGCCCGGGGTCAGCGTCCTCACACT	17	76697435			NA	NA	BAIAP2;BAIAP2;BAIAP2;BAIAP2	NM_017450;NM_006340;NM_001144888;NM_017451	3'UTR;Body;Body;Body	chr17:79084336-79084561	N_Shore			NA	17:76697296-76697679	17:79082259-79082935	Unclassified_Cell_type_specific	NA	85234	cg04242349
956	cg08545132	15348802	15348804	15348802	15348852		NA		NA	IC	.;chr19_IC:15348422-15349162	0	1	1	XY_NO	A_NO	15343857	15343858	-4945	EPHX3	NM_001142886	cg08545132	cg08545132	I	T	37	19	15348803	CACAGGACATCGTTGCTGCCGCCGTGACTGGTTTTCTGTCCCCAAGAACG	19	15209803			NA	NA	BRD4	NM_058243	3'UTR	chr19:15348678-15349007	Island			NA	19:15209508-15210042			NA	165383	cg08545132
71	cg18764372	3561933	3561935	3561885	3561935		NA	rs12046309	1	HC	chr1_HCshore:3561510-3562550;chr1_ICshore:3561679-3562929	50	1	1	XY_NO	A_NO	3566670	3566671	4737	WRAP73	AK302397	cg18764372	cg18764372	I	T	37	1	3561934	CGGGGCAACCCGCCCATCCCGCTGCGCCGCTCACACCACACTGCAGCCCT	1	3551794			NA	NA	WDR8	NM_017818	Body	chr1:3559952-3561009	S_Shore			NA	1:3551651-3551983			NA	340411	cg18764372
245	cg02867242	31832444	31832446	31832444	31832494		NA		NA	ICshore	.;chr6_ICshore:31829672-31832589	0	1	1	XY_NO	A_NO	31830708	31830709	-1736	NEU1	NM_000434	cg02867242	cg02867242	I	C	37	6	31832445	ATGTCATCGCCAGCGGCTTCTTCAGCGTTTTCGGCATGTGTGTGGACACG	6	31940424			NA	NA	SLC44A4	NM_025257	Body	chr6:31830299-31830948	S_Shore			TRUE				NA	58279	cg02867242
995	cg18645150	61299125	61299127	61299126	61299176		NA		NA	IC	.;chr20_IC:61299101-61299622	0	1	0	XY_NO	A_NO	61299096	61299097	30	SLCO4A1	AK000551	cg18645150	cg18645150	II		37	20	61299126	CGGCTCCCTGCAACGCTGCCTGCAGCTGCCAGCCAGAACACTACAGCCCT	20	60769571			NA	NA	LOC100127888;SLCO4A1	NR_024470;NM_016354	TSS1500;Body				CDMR	NA	20:60769303-60769699	20:61299079-61299231	Gene_Associated	NA	338549	cg18645150
479	cg13671299	64621684	64621686	64621685	64621735		NA		NA	HC	chr11_HCshore:64621657-64622346;chr11_ICshore:64621043-64622379	0	1	0	XY_NO	A_NO	64623331	64623332	1647	EHD1	BC036898	cg13671299	cg13671299	II		37	11	64621685	CGAGAGGCGAGGAAACATCCGCTCAGTCTTTATGGACCTTGAGAAATGGT	11	64378261			NA	NA	EHD1	NM_006795	3'UTR	chr11:64621207-64622246	Island			NA	11:64378213-64378816	11:64621052-64621729	Unclassified	NA	252620	cg13671299
151	cg14789841	194824129	194824131	194824129	194824179		NA	rs62290288,rs62290289	2	IC	.;chr3_IC:194823650-194824325	0	1	1	XY_NO	A_NO	194842923	194842924	18794	XXYLT1	AX747562	cg14789841	cg14789841	I	C	37	3	194824130	CCGCTGGTGTGGGGTGATGGACGCAGGCCGCTGGCGTGGGGTGATGGACG	3	196305419	rs62290288		NA	NA	C3orf21	NM_152531	Body					NA	3:196305121-196305440			TRUE	275178	cg14789841
425	cg26005973	72643677	72643679	72643678	72643728		NA		NA	LC	.;.	0	1	0	XY_NO	A_NO	72648540	72648541	4863	PCBD1	NM_000281	cg26005973	cg26005973	II		37	10	72643678	GTAGCAGTGTCCATGACATAGACCCTGCCCTTCCTCTTTGAATTCTTCCG	10	72313684			NA	NA	PCBD1	NM_000281	3'UTR					NA				NA	453851	cg26005973
733	cg06038470	410720	410722	410672	410722		NA		NA	HC	chr16_HCshore:410317-411520;chr16_ICshore:409811-411663	0	1	1	XY_NO	A_NO	402675	402676	-8045	AXIN1	NM_003502	cg06038470	cg06038470	I	C	37	16	410721	CGGCCACCTCCACACTGCTTGCGTCCTTGCTGCCGTGTGCGACGTGTGTG	16	350722			NA	NA				chr16:409984-411491	Island			NA	16:350433-350973			NA	118965	cg06038470
318	cg00135038	5391418	5391420	5391419	5391469		NA		NA	HC	chr7_HCshore:5391000-5391510;chr7_ICshore:5390322-5391871	0	1	0	XY_NO	A_NO	5396906	5396907	5488	TNRC18	BC068099	cg00135038	cg00135038	II		37	7	5391419	CGGAAGGTATTTTGTGTTTGGAGCTAGTAACCTTGGTCAAACGATTCCTC	7	5357945			NA	NA	TNRC18	NM_001080495	Body	chr7:5391323-5391572	Island			NA	7:5357850-5358232			NA	3067	cg00135038
360	cg17560523	141559709	141559711	141559709	141559759		NA	rs11166984	1	IC	.;chr8_IC:141558747-141560156	0	1	1	XY_NO	A_NO	141535874	141535875	-23835	DQ574852	DQ574852	cg17560523	cg17560523	I	C	37	8	141559710	CGGCCCCAGGGCAGTGATGCGATGCTGTCCCCGTAAAGCTGCTGAGCAGC	8	141628892	rs11166984		NA	NA	EIF2C2;EIF2C2	NM_012154;NM_001164623	Body;Body	chr8:141559164-141559368	S_Shore			NA	8:141628865-141628924			NA	321087	cg17560523
124	cg15051239	131583885	131583887	131583837	131583887		NA		NA	IC	.;chr2_IC:131583582-131584407	0	1	1	XY_NO	A_NO	131594566	131594567	10681	AX746725	AX746725	cg15051239	cg15051239	I	C	37	2	131583886	CTGTGCGAAATGACGCTGATGTCGCAGTGATGCGAGCCGCATGTTCCTCG	2	131300356			NA	NA								NA	2:131300261-131300422			NA	279531	cg15051239
543	cg05835635	121593364	121593366	121593365	121593415		NA	rs1653584,rs208289	2	LC	.;.	0	1	0	XY_NO	A_NO	121570621	121570622	22744	P2RX7	NR_033955	cg05835635	cg05835635	II		37	12	121593365	TGGGCTTCATGGGTCTTTGCAAAGCATTTTAGCTCCCCAAGCCGCAAACG	12	120077748	rs208289	rs1653584	NA	NA	P2RX7	NM_002562	Body					TRUE				NA	115051	cg05835635
201	cg13138187	176931314	176931316	176931265	176931315		NA	rs35297928	1	IC	.;chr5_IC:176931014-176931578	0	1	0	XY_NO	A_NO	176935877	176935878	4563	DOK3	BC004867	cg13138187	cg13138187	II		37	5	176931315	ACACACAGGTTCTCATAGAGGTGCTCATTGCCTGGGGGCCCACTGGCACG	5	176863921			NA	NA	DOK3;DOK3;DOK3	NM_024872;NM_001144876;NM_001144875	Body;Body;Body	chr5:176931110-176931401	Island			NA	5:176863745-176864160			NA	242504	cg13138187
996	cg03513312	62575805	62575807	62575757	62575807		NA		NA	IC	.;chr20_IC:62575642-62576209	0	1	1	XY_NO	A_NO	62574078	62574079	-1727	MIR647	NR_030377	cg03513312	cg03513312	I	C	37	20	62575806	CGGCAACACGGTGGCCATCGACCTGATTGTGCAGCACGTGCACAGCCAGC	20	62046250	rs17853156		NA	NA	UCKL1	NM_017859	Body	chr20:62575724-62576052	Island			NA				NA	70978	cg03513312
957	cg12082025	1064217	1064219	1064169	1064219		NA	rs4147930	1	ICshore	.;chr19_ICshore:1063432-1065513	0	1	1	XY_NO	A_NO	1065929	1065930	-1711	HMHA1	AK300341	cg12082025	cg12082025	I	C	37	19	1064218	TGTGAAGCGCTCTGCTCGCGCCTGGCCATCATGGTGAATGGGCGGTTCCG	19	1015218			NA	NA	ABCA7	NM_019112	Body	chr19:1063544-1064265	Island			NA	19:1014584-1015265			NA	226052	cg12082025
838	cg04800768	80545543	80545545	80545543	80545593		NA	rs35814094	1	HC	chr17_HCshore:80545139-80545668;chr17_ICshore:80544531-80546069	0	1	1	XY_NO	A_NO	80551297	80551298	-5753	FOXK2	AK096800	cg04800768	cg04800768	I	C	37	17	80545544	CCGTGCGGTTTTCTGTGCACCGGCCTCGGACGGACTCTGAGAGCAAAGCG	17	78138833	rs35814094		NA	NA	FOXK2	NM_004514	Body	chr17:80545433-80545658	Island			NA	17:78138688-78139218			NA	95822	cg04800768
72	cg09159285	6664133	6664135	6664133	6664183		NA		NA	ICshore	.;chr1_ICshore:6660964-6664319	0	1	1	XY_NO	A_NO	6662928	6662929	-1205	KLHL21	NM_014851	cg09159285	cg09159285	I	T	37	1	6664134	CGCGCATGGGAGCTGGCTATCATTTCCTGGTTCCAGCGAGGTCTAGGGCC	1	6586721			NA	NA	KLHL21	NM_014851	TSS1500	chr1:6661776-6663844	S_Shore			NA	1:6586656-6586778	1:6663796-6664445	Promoter_Associated	NA	176099	cg09159285
734	cg00710249	2144848	2144850	2144848	2144898		NA	rs12929950,rs78438460	2	IC	.;chr16_IC:2144264-2145981	0	1	1	XY_NO	A_NO	2140284	2140285	-4564	MIR1225	NR_030646	cg00710249	cg00710249	I	C	37	16	2144849	AGGGCGCAGGTACGGGAGAGCGTCCTGAGAGCCCGGGACTCGGCGTCTCG	16	2084850	rs78438460		NA	NA	PKD1;PKD1	NM_001009944;NM_000296	Body;Body	chr16:2139803-2142170	S_Shelf			NA	16:2084815-2084923			NA	15013	cg00710249
958	cg17152316	6754336	6754338	6754336	6754386		NA		NA	IC	.;chr19_IC:6752430-6754535	0	1	1	XY_NO	A_NO	6767522	6767523	13186	SH2D3A	AK299406	cg17152316	cg17152316	I	C	37	19	6754337	CGCCAGCTCTACCAGTCCCCTCAGTGCGGCTGCGCGCTCCTCCAGCGGCC	19	6705337			NA	NA	SH2D3A	NM_005490	Body	chr19:6752515-6753657	S_Shore			NA	19:6703558-6705389			TRUE	314286	cg17152316
959	cg26594902	36229068	36229070	36229019	36229069		NA		NA	IC	.;chr19_IC:36228854-36229586	0	1	0	XY_NO	A_NO	36232235	36232236	3167	IGFLR1	BC031329	cg26594902	cg26594902	II		37	19	36229069	GTCATCGAGTACTCTGGCATTGTCATCCGCTCGGTGTTGACTGACAAGCG	19	40920909			NA	NA	MLL4	NM_014727	Body	chr19:36228974-36229504	Island			NA	19:40920837-40921282			NA	464080	cg26594902
246	cg15153770	33235078	33235080	33235079	33235129		NA		NA	IC	.;chr6_IC:33234911-33235170	0	1	0	XY_NO	A_NO	33239652	33239653	4574	VPS52	AK093057	cg15153770	cg15153770	II		37	6	33235079	ATTGTTTTCCCTGACTCTGACCCATCTTACGATTCTTCTCAAAGCCATCG	6	33343057			NA	NA	VPS52	NM_022553	Body					NA				NA	281300	cg15153770
735	cg00676925	540265	540267	540266	540316		NA		NA	IC	.;chr16_IC:540086-540384	0	1	0	XY_NO	A_NO	532524	532525	7742	RAB11FIP3	AK293644	cg00676925	cg00676925	II		37	16	540266	CGCAGCACCCCTGCCAGTGGCCCAGAAGCCCTTGGAGGTGAAGTCACAGG	16	480267			NA	NA	RAB11FIP3;RAB11FIP3	NM_014700;NM_001142272	Body;Body					NA	16:480221-480268			NA	14306	cg00676925
960	cg01915791	36247525	36247527	36247526	36247576		NA		NA	ICshore	.;chr19_ICshore:36246005-36248157	0	1	0	XY_NO	A_NO	36247929	36247930	404	HSPB6	NM_144617	cg01915791	cg01915791	II		37	19	36247526	CGGGGACCTCCCACCCGCTGCAGTGTGCGGGCCTCAGATTCCCATTGACT	19	40939366			NA	NA	HSPB6	NM_144617	Body	chr19:36246328-36247982	Island		DMR	NA	19:40938235-40939861			NA	39232	cg01915791
863	cg13849552	42260055	42260057	42260007	42260057		NA		NA	HC	HCshore:42258795-42261062;ICshore:42258918-42260963	25	1	1	XY_NO	A_NO	42260137	42260138	-81	SETBP1	NM_001130110	cg13849552	cg13849552	I	A	37	18	42260056	GTGTGCGTGCGGGCGTGTGTGTGTGAATGTGATTACTCCAGGACTCCTCG	18	40514054			NA	NA	SETBP1;SETBP1	NM_001130110;NM_015559	TSS200;TSS1500	chr18:42258983-42260795	Island	high-CpG:40513052-40514335		NA	18:40513972-40514793	18:42259936-42260316	Unclassified_Cell_type_specific	NA	256232	cg13849552
319	cg03678146	2972391	2972393	2972391	2972441		NA	rs36083477	1	IC	.;chr7_IC:2971684-2972599	0	1	1	XY_NO	A_NO	2883958	2883959	-88433	GNA12	AK295830	cg03678146	cg03678146	I	C	37	7	2972392	CGGCCGGGACGACAAGACACAGCGGCTCCCCTGGGCTTGAATCAGGCAGC	7	2938918	rs36083477		NA	NA	CARD11	NM_032415	Body	chr7:2968234-2968596	S_Shelf			NA	7:2938399-2938928			NA	74349	cg03678146
320	cg22480742	134576385	134576387	134576385	134576435		NA		NA	IC	.;chr7_IC:134576091-134576521	0	1	1	XY_NO	A_NO	134576150	134576151	236	CALD1	NM_033139	cg22480742	cg22480742	I	A	37	7	134576386	CGGATCGCATGGAAGACGCAGCCTGGCCGCGCTCTCCCAGTGAGTCCTCA	7	134226926			NA	NA	CALD1;CALD1;CALD1;CALD1;CALD1	NM_033157;NM_033140;NM_033139;NM_033138;NM_004342	Body;1stExon;1stExon;Body;Body					TRUE	7:134226828-134226956			TRUE	397265	cg22480742
611	cg20980960	105179123	105179125	105179123	105179173		NA		NA	IC	.;chr14_IC:105178750-105179709	0	1	1	XY_NO	A_NO	105173589	105173590	5535	INF2	DQ395340	cg20980960	cg20980960	I	C	37	14	105179124	CGCGGGGCTCTCACGGGACTGTCACGTGCCCTTGCCCCCAGGCCAGCATC	14	104250169			NA	NA	INF2;INF2	NM_022489;NM_001031714	Body;Body	chr14:105181017-105181450	N_Shore			NA	14:104250100-104250671			NA	374990	cg20980960
361	cg00688236	1921739	1921741	1921739	1921789		NA	rs6982400	1	HC	chr8_HCshore:1921228-1923147;chr8_ICshore:1921239-1923324	0	1	1	XY_NO	A_NO	1922043	1922044	-303	KBTBD11	NM_014867	cg00688236	cg00688236	I	C	37	8	1921740	CGCGGGGCAGGGAAGCCCCGGGGAACCCACAGCCCCTCCGCAGACCCAGC	8	1909147	rs6982400		NA	NA	KBTBD11	NM_014867	TSS1500	chr8:1921559-1922872	Island	high-CpG:1909042-1909600		NA	8:1909010-1910373			TRUE	14511	cg00688236
73	cg27230749	20123988	20123990	20123989	20124039		NA		NA	LC	.;.	0	1	0	XY_NO	A_NO	20125836	20125837	1848	TMCO4	AK309310	cg27230749	cg27230749	II		37	1	20123989	CGGCTGGAGGTGTAGGCCAGGGGACAGTGGTACATAGCCTTCTGGTCCAT	1	19996576			NA	NA	TMCO4	NM_181719	5'UTR	chr1:20126029-20126780	N_Shelf			NA		1:20123880-20124021	Unclassified_Cell_type_specific	NA	475054	cg27230749
839	cg09668168	79846345	79846347	79846297	79846347		NA		NA	IC	.;chr17_IC:79846107-79847386	0	1	1	XY_NO	A_NO	79849461	79849462	3116	ALYREF	NM_005782	cg09668168	cg09668168	I	C	37	17	79846346	GCAAGGAAGACGAAACCGTTCACACACCCGGAAGGACCCTAAGAGCGACG	17	77439642			NA	NA	THOC4	NM_005782	Body	chr17:79846204-79846486	Island			NA	17:77439355-77439878			NA	185021	cg09668168
202	cg00393193	176959145	176959147	176959097	176959147		NA		NA	IC	.;chr5_IC:176959018-176959402	0	1	1	XY_NO	A_NO	176959641	176959642	496	FAM193B	AK001266	cg00393193	cg00393193	I	T	37	5	176959146	CGTGTGTAATCCCAGAGAAGTGAACGCTTGGGAGTGATGAAGGCAGAGTG	5	176891752			NA	NA	FAM193B;FAM193B	NM_019057;NR_024019	Body;Body	chr5:176958301-176958517	S_Shore			NA				NA	8290	cg00393193
840	cg22805688	80197840	80197842	80197792	80197842		NA	rs4994041,rs5822468,rs5822469	3	IC	.;chr17_IC:80196513-80197960	0	1	1	XY_NO	A_NO	80193649	80193650	4192	SLC16A3	NM_001206952	cg22805688	cg22805688	I	C	37	17	80197841	CCCTCGTGGCCAGCAGTGGCCTGCGTGGCTGGGAGCCCGGTCAGAGGCCG	17	77791130		rs4994041	NA	NA				chr17:80195043-80195866	S_Shore			NA	17:77791038-77791195			NA	402348	cg22805688
247	cg10158679	30883073	30883075	30883024	30883074		NA		NA	LC	.;.	0	1	0	XY_NO	A_NO	30882586	30882587	488	VARS2	BC143536	cg10158679	cg10158679	II		37	6	30883074	CGGCAGGCCAAATGGGCAACACATATGTGAAAGAAAAGGCCTTCTTACTT	6	30991053			NA	NA	VARS2;VARS2;VARS2	NM_020442;NM_001167733;NM_001167734	Body;5'UTR;Body	chr6:30881533-30882296	S_Shore			TRUE		6:30883023-30883686	Promoter_Associated	NA	193530	cg10158679
841	cg01758856	80814610	80814612	80814561	80814611		NA	rs75011465	1	HC	chr17_HCshore:80814262-80815182;chr17_ICshore:80814343-80815083	44	1	0	XY_NO	A_NO	80797930	80797931	-16680	ZNF750	NM_024702	cg01758856	cg01758856	II		37	17	80814611	CCTGTCTTCCCCTTTTTTGGGTGCGCATCCAGGGCGGGATCGCTGGACCG	17	78407900			NA	NA	TBCD	NM_005993	Body	chr17:80814610-80814838	Island			NA	17:78407824-78408179			NA	35992	cg01758856
74	cg18865535	15285780	15285782	15285781	15285831		NA		NA	LC	.;.	50	1	0	XY_NO	A_NO	15287179	15287180	-1398	KAZN	AB015329	cg18865535	cg18865535	II		37	1	15285781	CGCTTGTGTCACAATGAGGAGGCAGCCACAGGAAGAACCAGGAAAGGGTG	1	15158368			NA	NA	KIAA1026;KIAA1026;KIAA1026;KIAA1026;KIAA1026	NM_201628;NM_001017999;NM_001018001;NM_015209;NM_001018000	Body;5'UTR;5'UTR;Body;Body					NA		1:15285699-15285814	Unclassified_Cell_type_specific	NA	342125	cg18865535
997	cg18019004	3209306	3209308	3209306	3209356		NA		NA	IC	.;chr20_IC:3208884-3210474	0	1	1	XY_NO	A_NO	3218372	3218373	9066	SLC4A11	NM_032034	cg18019004	cg18019004	I	T	37	20	3209307	CGCTGGCGCCCAGCGAGGTCAGCCGCGTCTCCTTCACGTTCACAATCCTG	20	3157307			NA	NA	SLC4A11	NM_032034	Body	chr20:3209045-3209388	Island			NA	20:3157128-3158289	20:3208816-3209386	Unclassified_Cell_type_specific	NA	328055	cg18019004
203	cg17603288	14405746	14405748	14405746	14405796		NA	rs397319	1	LC	.;.	0	1	1	XY_NO	A_NO	14293120	14293121	112627	TRIO	AB209754	cg17603288	cg17603288	I	T	37	5	14405747	CGTGCTATAAAACAAAAAAGGTTTTGATGAAAACGTATTTTTAAATAGTC	5	14458747	rs397319		NA	NA	TRIO	NM_007118	Body			low-CpG:14458623-14459689		TRUE		5:14405223-14405972	Unclassified_Cell_type_specific	NA	321707	cg17603288
480	cg19554037	1318876	1318878	1318828	1318878		NA	rs78196043	1	IC	.;chr11_IC:1318253-1319032	0	1	1	XY_NO	A_NO	1323972	1323973	5096	TOLLIP	AK127123	cg19554037	cg19554037	I	A	37	11	1318877	CGCAGTACGGCTTCTCTCACAGGGCAAAGGTCACTCGTGACGTGTCCCAG	11	1275453			NA	NA	TOLLIP	NM_019009	Body	chr11:1315467-1317115	S_Shore			NA	11:1274975-1275486			NA	352540	cg19554037
481	cg01612681	2322385	2322387	2322337	2322387		NA	rs77781009	1	LC	.;.	0	1	1	XY_NO	A_NO	2323142	2323143	757	C11orf21	NR_024621	cg01612681	cg01612681	I	A	37	11	2322386	CGCCCGCTCAGGAACGCTGCTGGAGGAACTGCTGAGGCCACCGCCTCCCT	11	2278962		rs77781009	NA	NA	C11orf21;TSPAN32;C11orf21	NR_024621;NM_139022;NM_001142946	Body;TSS1500;Body					NA				NA	33354	cg01612681
426	cg19003390	133948440	133948442	133948440	133948490		NA	rs2637643,rs75434449	2	HC	chr10_HCshore:133948146-133948854;chr10_ICshore:133947365-133950086	0	1	1	XY_NO	A_NO	133957219	133957220	-8778	JAKMIP3	AL832756	cg19003390	cg19003390	I	C	37	10	133948441	TTTGCAAATCCCAGCACGCTACGGGAACAAAAACGCTGCCGTGGGACGCG	10	133798431	rs2637643		NA	NA	JAKMIP3	NM_001105521	Body	chr10:133948325-133948677	Island			NA	10:133798325-133798508			NA	344161	cg19003390
387	cg21171954	94495730	94495732	94495730	94495780		NA	rs73654048	1	HC	chr9_HCshore:94495338-94495841;chr9_ICshore:94495260-94495939	0	1	1	XY_NO	A_NO	94398626	94398627	-97104	MIR3910-2	NR_037489	cg21171954	cg21171954	I	C	37	9	94495731	TGGATGAATGTCAAGGGCGCAAGGTGGGTCCCCCGCTAACGCGAGTCTCG	9	93535552		rs73654048	NA	NA	ROR2	NM_004560	Body	chr9:94495366-94495763	Island			NA	9:93535201-93535568			NA	378003	cg21171954
842	cg24192805	80333039	80333041	80332990	80333040	rs78560182	1		NA	HC	chr17_HCshore:80332340-80333566;chr17_ICshore:80332122-80333873	0	1	0	XY_NO	A_NO	80332200	80332201	840	UTS2R	NM_018949	cg24192805	cg24192805	II		37	17	80333040	GCTGCTCTTCTGGGCCTGCTTCCTGCCCTTCTGGCTGTGGCAGCTGCTCG	17	77926329			NA	NA	UTS2R	NM_018949	1stExon	chr17:80332182-80333671	Island			NA	17:77925554-77926960	17:80332620-80333113	Unclassified_Cell_type_specific	NA	425268	cg24192805
427	cg04426802	126314679	126314681	126314631	126314681		NA	rs61870465	1	IC	.;chr10_IC:126314483-126315018	0	1	1	XY_NO	A_NO	126293769	126293770	20911	LHPP	EF151005	cg04426802	cg04426802	I	T	37	10	126314680	CGCGTTCGGGCGTCAGGCACACGCATCTCAACAGATGTGGCTGACACCCA	10	126304670			NA	NA	FAM53B	NM_014661	Body					NA	10:126304660-126304831			NA	88845	cg04426802
736	cg02025435	89986316	89986318	89986316	89986366		NA		NA	HC	chr16_HCshore:89985853-89986362;chr16_ICshore:89985754-89986798	0	1	1	XY_NO	A_NO	89985258	89985259	1059	TUBB3	BT006971	cg02025435	cg02025435	I	T	37	16	89986317	CGCCCAGGGCATCGCCCGGCTCCACAAGAGGCAGCGCCCGGTCCACCAGG	16	88513818			NA	NA	MC1R	NM_002386	1stExon	chr16:89985913-89986356	Island			TRUE	16:88513431-88514091			NA	41537	cg02025435
482	cg14476630	72437730	72437732	72437682	72437732		NA		NA	IC	.;chr11_IC:72437615-72438105	0	1	1	XY_NO	A_NO	72433402	72433403	-4328	ARAP1	NM_001135190	cg14476630	cg14476630	I	C	37	11	72437731	CGGCATTTGGCAGAGCTGAGCGTTCCACCCGTGCCGCCCCGCACCGGACC	11	72115379			NA	NA	ARAP1	NM_001040118	Body	chr11:72437676-72438005	Island			NA				NA	269201	cg14476630
362	cg16798694	141557711	141557713	141557711	141557761		NA		NA	IC	.;chr8_IC:141557514-141558067	0	1	1	XY_NO	A_NO	141535874	141535875	-21837	DQ574852	DQ574852	cg16798694	cg16798694	I	T	37	8	141557712	CGCGCTTGACCTCGGCTAAGGGACATGAGAGGCACACACAGCTCTGCCGG	8	141626894			NA	NA	EIF2C2;EIF2C2	NM_012154;NM_001164623	Body;Body	chr8:141559164-141559368	N_Shore			NA	8:141626843-141626907			NA	308870	cg16798694
634	cg24888049	91426666	91426668	91426667	91426717		NA	rs78192020	1	LC	.;.	0	1	0	XY_NO	A_NO	91427664	91427665	-997	FES	AK300605	cg24888049	cg24888049	II		37	15	91426667	CGTGCAGACTATGCAAACCAGGCCCAGTCTCCAGTGTGGTACCGTTGCTC	15	89227671	rs78192020		NA	TRUE	FES;FURIN;FES	NM_002005;NM_002569;NM_001143785	TSS1500;3'UTR;TSS1500	chr15:91427540-91427905	N_Shore			NA				NA	436601	cg24888049
1028	cg04710198	47189599	47189601	47189551	47189601		NA		NA	IC	.;chr22_IC:47189314-47189818	0	1	1	XY_NO	A_NO	47169823	47169824	19777	TBC1D22A	AK127653	cg04710198	cg04710198	I	A	37	22	47189600	GAGGTGGTCATGGAGACGGCCAACCGTGTGCTGCGTAACCACAGCCAGCG	22	45568264			NA	NA	TBC1D22A	NM_014346	Body	chr22:47189484-47189707	Island			NA	22:45568161-45568358			NA	94086	cg04710198
737	cg09735190	847985	847987	847937	847987	rs74405798	1	rs74405798	1	IC	.;chr16_IC:847702-848287	0	1	1	XY_NO	A_NO	850732	850733	2747	GNG13	NM_016541	cg09735190	cg09735190	I	C	37	16	847986	CCGTGCGGCGCAGCCTGTACATCAGGGACTTGCTCTAGTTCTCTGAGCCG	16	787987		rs3197381	NA	NA	CHTF18	NM_022092	3'UTR	chr16:850227-850806	N_Shelf			NA	16:787872-788002	16:847831-848093	Unclassified_Cell_type_specific	NA	186084	cg09735190
321	cg12854762	138554495	138554497	138554447	138554497		NA		NA	HC	chr7_HCshore:138554202-138554704;chr7_ICshore:138554118-138554865	0	1	1	XY_NO	A_NO	138561210	138561211	6715	U6	.	cg12854762	cg12854762	I	C	37	7	138554496	CAGGCGGATCTTGTTGCGATGGTGCTCGATCTCAGACTTGTGCCGCAGCG	7	138205036			NA	NA	KIAA1549;KIAA1549	NM_001164665;NM_020910	Body;Body	chr7:138554231-138554499	Island			NA	7:138204785-138205039			NA	238259	cg12854762
843	cg01803856	650795	650797	650795	650845	rs61753061	1	rs61753061	1	IC	.;chr17_IC:650018-651184	0	1	1	XY_NO	A_NO	655500	655501	4705	GEMIN4	AK302722	cg01803856	cg01803856	I	T	37	17	650796	CGTCCAGGAAGAAGGCCACGTCTTCGGCAGAAGTGTCAACGGTCACATGT	17	597546		rs61753061	NA	NA	GEMIN4	NM_015721	Body					NA	17:597546-597586			NA	36959	cg01803856
363	cg21042749	145676032	145676034	145676032	145676082		NA		NA	IC	.;chr8_IC:145675155-145677346	0	1	1	XY_NO	A_NO	145669811	145669812	-6221	TONSL	NM_013432	cg21042749	cg21042749	I	T	37	8	145676033	CGCTCCGAGTCGTTGACTCGAGCCTTCAGGACCCACGTCTGGTTCAGCAC	8	145646841			NA	NA	CYHR1	NM_138496	Body	chr8:145675351-145676142	Island			NA	8:145646160-145647997			NA	375951	cg21042749
322	cg27238358	2169058	2169060	2169058	2169108		NA		NA	IC	.;chr7_IC:2168893-2169437	0	1	1	XY_NO	A_NO	2255643	2255644	86585	MAD1L1	U33822	cg27238358	cg27238358	I	C	37	7	2169059	CCCACGGCAGGAGGGGCGCTGCCTAGCAGGAGCCGTGTGGACAGGAGCCG	7	2135585			NA	NA	MAD1L1;MAD1L1;MAD1L1	NM_003550;NM_001013837;NM_001013836	Body;Body;Body					NA	7:2135582-2135703			NA	475169	cg27238358
844	cg20538228	79941334	79941336	79941286	79941336		NA		NA	LC	.;.	27	1	1	XY_NO	A_NO	79936061	79936062	5274	ASPSCR1	BC006152	cg20538228	cg20538228	I	A	37	17	79941335	CCGCTGTTGGGGAGCTGCCACAGGACGTGGATGGCGGGGCGTGGATGGCG	17	77534624			NA	NA	ASPSCR1	NM_024083	Body	chr17:79944613-79945337	N_Shelf			NA	17:77534337-77534672	17:79941329-79941642	Unclassified_Cell_type_specific	NA	368208	cg20538228
248	cg09966112	31636421	31636423	31636373	31636423		NA		NA	IC	.;chr6_IC:31636226-31636441	0	1	1	XY_NO	A_NO	31638727	31638728	-2305	LY6G5B	NM_021221	cg09966112	cg09966112	I	C	37	6	31636422	GCTTTATGGATTGATCCACGCCCGCTACATCCTTACCAACCGTGGCATCG	6	31744401			NA	NA	CSNK2B	NM_001320	Body	chr6:31632815-31634093	S_Shelf			NA				NA	190033	cg09966112
428	cg01498231	73847258	73847260	73847258	73847308		NA		NA	ICshore	.;chr10_ICshore:73846145-73848958	0	1	1	XY_NO	A_NO	73848371	73848372	1113	SPOCK2	AK294008	cg01498231	cg01498231	I	C	37	10	73847259	CGCGCCCTTCTGCACGGGGACCCCAGCCCACCCCCGTACGGACACGCCTT	10	73517265			NA	NA	SPOCK2;SPOCK2	NM_001134434;NM_014767	Body;Body	chr10:73846806-73848233	Island			NA	10:73516703-73518327			TRUE	31067	cg01498231
249	cg01644927	88877412	88877414	88877363	88877413		NA		NA	HC	chr6_HCshore:88875265-88877702;chr6_ICshore:88875285-88877659	0	1	0	XY_NO	A_NO	88875766	88875767	-1646	CNR1	NM_016083	cg01644927	cg01644927	II		37	6	88877413	CGGGATGATGTCTGGGAACACCGGCAAGGTGTCATAAAATGAACGCCAAG	6	88934132			NA	NA				chr6:88875397-88877449	Island			NA	6:88932117-88934247			NA	33967	cg01644927
323	cg01971676	43151876	43151878	43151877	43151927		NA	rs11764385	1	HC	chr7_HCshore:43151771-43153190;chr7_ICshore:43151797-43154079	0	1	0	XY_NO	A_NO	43152197	43152198	-320	HECW1	AK294918	cg01971676	cg01971676	II		37	7	43151877	GGGTACCCTGTGACAGGTGTTCTTGGCCTCTGTCTTAGACACTTTCCTCG	7	43118402	rs11764385		NA	NA	HECW1	NM_015052	TSS1500	chr7:43152020-43153340	N_Shore		RDMR	NA				NA	40471	cg01971676
483	cg25226711	1297384	1297386	1297385	1297435		NA		NA	IC	.;chr11_IC:1297085-1299667	0	1	0	XY_NO	A_NO	1323972	1323973	26588	TOLLIP	AK127123	cg25226711	cg25226711	II		37	11	1297385	CGGCTGGCAGTGCCACCACACCCTCTCGGAATCATGCACAGTGCTGCCTC	11	1253961			NA	NA	TOLLIP	NM_019009	3'UTR	chr11:1298009-1298476	N_Shore			NA	11:1253826-1254149	11:1296674-1297657	Gene_Associated_Cell_type_specific	NA	441932	cg25226711
324	cg17694351	27252736	27252738	27252737	27252787		NA	rs17472588	1	HC	chr7_HCshore:27252492-27253246;chr7_ICshore:27252293-27253979	0	1	0	XY_NO	A_NO	27240039	27240040	12698	HOTTIP	NR_037843	cg17694351	cg17694351	II		37	7	27252737	CGAGAAACCAGGAAACTTCTGAGAGTTACTAGCAGCGTTTACGCGGGCAA	7	27219262	rs17472588		NA	NA				chr7:27252681-27253835	Island		DMR	NA	7:27219144-27220344			NA	322884	cg17694351
429	cg03026080	36054797	36054799	36054798	36054848		NA		NA	LC	.;.	32	2	0	XY_NO	A_YES	36051232	36051233	3566	FW312330	FW312330	cg03026080	cg03026080	II		37	10	36054798	ACTTTCTGTTCCAGAACTGCTGTGAGCCAAGATGGTGTCACTGCACTCCG	10	36094804			NA	NA				chr10:36054122-36054379	S_Shore			NA				NA	61617	cg03026080
75	cg19827182	21640801	21640803	21640753	21640803		NA	rs2003693	1	LC	.;.	0	1	1	XY_NO	A_NO	21619782	21619783	21020	LOC100506801	NR_038404	cg19827182	cg19827182	I	C	37	1	21640802	GGGAGTTCTGGGAAGGGGGCGCTGGCTAGGCCCTTCCTGGGACACTCACG	1	21513389			NA	NA	ECE1	NM_001113348	Body					TRUE				NA	357306	cg19827182
250	cg16704530	111889938	111889940	111889889	111889939		NA		NA	LC	.;.	46	1	0	XY_NO	A_NO	111888520	111888521	-1418	TRAF3IP2	NM_001164283	cg16704530	cg16704530	II		37	6	111889939	AGGCAGATCACTTGAAAAGCCATCCATGATCCATCCATGATCCAGCCTCG	6	111996632			NA	NA	TRAF3IP2;TRAF3IP2;TRAF3IP2;TRAF3IP2;TRAF3IP2	NR_028338;NM_001164281;NM_001164282;NM_001164283;NM_147686	Body;Body;Body;TSS1500;Body					NA				NA	307189	cg16704530
364	cg05425023	144893292	144893294	144893244	144893294		NA		NA	IC	.;chr8_IC:144892544-144893613	0	1	1	XY_NO	A_NO	144895211	144895212	1919	MIR937	NR_030633	cg05425023	cg05425023	I	C	37	8	144893293	CGGGCCTAACCGTGGCCCCAACGCCTGCTGACTGTGCCCGCCCGGCCCGC	8	144965281			NA	NA	SCRIB;SCRIB	NM_015356;NM_182706	Body;Body	chr8:144892920-144893468	Island			NA	8:144964687-144965438			NA	107900	cg05425023
484	cg06350176	67375935	67375937	67375887	67375937		NA		NA	IC	.;chr11_IC:67375931-67376141	0	1	1	XY_NO	A_NO	67376022	67376023	-86	NDUFV1	S67973	cg06350176	cg06350176	I	C	37	11	67375936	CGGCCGTACAGGTTGGTGAAAATCCGGTCTTCATCCTTCAGCGAGCCAAA	11	67132512		rs11540005	NA	NA	NDUFV1;NDUFV1	NM_007103;NM_001166102	Body;Body	chr11:67374150-67374726	S_Shore			NA				NA	124197	cg06350176
251	cg09740468	3025324	3025326	3025325	3025375		NA		NA	IC	.;chr6_IC:3025273-3025595	0	1	0	XY_NO	A_NO	3000066	3000067	25259	NQO2	AK056981	cg09740468	cg09740468	II		37	6	3025325	ACTGCTGAACTGTTCATTAGCTAGCTTTTTCCTGCATCCCCATCTTATCG	6	2970324			NA	NA								NA				TRUE	186174	cg09740468
544	cg16944218	133361768	133361770	133361720	133361770		NA	rs10781647,rs76800657	2	IC	.;chr12_IC:133361194-133363488	42	1	1	XY_NO	A_NO	133338450	133338451	-23318	ANKLE2	NM_015114	cg16944218	cg16944218	I	A	37	12	133361769	CGCCACGCTGTTGCAGCTGAGGAATAGCACAGCTGCGAGCCGATGTCTTG	12	131871842		rs10781647	NA	NA	GOLGA3	NM_005895	Body	chr12:133363184-133363403	N_Shore			NA				NA	311026	cg16944218
76	cg26342907	1687531	1687533	1687531	1687581		NA		NA	IC	.;chr1_IC:1687497-1688470	0	1	1	XY_NO	A_NO	1690080	1690081	2549	NADK	NM_001198995	cg26342907	cg26342907	I	A	37	1	1687532	TAGAGCGGCCAGCACTGAGGCCCATGGTGGCAGCCCGGTGGGGTGCGACG	1	1677392			NA	NA	NADK	NM_023018	Body	chr1:1685373-1685971	S_Shore			NA	1:1677285-1677590			NA	459692	cg26342907
325	cg26769984	1090370	1090372	1090371	1090421		NA	rs12701710	1	IC	.;chr7_IC:1090038-1090646	0	1	0	XY_NO	A_NO	1094944	1094945	-4573	GPR146	BD295650	cg26769984	cg26769984	II		37	7	1090371	TGTGCCTCTGTGTCATCTACTGAGCGGTGCTCACTCCTAATGCGTACTCG	7	1056897	rs12701710		NA	NA	C7orf50;C7orf50;C7orf50	NM_001134395;NM_032350;NM_001134396	Body;Body;Body	chr7:1090177-1090517	Island			NA	7:1056748-1057031			NA	466966	cg26769984
77	cg07115976	1155730	1155732	1155730	1155780		NA	rs4970422	1	IC	.;chr1_IC:1154718-1156714	0	1	1	XY_NO	A_NO	1156730	1156731	1000	SDF4	AK126927	cg07115976	cg07115976	I	C	37	1	1155731	TGAGTCCGGGGGCTGCTGTCCTCGCGCCTCAGACCTGATTCTGGGGACCG	1	1145594	rs4970422		NA	NA	SDF4;SDF4	NM_016176;NM_016547	Body;Body	chr1:1153784-1154419	S_Shore			NA	1:1145056-1146157	1:1155583-1155842	Gene_Associated_Cell_type_specific	NA	139017	cg07115976
738	cg05425294	1644663	1644665	1644615	1644665		NA		NA	IC	.;chr16_IC:1644432-1645449	13	1	1	XY_NO	A_NO	1636275	1636276	-8388	IFT140	AK299115	cg05425294	cg05425294	I	C	37	16	1644664	TGCTTGGTGCGCTGCGTGCTCAATCTAAAACCATCACAGTCGCAACTGCG	16	1584665			NA	NA	IFT140	NM_014714	Body					NA	16:1584615-1584819			NA	107903	cg05425294
1005	cg11401293	47404267	47404269	47404219	47404269		NA		NA	IC	.;chr21_IC:47403939-47404497	0	1	1	XY_NO	A_NO	47401662	47401663	2606	COL6A1	NM_001848	cg11401293	cg11401293	I	C	37	21	47404268	CGCGTGAGGCCTTGGATGATCTCCACCTCGTCACTGTAGTGCAGCGCGCC	21	46228696			NA	NA	COL6A1	NM_001848	Body	chr21:47404108-47404312	Island			NA	21:46228537-46228740			NA	214569	cg11401293
78	cg01189072	1610659	1610661	1610659	1610709		NA		NA	IC	.;chr1_IC:1610380-1614379	0	1	1	XY_NO	A_NO	1608284	1608285	-2375	SLC35E2	AK307886	cg01189072	cg01189072	I	C	37	1	1610660	CAGGTTTGCCTCGACGTCAGGTGGGACGTGACTGGCGTCGTCTGCACACG	1	1600523			NA	NA	CDK11B;CDK11B;CDK11B;CDK11B;CDK11B;LOC728661;CDK11B	NM_033493;NM_033489;NM_033486;NM_033488;NM_033492;NM_001110781;NM_033487	Body;Body;Body;Body;Body;5'UTR;5'UTR	chr1:1607898-1608243	S_Shelf			TRUE		1:1610394-1610662	Promoter_Associated	NA	25014	cg01189072
845	cg02217022	80833525	80833527	80833526	80833576	rs79231448	1		NA	IC	.;chr17_IC:80833278-80833778	0	1	0	XY_NO	A_NO	80853700	80853701	-20174	TBCD	AL096745	cg02217022	cg02217022	II		37	17	80833526	CGGGGGCAGGATTGTCCTGGAAAATCAGGAAATGGCAGGCATTGCTCAGA	17	78426815		rs79231448	NA	NA	TBCD	NM_005993	Body	chr17:80829533-80829871	S_Shelf			TRUE	17:78426592-78427006			TRUE	45264	cg02217022
575	cg10056739	113429177	113429179	113429128	113429178		NA	rs9604438,rs9604439	2	IC	.;chr13_IC:113429007-113429772	0	1	0	XY_NO	A_NO	113439448	113439449	-10270	ATP11A	BC024154	cg10056739	cg10056739	II		37	13	113429178	GTCACTGCCCTGTGTATGTCAGACTGGCTAAGCAACACACATGTCTACCG	13	112477179			NA	NA	ATP11A;ATP11A	NM_015205;NM_032189	Body;Body	chr13:113429177-113429393	Island			TRUE	13:112477179-112477714			NA	191580	cg10056739
79	cg15588177	1322653	1322655	1322653	1322703		NA		NA	HC	chr1_HCshore:1322297-1322806;chr1_ICshore:1322167-1323978	0	1	1	XY_NO	A_NO	1327028	1327029	4375	CCNL2	AK301199	cg15588177	cg15588177	I	C	37	1	1322654	AGAGATCAGCGACGAGAGCGCTCGAGGTCGTATGAACGCACAGGCCGTCG	1	1312517			NA	NA	CCNL2;CCNL2;CCNL2;CCNL2	NM_030937;NM_001144868;NM_001144867;NM_001039577	Body;3'UTR;3'UTR;3'UTR	chr1:1322644-1322924	Island			NA	1:1312116-1313099			NA	287857	cg15588177
80	cg22519756	85040253	85040255	85040205	85040255		NA	rs12079107	1	HC	chr1_HCshore:85039554-85040664;chr1_ICshore:85039629-85040545	27	1	1	XY_NO	A_NO	85040162	85040163	-91	CTBS	BC096752	cg22519756	cg22519756	I	T	37	1	85040254	CGCTCGAAGCCCGACCTCCCACGCCCGCCCCGGAGCCCCGCCCCTCCCGC	1	84812842			NA	NA	CTBS	NM_004388	TSS200	chr1:85039825-85040344	Island			NA	1:84812394-84812960	1:85039500-85040358	Promoter_Associated	NA	397949	cg22519756
846	cg14556286	80888128	80888130	80888079	80888129		NA	rs968499	1	HC	chr17_HCshore:80887886-80888423;chr17_ICshore:80887770-80890748	0	1	0	XY_NO	A_NO	80887300	80887301	829	TBCD	AF193042	cg14556286	cg14556286	II		37	17	80888129	CGGCCACTCACCTTGGGTTTCGCTCACGTTTCCCACTGAAGCGGGATTTG	17	78481418			NA	NA	TBCD	NM_005993	Body	chr17:80887914-80888294	Island			NA	17:78481214-78483100			NA	270903	cg14556286
326	cg15698347	77427241	77427243	77427242	77427292		NA		NA	HC	chr7_HCshore:77427151-77429013;chr7_ICshore:77427152-77429028	0	1	0	XY_NO	A_NO	77427746	77427747	505	TMEM60	NM_032936	cg15698347	cg15698347	II		37	7	77427242	AGTTCCAGGGGCAAATAGGCCCCCAGATGAGCTAAGTTGTAAGCAGAACG	7	77265178			NA	NA	PHTF2;PHTF2;TMEM60	NM_001127360;NM_001127358;NM_032936	TSS1500;TSS1500;5'UTR	chr7:77427331-77428850	N_Shore		RDMR	NA	7:77265178-77265586			NA	289789	cg15698347
545	cg04023742	133303088	133303090	133303039	133303089	rs78279541	1	rs78279541	1	IC	.;chr12_IC:133303032-133305111	0	1	0	XY_NO	A_NO	133311274	133311275	8186	ANKLE2	AK293028	cg04023742	cg04023742	II		37	12	133303089	GTATTACTGCTGCACTGGCTCCTGAATGAAGCAGGCGGTGAAGGCTCACG	12	131813162		rs78279541	NA	NA	ANKLE2	NM_015114	3'UTR	chr12:133303808-133304234	N_Shore			NA	12:131813149-131813232			NA	80929	cg04023742
430	cg23973115	62540148	62540150	62540100	62540150		NA	rs71951364	1	LC	.;.	0	1	1	XY_NO	A_NO	62538211	62538212	1938	CDK1	NM_001170407	cg23973115	cg23973115	I	A	37	10	62540149	CGGTAATTTCAATTCTCTTGAAATGTGAGCAAATTTGCGTTTATTAAGTA	10	62210155			NA	NA	CDK1;CDK1;CDK1;CDC2;CDK1	NM_001170406;NM_033379;NM_001786;NM_001130829;NM_001170407	Body;Body;Body;Body;Body	chr10:62537970-62538862	S_Shore			TRUE				NA	421418	cg23973115
847	cg26066277	79792776	79792778	79792728	79792778		NA		NA	IC	.;chr17_IC:79792582-79793797	0	1	1	XY_NO	A_NO	79792925	79792926	149	PPP1R27	AK096888	cg26066277	cg26066277	I	C	37	17	79792777	AACAGGACATCATTAGGGAAACGCACGCTGCGATCAGCCAGCATCCGCCG	17	77386066			NA	NA	DYSFIP1	NM_001007533	1stExon	chr17:79790530-79791553	S_Shore			NA	17:77386039-77386324			NA	454789	cg26066277
635	cg12949483	34516776	34516778	34516776	34516826		NA		NA	IC	.;IC:34515670-34517455	50	39	2	XY_YES	A_YES	34517244	34517245	-467	TMEM85	BC002583	cg12949483	cg12949483	I	C	37	15	34516777	TGGATCCGGGAGCCGGAGGTTGCAGTGAACTGAGACCGAGCGATTGCACG	15	32304069			NA	NA	TMEM85	NM_016454	TSS1500				DMR	NA				NA	239704	cg12949483
485	cg13200188	3173906	3173908	3173906	3173956		NA		NA	IC	.;chr11_IC:3173670-3174350	0	1	1	XY_NO	A_NO	3186581	3186582	12675	OSBPL5	NM_145638	cg13200188	cg13200188	I	C	37	11	3173907	CTCGCACCCAGCTCTTCCTGGAGGTTTTGCAGGCACCGGCTCTGTTCACG	11	3130483			NA	NA	OSBPL5;OSBPL5;OSBPL5	NM_020896;NM_001144063;NM_145638	5'UTR;5'UTR;5'UTR					NA	11:3130393-3130593			NA	243467	cg13200188
365	cg10189882	665933	665935	665884	665934		NA		NA	LC	.;.	0	1	0	XY_NO	A_NO	681225	681226	15292	ERICH1	NM_207332	cg10189882	cg10189882	II		37	8	665934	CGCTGGCCGTCCAAAATCCACCAAAGAAAGTGACCTCTGAGAAAGTGAGC	8	655934			NA	NA	ERICH1	NM_207332	Body	chr8:663998-664794	S_Shore			TRUE				NA	194110	cg10189882
327	cg03667641	1046345	1046347	1046345	1046395		NA	rs12381393	1	HC	chr7_HCshore:1045802-1046627;chr7_ICshore:1044617-1046555	0	1	1	XY_NO	A_NO	1062661	1062662	16316	MIR339	NR_029898	cg03667641	cg03667641	I	C	37	7	1046346	CTGCAATGTGGCCATCGTGCGCTCTTTGTCTGCGCTGTGACCGTCATGCG	7	1012872	rs12381393		NA	NA	C7orf50;C7orf50;C7orf50	NM_001134395;NM_032350;NM_001134396	Body;Body;Body	chr7:1045943-1046441	Island			NA	7:1012261-1012938			NA	74157	cg03667641
739	cg26914630	88455750	88455752	88455702	88455752		NA	rs62048989	1	IC	.;chr16_IC:88455333-88455976	50	1	1	XY_NO	A_NO	88493878	88493879	-38127	ZNF469	NM_001127464	cg26914630	cg26914630	I	T	37	16	88455751	CACATCTTTAGGGTCCATCTGTGCCGTGGCGGGAGTCGGCGCTTCCTTCG	16	86983252			NA	NA				chr16:88453549-88453969	S_Shore			NA	16:86983102-86983326			NA	469627	cg26914630
546	cg21041100	56367817	56367819	56367769	56367819		NA		NA	IC	.;chr12_IC:56367128-56368353	0	1	1	XY_NO	A_NO	56367794	56367795	24	RAB5B	NM_001252037	cg21041100	cg21041100	I	C	37	12	56367818	AGCCCACCCTCGAAGGTAGGCGGGTAATCGAGCTATTGGCTGGAGCCCCG	12	54654085			NA	NA	RAB5B	NM_002868	TSS200	chr12:56367636-56368172	Island			NA	12:54653473-54654432	12:56367192-56368381	Promoter_Associated	NA	375918	cg21041100
864	cg25595641	77208990	77208992	77208942	77208992		NA	rs75884930	1	IC	.;IC:77206471-77209186	0	1	1	XY_NO	A_NO	77160325	77160326	48666	NFATC1	NM_172387	cg25595641	cg25595641	I	C	37	18	77208991	CCTGGAGATCCCACTCCTGCCGGAGAACAGCATGCGAGCCGTGTAAGCCG	18	75309979		rs56393144	NA	NA	NFATC1;NFATC1;NFATC1;NFATC1;NFATC1	NM_006162;NM_172388;NM_172389;NM_172387;NM_172390	Body;Body;Body;Body;Body	chr18:77208691-77209035	Island			NA	18:75309680-75310078			NA	447656	cg25595641
576	cg00321115	28942567	28942569	28942568	28942618		NA	rs78505326	1	LC	.;.	19	1	0	XY_NO	A_NO	28920425	28920426	-22142	FLT1	DQ836395	cg00321115	cg00321115	II		37	13	28942568	GAGCCAAGACAATCATAACAATAACAAATGGCCGGGCATGGTGGCTCACG	13	27840568	rs78505326		NA	NA	FLT1;FLT1	NM_002019;NM_001160030	Body;3'UTR					NA				NA	6762	cg00321115
328	cg27024852	4824505	4824507	4824506	4824556		NA	rs73671921	1	IC	.;chr7_IC:4822436-4824682	0	1	0	XY_NO	A_NO	4827856	4827857	-3350	KIAA0415	AX747341	cg27024852	cg27024852	II		37	7	4824506	CTGCTCTGACCTGTCATCTGCGGGAGGTGGGAACTCTCAGCAGGCTGACG	7	4791032	rs73671921		NA	NA	KIAA0415	NM_014855	Body	chr7:4824365-4824680	Island			NA	7:4789869-4791169			NA	471584	cg27024852
961	cg02390241	1506254	1506256	1506206	1506256		NA	rs78485538	1	IC	.;chr19_IC:1505579-1506712	0	1	1	XY_NO	A_NO	1511134	1511135	4880	ADAMTSL5	BC139833	cg02390241	cg02390241	I	C	37	19	1506255	TACTCGCGTGCCCGCAGTGGCGAGCGGTTCTTGTAGACGAGCTGGATGCG	19	1457255			NA	NA	ADAMTSL5	NM_213604	Body	chr19:1506026-1506268	Island			NA	19:1456949-1457268			NA	48844	cg02390241
366	cg01423393	145164664	145164666	145164616	145164666		NA	rs13281660	1	HC	chr8_HCshore:145164036-145165480;chr8_ICshore:145162286-145165657	0	1	1	XY_NO	A_NO	145164237	145164238	428	KIAA1875	AK302485	cg01423393	cg01423393	I	C	37	8	145164665	GGCCACCGGGCGCATAGTGAGCTCACTGCTGCTGGAGCCGGAGGACTGCG	8	145236653			NA	NA	KIAA1875	NR_024207	Body	chr8:145163068-145165467	Island			NA	8:145234471-145237455	8:145164475-145164760	Unclassified	TRUE	29610	cg01423393
486	cg07710883	64972226	64972228	64972226	64972276		NA		NA	HC	chr11_HCshore:64971856-64972365;chr11_ICshore:64972014-64972503	0	1	1	XY_NO	A_NO	64981310	64981311	-9083	SLC22A20	NR_033396	cg07710883	cg07710883	I	C	37	11	64972227	GGCGACGGTGCTTCTGCATAAGGGCGAGCACGAAGCTGCAGCCTGACTCG	11	64728803			NA	NA	CAPN1	NM_005186	Body	chr11:64972185-64972404	Island			TRUE	11:64728434-64728903	11:64971637-64973312	Unclassified	NA	150224	cg07710883
81	cg15833339	86862272	86862274	86862273	86862323		NA		NA	HC	chr1_HCshore:86861263-86862324;.	0	1	0	XY_NO	A_NO	86862024	86862025	-248	ODF2L	NM_001184765	cg15833339	cg15833339	II		37	1	86862273	TTCAAATCTTCTCTTTAAAAAGCAAAAGCAGGGCACAACCAGGCCAAGCG	1	86634861			NA	NA	ODF2L;ODF2L	NM_020729;NM_001007022	TSS1500;TSS1500	chr1:86861566-86862083	S_Shore			NA		1:86861297-86862515	Promoter_Associated	TRUE	291982	cg15833339
1029	cg11982252	21350284	21350286	21350236	21350286		NA		NA	IC	.;chr22_IC:21349862-21350409	0	1	1	XY_NO	A_NO	21355258	21355259	4974	DQ574263	DQ574263	cg11982252	cg11982252	I	A	37	22	21350285	CGGGCATGAAGGACCGGAACATGGCTTCAAAGTAGCTGCAGACAACGAGC	22	19680285			NA	NA	LZTR1	NM_006767	Body	chr22:21354247-21354504	N_Shelf			NA	22:19680236-19680286			NA	224321	cg11982252
125	cg17845266	238769059	238769061	238769060	238769110		NA	rs3769051	1	HC	chr2_HCshore:238767757-238769072;chr2_ICshore:238767672-238769647	0	1	0	XY_NO	A_NO	238768186	238768187	874	RAMP1	NM_005855	cg17845266	cg17845266	II		37	2	238769060	ATGAGGCTGCCGCTAATCTCCACTTCTCCCTCCAAGTGGAAAGCCAAACG	2	238433799	rs3769051		NA	NA	RAMP1	NM_005855	Body	chr2:238768073-238768831	S_Shore			NA	2:238433799-238433884			NA	325286	cg17845266
612	cg25017342	73425907	73425909	73425908	73425958		NA		NA	LC	.;.	0	1	0	XY_NO	A_NO	73429678	73429679	-3770	TRNA_Cys	.	cg25017342	cg25017342	II		37	14	73425908	CGGTGCCTGGGTAGCAGGAAGAAAGACCTGCATCCTGCATCTGTACTTGG	14	72495661			NA	NA	DCAF4;DCAF4;DCAF4;DCAF4;DCAF4	NM_181340;NM_001163508;NM_181341;NM_015604;NM_001163509	3'UTR;3'UTR;3'UTR;3'UTR;3'UTR					NA				NA	438635	cg25017342
152	cg03037622	51430414	51430416	51430414	51430464		NA		NA	ICshore	.;chr3_ICshore:51427936-51431341	0	1	1	XY_NO	A_NO	51428698	51428699	1717	RBM15B	NM_013286	cg03037622	cg03037622	I	C	37	3	51430415	CGGGACAGGACGCCCCCACACCTTCTGTACTCAGACCGAGACCGGACTTT	3	51405455			NA	NA	RBM15B	NM_013286	1stExon	chr3:51430384-51430737	Island			NA	3:51403246-51406013			NA	61837	cg03037622
431	cg19001199	133955569	133955571	133955521	133955571		NA	rs77532333,rs77737693	2	IC	.;chr10_IC:133955311-133955760	0	1	1	XY_NO	A_NO	133957219	133957220	-1649	JAKMIP3	AL832756	cg19001199	cg19001199	I	C	37	10	133955570	AGGGACGCTGGACGCAGAGCGAGAAGTTAAGGTCTACGTGACTTCCACCG	10	133805560		rs77737693	NA	NA	JAKMIP3	NM_001105521	Body	chr10:133953845-133954279	S_Shore			NA	10:133805480-133805600	10:133955560-133956612	Unclassified_Cell_type_specific	TRUE	344120	cg19001199
204	cg22482014	1087094	1087096	1087094	1087144		NA		NA	HC	chr5_HCshore:1087057-1087608;chr5_ICshore:1086954-1087970	0	1	1	XY_NO	A_NO	1063088	1063089	-24006	MIR4635	NR_039778	cg22482014	cg22482014	I	C	37	5	1087095	CGCCTCCAAACTCGGGTCCCAGCGAGCGCGATATCATGTAGTAGGACCCG	5	1140095			NA	NA	SLC12A7	NM_006598	Body	chr5:1087062-1087362	Island			NA	5:1140089-1140450			NA	397291	cg22482014
175	cg19546232	47034220	47034222	47034220	47034270		NA		NA	ICshore	.;chr4_ICshore:47034045-47035077	0	1	1	XY_NO	A_NO	47033294	47033295	927	GABRB1	AK293691	cg19546232	cg19546232	I	C	37	4	47034221	CGCGTGATGCAGTGACTATGCAGAGGGTGTGTCGGCCCGGGAGAAGGTCG	4	46728978			NA	NA	GABRB1	NM_000812	Body	chr4:47034427-47034940	N_Shore			TRUE	4:46728938-46729027			NA	352424	cg19546232
547	cg16310717	4383618	4383620	4383618	4383668		NA		NA	HC	chr12_HCshore:4383194-4384204;chr12_ICshore:4382533-4385543	0	1	1	XY_NO	A_NO	4382901	4382902	718	CCND2	NM_001759	cg16310717	cg16310717	I	C	37	12	4383619	CAGGAACACGCGCGCGGGATGCTCCCCTACCCCCGCCCAGGACAGCCTCG	12	4253880			NA	TRUE	CCND2	NM_001759	Body	chr12:4383193-4384405	Island			NA	12:4252915-4254750			NA	299910	cg16310717
82	cg12728588	36025488	36025490	36025488	36025538		NA		NA	LC	.;.	50	1	1	XY_NO	A_NO	36023550	36023551	-1938	KIAA0319L	AK302428	cg12728588	cg12728588	I	C	37	1	36025489	CATTTCTGCCACCTTCTCAGGGGAAATGGCTCCTGTGTCTCGCCGCTCCG	1	35798076			NA	NA	NCDN;NCDN;NCDN	NM_001014841;NM_014284;NM_001014839	Body;Body;Body	chr1:36022680-36023834	S_Shore			NA		1:36024152-36026059	Promoter_Associated	NA	236345	cg12728588
848	cg21591452	79304627	79304629	79304628	79304678		NA		NA	IC	.;chr17_IC:79304541-79304760	0	1	0	XY_NO	A_NO	79304473	79304474	-154	TMEM105	NM_178520	cg21591452	cg21591452	II		37	17	79304628	CGCAGGTCTGAGAATCGATCCCGGGTTCCAGCCCAGCCATCATTTTCAGA	17	76919223			NA	TRUE	TMEM105	NM_178520	TSS200					NA				NA	384419	cg21591452
740	cg01306801	30941932	30941934	30941883	30941933		NA		NA	IC	.;chr16_IC:30940807-30942098	0	1	0	XY_NO	A_NO	30937089	30937090	4844	FBXL19	BC059173	cg01306801	cg01306801	II		37	16	30941933	CGGAACGCAGGCCTGTCCAGGCCACTCACCAGCGGCTCCAAGTTCGGCAG	16	30849434			NA	NA	FBXL19	NM_001099784	Body	chr16:30941430-30941934	Island			NA				NA	27309	cg01306801
613	cg21367826	101005431	101005433	101005382	101005432		NA		NA	HC	chr14_HCshore:101004534-101005800;chr14_ICshore:101002942-101005854	0	1	0	XY_NO	A_NO	101013115	101013116	7684	BEGAIN	AB040879	cg21367826	cg21367826	II		37	14	101005432	CGGCCCCCCTACAAGGGAGACATCTACTGCAGTGACACAGCCCTCTACTG	14	100075185			NA	NA	BEGAIN;BEGAIN	NM_001159531;NM_020836	Body;Body	chr14:101004067-101005681	Island			NA	14:100073821-100075434			NA	380975	cg21367826
962	cg16125615	5913034	5913036	5912985	5913035	rs75126339	1	rs75126339	1	LC	.;.	0	1	0	XY_NO	A_NO	5914192	5914193	-1157	CAPS	NM_080590	cg16125615	cg16125615	II		37	19	5913035	CGTGGGCCCTGTTTGAGGACCCACTGTTCGCCCCGACCCAAGGATCATCA	19	5864035		rs75126339	NA	TRUE	CAPS;CAPS	NM_080590;NM_004058	TSS1500;TSS1500	chr19:5915007-5915301	N_Shore			NA				NA	296801	cg16125615
252	cg18189591	160388923	160388925	160388874	160388924		NA		NA	IC	.;chr6_IC:160388500-160389005	7	1	0	XY_NO	A_NO	160390130	160390131	-1206	IGF2R	NM_000876	cg18189591	cg18189591	II		37	6	160388924	TTTGACCCACTACAACACTTTCTTTTCTTGGGCAATATATTAATAGCACG	6	160308914			NA	NA	IGF2R	NM_000876	TSS1500	chr6:160389832-160390890	N_Shore			NA		6:160388891-160389163	Promoter_Associated_Cell_type_specific	NA	331125	cg18189591
577	cg13804476	113976693	113976695	113976693	113976743		NA		NA	ICshore	.;chr13_ICshore:113975676-113977991	0	1	1	XY_NO	A_NO	113951468	113951469	25226	LAMP1	AK301584	cg13804476	cg13804476	I	A	37	13	113976694	CGTCGGCAGGAAGAGGAGTCACGCAGGCTACCAGACTATCTAGCCTGGTG	13	113024695			NA	NA	LAMP1	NM_005561	Body	chr13:113975893-113976139	S_Shore			NA	13:113024617-113024804			NA	255377	cg13804476
253	cg21911064	15517444	15517446	15517396	15517446		NA	rs11970076	1	IC	.;chr6_IC:15517172-15517697	0	1	1	XY_NO	A_NO	15401088	15401089	116357	JARID2	AK299349	cg21911064	cg21911064	I	T	37	6	15517445	CGTGGCGCAGAGCACACTCCAGACAGAACACGACGTTTTCGTTCTCTTGT	6	15625424			NA	NA	JARID2	NM_004973	Body	chr6:15517282-15517557	Island			NA	6:15625288-15625521	6:15517405-15517682	Gene_Associated_Cell_type_specific	NA	389179	cg21911064
388	cg13802506	95888883	95888885	95888835	95888885		NA		NA	IC	.;chr9_IC:95888697-95889257	0	1	1	XY_NO	A_NO	95896569	95896570	7686	NINJ1	NM_004148	cg13802506	cg13802506	I	T	37	9	95888884	CGTGAACCATTACGCCAGCAAGAAGAGCGCAGCCGAGAGCATGCTGGACA	9	94928705			NA	NA	NINJ1	NM_004148	Body					TRUE	9:94928634-94928718			NA	255329	cg13802506
176	cg00932141	80832186	80832188	80832137	80832187		NA	rs75356598,rs76170693	2	LC	.;.	0	1	0	XY_NO	A_NO	80748624	80748625	83563	GDEP	NR_026555	cg00932141	cg00932141	II		37	4	80832187	AAACAAGGCAATGCATCCCGGTTGTAAGTGACCATGATCAGATAGCATCG	4	81051211			TRUE	NA	ANTXR2	NM_058172	Body					NA				NA	19593	cg00932141
432	cg01375869	134828712	134828714	134828664	134828714		NA		NA	ICshore	.;chr10_ICshore:134828493-134832483	0	1	1	XY_NO	A_NO	134779037	134779038	49676	AK125849	AK125849	cg01375869	cg01375869	I	C	37	10	134828713	TGCGGCTGGCAGGGACGGACATGTCCGGGCCGCAGGGTGAATCCTCCACG	10	134678703			NA	NA				chr10:134826130-134826843	S_Shore			NA	10:134678531-134678843			NA	28595	cg01375869
741	cg01485326	88787688	88787690	88787640	88787690	rs34370460	1	rs34370460,rs35159887,rs79879471	3	ICshore	.;chr16_ICshore:88787449-88789910	0	1	1	XY_NO	A_NO	88786367	88786368	-1321	PIEZO1	BC008073	cg01485326	cg01485326	I	T	37	16	88787689	CGGACGGGACCCCAGAACCCCAAGTGGAGCTCAGGCCCCGTGATACGAGG	16	87315190			NA	NA	FAM38A	NM_001142864	Body	chr16:88787564-88787782	Island			NA	16:87315128-87315262			NA	30839	cg01485326
254	cg04505252	15244744	15244746	15244744	15244794		NA		NA	HC	chr6_HCshore:15244567-15246543;chr6_ICshore:15244557-15246489	0	1	1	XY_NO	A_NO	15245733	15245734	-988	JARID2	AK302624	cg04505252	cg04505252	I	C	37	6	15244745	GGAAACATCTCGAACACCGAGTGCCAGGAATATCAACTGTCCGGGCCACG	6	15352724			NA	NA				chr6:15244877-15246160	N_Shore		RDMR	NA	6:15352590-15352784			NA	90277	cg04505252
963	cg25293806	55889386	55889388	55889386	55889436		NA		NA	IC	.;chr19_IC:55888857-55889762	0	1	1	XY_NO	A_NO	55888203	55888204	1184	TMEM190	NM_139172	cg25293806	cg25293806	I	C	37	19	55889387	CGGGTCCGTGTGACATGTCCAAGTCCGTCTCGCTGCTCTCCAAGCACCGA	19	60581199			NA	NA	TMEM190	NM_139172	Body	chr19:55889005-55889476	Island			NA	19:60580847-60581288			NA	442853	cg25293806
177	cg09796800	128651517	128651519	128651469	128651519		NA		NA	HC	chr4_HCshore:128651117-128652163;chr4_ICshore:128651206-128652159	39	1	1	XY_NO	A_NO	128651554	128651555	-36	SLC25A31	NM_031291	cg09796800	cg09796800	I	T	37	4	128651518	CGGCCTCCAGCCACGTGACGCCTGACACGTGACACCTGACACGTGACTCC	4	128870968			NA	NA	SLC25A31	NM_031291	TSS200	chr4:128651419-128651977	Island	high-CpG:128870968-128871057		NA	4:128870809-128871405			NA	187101	cg09796800
964	cg11434705	1851994	1851996	1851946	1851996		NA		NA	IC	.;chr19_IC:1850973-1852620	0	1	1	XY_NO	A_NO	1848451	1848452	-3543	REXO1	NM_020695	cg11434705	cg11434705	I	C	37	19	1851995	GGAGCCTGGGAGGCGGCCGGGGGACCCTCCGTGGAGGAGCCTGTCCCGCG	19	1802995			NA	NA				chr19:1851578-1852203	Island			NA	19:1802402-1803296	19:1851730-1852585	Gene_Associated_Cell_type_specific	NA	215145	cg11434705
636	cg19612191	96884948	96884950	96884948	96884998		NA		NA	HC	HCshore:96883733-96885166;ICshore:96883868-96885514	0	1	1	XY_NO	A_NO	96876568	96876569	8381	NR2F2	NM_001145157	cg19612191	cg19612191	I	C	37	15	96884949	GCGTGCAAAAGCAGCAAGTTCTGCCCAAGTCCAGCGGGGTTCGCATTCCG	15	94685953			NA	NA				chr15:96883941-96884533	S_Shore			NA	15:94685854-94686361			NA	353520	cg19612191
965	cg09432136	1818465	1818467	1818465	1818515		NA	rs77403452	1	IC	.;chr19_IC:1818395-1819120	0	1	1	XY_NO	A_NO	1820055	1820056	1590	REXO1	AK311255	cg09432136	cg09432136	I	A	37	19	1818466	TTATTACCACTGGGGACGGCTGCGCCGGAACCGGGGTAAGGCCTTACCCG	19	1769466	rs77403452		NA	NA	REXO1	NM_020695	Body	chr19:1818465-1818781	Island			NA				NA	180898	cg09432136
367	cg06028804	22006378	22006380	22006330	22006380		NA		NA	IC	.;chr8_IC:22005789-22006555	0	1	1	XY_NO	A_NO	21999447	21999448	-6931	REEP4	NM_025232	cg06028804	cg06028804	I	C	37	8	22006379	TTAGGCTTGCGCACGCGCTGCGGGTCAATGTCTTGCAGCCTGGTGAAGCG	8	22062324			NA	NA	LGI3	NM_139278	Body					NA	8:22061724-22062327			NA	118804	cg06028804
966	cg09235562	384250	384252	384250	384300		NA		NA	HC	chr19_HCshore:383666-384369;chr19_ICshore:383634-384645	0	1	1	XY_NO	A_NO	376012	376013	-8238	THEG	NM_199202	cg09235562	cg09235562	I	A	37	19	384251	CGGGCGCGAACCCACGTCAGCTCCCGCAGAACCTAGATCATTCGCTGCCA	19	335251			NA	NA				chr19:384250-384464	Island			NA	19:335009-335437			TRUE	177382	cg09235562
83	cg17804348	3649472	3649474	3649472	3649522		NA		NA	IC	.;chr1_IC:3649229-3650366	0	1	1	XY_NO	A_NO	3644041	3644042	5432	TP73	AK295669	cg17804348	cg17804348	I	C	37	1	3649473	CGGGTCATGGAGGCCGTGCACTTCCGCGTGCGCCACACCATCACCATCCC	1	3639333			NA	NA	TP73;TP73;TP73;TP73	NM_001126240;NM_005427;NM_001126242;NM_001126241	Body;Body;3'UTR;3'UTR	chr1:3649294-3649674	Island			TRUE	1:3639248-3639685			NA	324510	cg17804348
126	cg24998649	127825934	127825936	127825934	127825984		NA	rs934826	1	LC	.;.	0	1	1	XY_NO	A_NO	127839640	127839641	13706	BIN1	AK301153	cg24998649	cg24998649	I	C	37	2	127825935	CGGGGGCCACCCCAAGCAGATATGGGCCCTTGAGGCCGAGAGAATTAGGG	2	127542405	rs934826		NA	NA	BIN1;BIN1;BIN1;BIN1;BIN1;BIN1;BIN1;BIN1;BIN1;BIN1	NM_139348;NM_139347;NM_139346;NM_139351;NM_139345;NM_004305;NM_139350;NM_139344;NM_139343;NM_139349	Body;Body;Body;Body;Body;Body;Body;Body;Body;Body					NA	2:127542401-127542688	2:127825182-127826594	Promoter_Associated	TRUE	438289	cg24998649
578	cg02600430	100623941	100623943	100623892	100623942		NA		NA	HC	chr13_HCshore:100620094-100624492;chr13_ICshore:100620098-100625048	0	1	0	XY_NO	A_NO	100624177	100624178	236	ZIC5	NM_033132	cg02600430	cg02600430	II		37	13	100623942	CGCCCAATACATACATGTTTTTGAAGGCGGGCAGAGGGAATAAAGTCCCC	13	99421943			NA	TRUE	ZIC5;ZIC5	NM_033132;NM_033132	1stExon;5'UTR	chr13:100620241-100624348	Island			NA	13:99420289-99422349			NA	52952	cg02600430
329	cg26988331	925777	925779	925728	925778		NA		NA	LC	.;.	0	1	0	XY_NO	A_NO	916190	916191	9588	GET4	NM_015949	cg26988331	cg26988331	II		37	7	925778	CGGCTTACCTGGCCATGGCTGAAGAAGAGCAGGGCTCCCGAGTACATGAG	7	892304			NA	NA	C7orf20	NM_015949	Body	chr7:929476-930013	N_Shelf			NA	7:892160-892305			NA	471002	cg26988331
579	cg09323835	24041250	24041252	24041251	24041301		NA		NA	LC	.;.	50	1	0	XY_NO	A_NO	24043650	24043651	-2399	LINC00327	NR_038995	cg09323835	cg09323835	II		37	13	24041251	CGAAGGCCTTGGAGCTTGAGAACTCCAGTTGCCCAAGGCACACAGGTGGT	13	22939251			NA	NA				chr13:24040467-24041020	S_Shore			TRUE		13:24040056-24041862	Promoter_Associated	TRUE	179027	cg09323835
433	cg24456130	131768028	131768030	131768028	131768078		NA		NA	HC	chr10_HCshore:131767289-131768357;chr10_ICshore:131764819-131768345	0	1	1	XY_NO	A_NO	131762090	131762091	-5938	EBF3	NM_001005463	cg24456130	cg24456130	I	C	37	10	131768029	TCCCAGCTCGTTGCTAAACCGATGGGCCTTTTAGGGTCCGAGGGACGTCG	10	131658019			NA	NA				chr10:131761169-131771696	Island		DMR	TRUE	10:131657840-131658226	10:131767951-131768658	Unclassified_Cell_type_specific	NA	429255	cg24456130
637	cg03484612	75095494	75095496	75095494	75095544		NA	rs34337537	1	HC	HCshore:75095060-75095604;ICshore:75094625-75095730	0	1	1	XY_NO	A_NO	75091612	75091613	3883	CSK	AK309344	cg03484612	cg03484612	I	T	37	15	75095495	CGCCATGAGGACACCGCCGCCCGCCTCGGCGCTTCCTCCACCGAGCCTGC	15	72882548	rs34337537	rs35127127	NA	NA	CSK;CSK	NM_004383;NM_001127190	3'UTR;3'UTR	chr15:75095349-75095560	Island			NA	15:72882325-72882590			NA	70460	cg03484612
967	cg26931334	690762	690764	690713	690763		NA	rs10402839,rs10422514	2	IC	.;chr19_IC:688235-692255	0	1	0	XY_NO	A_NO	695460	695461	4698	PRSS57	BC144505	cg26931334	cg26931334	II		37	19	690763	CGTCGGTCTGGGTGTTGAGTGCTCCAAGGAGGTAGCCACTGCCATCATCG	19	641763		rs10422514	NA	NA	PRSSL1	NM_214710	Body	chr19:690638-690927	Island			NA	19:641357-641919			NA	469962	cg26931334
84	cg01963906	27677239	27677241	27677240	27677290		NA		NA	HC	chr1_HCshore:27676057-27677427;chr1_ICshore:27675558-27678151	0	1	0	XY_NO	A_NO	27671363	27671364	5877	SYTL1	AK293038	cg01963906	cg01963906	II		37	1	27677240	CGGGCCACCAGCAGTGCTCCACTAAAGCTCACCTCCTGTCCTCAGTACTC	1	27549827			NA	NA	SYTL1	NM_032872	Body	chr1:27675919-27678016	Island			NA	1:27548338-27550554			NA	40286	cg01963906
968	cg07765659	56133367	56133369	56133319	56133369		NA		NA	HC	chr19_HCshore:56133014-56133909;chr19_ICshore:56132926-56134268	0	1	1	XY_NO	A_NO	56135931	56135932	2564	ZNF784	AK309967	cg07765659	cg07765659	I	C	37	19	56133368	CGGCCACGCCCGCATCCACACTGGCGAGCGCCCGTTCCGCTGCACGCTCT	19	60825180			NA	NA	ZNF784	NM_203374	Body	chr19:56133039-56133866	Island			NA	19:60824896-60825722			NA	151204	cg07765659
127	cg25428929	242606352	242606354	242606304	242606354		NA		NA	IC	.;chr2_IC:242605409-242606623	0	1	1	XY_NO	A_NO	242607673	242607674	-1320	ATG4B	AK123425	cg25428929	cg25428929	I	A	37	2	242606353	CGGCTGCACAAATGGCCACGTGACGACGATGCGCTGAAAGTGACTAAGAA	2	242255026			NA	NA	ATG4B;ATG4B	NM_013325;NM_178326	Body;Body	chr2:242606078-242606560	Island			NA	2:242254752-242255149			NA	445104	cg25428929
865	cg02892295	10470430	10470432	10470381	10470431		NA		NA	LC	.;.	0	1	0	XY_NO	A_NO	10454624	10454625	15807	APCDD1	NM_153000	cg02892295	cg02892295	II		37	18	10470431	TGTCCATAGGATGTTACTCGACATCAGTTGTCAAACGTTACATAGCAACG	18	10460431			NA	NA	APCDD1	NM_153000	Body	chr18:10471656-10471867	N_Shore			TRUE				NA	58791	cg02892295
580	cg00979026	113975973	113975975	113975974	113976024		NA		NA	HC	chr13_HCshore:113975677-113976195;chr13_ICshore:113975676-113977991	0	1	0	XY_NO	A_NO	113951468	113951469	24506	LAMP1	AK301584	cg00979026	cg00979026	II		37	13	113975974	TTCCACCTTGAAAGCCTGGACCCACACTTTGAATATATTGACTGAAAACG	13	113023975			NA	NA	LAMP1	NM_005561	Body	chr13:113975893-113976139	Island			NA	13:113023807-113024445			NA	20578	cg00979026
205	cg26600753	180622445	180622447	180622445	180622495		NA		NA	HC	chr5_HCshore:180622141-180622716;chr5_ICshore:180622043-180622953	0	1	1	XY_NO	A_NO	180618757	180618758	-3688	TRNA_Thr	.	cg26600753	cg26600753	I	C	37	5	180622446	GTGGGCTCTAAGGACGGCTGGGCCTTTGGCGTGGCCCGCGAGAGCGTGCG	5	180555052			NA	NA	TRIM7;TRIM7;TRIM7;TRIM7;TRIM7	NM_203293;NM_203296;NM_203297;NM_203295;NM_203294	Body;Body;Body;Body;Body	chr5:180622178-180622658	Island			NA	5:180554820-180555264			NA	464140	cg26600753
389	cg13754915	140174271	140174273	140174223	140174273		NA		NA	HC	chr9_HCshore:140172713-140174620;chr9_ICshore:140172483-140174630	0	1	1	XY_NO	A_NO	140173141	140173142	1131	C9orf167	CCDS7041	cg13754915	cg13754915	I	A	37	9	140174272	CGTCCCGGAAGCAGCTGACCACATCCCGCTTGTCCAGCAGCAGAAACGGC	9	139294093			NA	NA	C9orf167	NM_017723	Body	chr9:140172613-140176105	Island			NA	9:139292357-139294664			NA	254369	cg13754915
85	cg18934822	2191401	2191403	2191401	2191451		NA	rs75682811	1	IC	.;chr1_IC:2191179-2191771	50	1	1	XY_NO	A_NO	2160133	2160134	31269	SKI	NM_003036	cg18934822	cg18934822	I	C	37	1	2191402	CGGCTGTGAACATTCGGGTACAAGTTGTTGTCGGGATACACGGTTTTATT	1	2181262		rs75682811	NA	NA	SKI	NM_003036	Body					NA	1:2181154-2181263			NA	343183	cg18934822
742	cg06797385	30018104	30018106	30018104	30018154		NA		NA	IC	.;chr16_IC:30016661-30018635	0	1	1	XY_NO	A_NO	30022400	30022401	4296	DOC2A	AK293651	cg06797385	cg06797385	I	T	37	16	30018105	ATCTGGCTGCCATGGACGTCAACGGTTACTCGGACCCCTACGTCAAGACG	16	29925606			NA	NA	DOC2A	NM_003586	Body					NA	16:29925606-29925731			NA	132597	cg06797385
128	cg17319142	119916580	119916582	119916580	119916630		NA	rs7600045	1	HC	chr2_HCshore:119914111-119916917;chr2_ICshore:119913666-119917377	0	1	1	XY_NO	A_NO	119916470	119916471	-110	C1QL2	NM_182528	cg17319142	cg17319142	I	A	37	2	119916581	CGGACACACCCACCCGCGGCCACACTCACGCGCCCCCCACCGATAACACA	2	119633051	rs7600045		NA	NA	C1QL2	NM_182528	TSS200	chr2:119914126-119916663	Island		DMR	NA	2:119631323-119633133			NA	317062	cg17319142
330	cg21503834	2185771	2185773	2185772	2185822		NA		NA	IC	.;chr7_IC:2185419-2186708	0	1	0	XY_NO	A_NO	2255643	2255644	69872	MAD1L1	U33822	cg21503834	cg21503834	II		37	7	2185772	GAATGCTTGTGCCTCAGGCCGAGCTTCTGAAGTGACGGCTGGGTCATTCG	7	2152298			NA	NA	MAD1L1;MAD1L1;MAD1L1	NM_003550;NM_001013837;NM_001013836	Body;Body;Body	chr7:2185771-2186205	Island			NA	7:2152016-2152765			NA	382945	cg21503834
969	cg25675800	39360960	39360962	39360961	39361011		NA		NA	HC	chr19_HCshore:39360478-39361101;chr19_ICshore:39359821-39361671	0	1	0	XY_NO	A_NO	39360899	39360900	-61	RINL	AK124506	cg25675800	cg25675800	II		37	19	39360961	GACCAGAGCTAGGCAGGGGTGGCTGTGGGCCAGGGTGGGTTGTTGGAGCG	19	44052801			NA	NA	RINL	NM_198445	Body	chr19:39359916-39361160	Island			TRUE	19:44051791-44053303	19:39359825-39361314	Promoter_Associated	NA	448935	cg25675800
86	cg03538499	27941693	27941695	27941693	27941743		NA		NA	HC	chr1_HCshore:27941622-27942251;chr1_ICshore:27941427-27942444	0	1	1	XY_NO	A_NO	27942173	27942174	480	FGR	AK125143	cg03538499	cg03538499	I	A	37	1	27941694	GTGCCTCCGGTGTTAGGCGGGTAGGGCTTGGGCTAACGAAGGCAGAATCG	1	27814281			NA	NA	FGR;FGR;FGR	NM_001042729;NM_001042747;NM_005248	Body;Body;Body	chr1:27941865-27942324	N_Shore			NA	1:27814194-27814863			NA	71547	cg03538499
331	cg05835431	894081	894083	894032	894082		NA		NA	IC	.;chr7_IC:892880-894372	50	1	0	XY_NO	A_NO	891883	891884	2199	SUN1	BX648893	cg05835431	cg05835431	II		37	7	894082	CGAGTGAGAACCTGCATTTTAAAATTCTGTGTGGTGTTGATGAACATAAA	7	860608			NA	NA	UNC84A;UNC84A	NM_025154;NM_001130965	Body;Body					NA	7:860608-860729			NA	115047	cg05835431
866	cg21242663	77208880	77208882	77208881	77208931		NA	rs25657,rs75230466	2	IC	.;IC:77206471-77209186	0	1	0	XY_NO	A_NO	77160325	77160326	48556	NFATC1	NM_172387	cg21242663	cg21242663	II		37	18	77208881	GAGAGGATGGCCTCGTGGCTGGTGGTGGACACGGTCTTCCCTGTGATGCG	18	75309869	rs75230466		NA	NA	NFATC1;NFATC1;NFATC1;NFATC1;NFATC1	NM_006162;NM_172388;NM_172389;NM_172387;NM_172390	Body;Body;Body;Body;Body	chr18:77208691-77209035	Island			NA	18:75309680-75310078			NA	379409	cg21242663
743	cg04413148	67965866	67965868	67965867	67965917		NA		NA	LC	.;.	0	1	0	XY_NO	A_NO	67965777	67965778	-89	CTRL	NM_001907	cg04413148	cg04413148	II		37	16	67965867	CGCTCCAGGCAAGACAGGCCCTTTAGGCCAAGGTCCCCTGACCGAGACCT	16	66523368			NA	TRUE	CTRL	NM_001907	TSS200	chr16:67969290-67970418	N_Shelf			NA		16:67965778-67966427	Gene_Associated_Cell_type_specific	NA	88571	cg04413148
206	cg15200711	1507774	1507776	1507774	1507824		NA		NA	IC	.;chr5_IC:1507582-1507811	0	1	1	XY_NO	A_NO	1524075	1524076	16301	LPCAT1	NM_024830	cg15200711	cg15200711	I	T	37	5	1507775	CGGCGCGGCCCAAATCAAGGAAGCTGGCAGAGGCTCATGTCCTGAGGGCT	5	1560775			NA	NA	LPCAT1	NM_024830	Body					NA	5:1560705-1560781			NA	281979	cg15200711
87	cg00569091	8424792	8424794	8424792	8424842		NA	rs76273552	1	IC	.;chr1_IC:8424595-8424887	0	1	1	XY_NO	A_NO	8441234	8441235	16442	BC113958	BC113958	cg00569091	cg00569091	I	T	37	1	8424793	CGAGGCCACTTACTGGTGGTGAAGCAGTGGCGGCAGGCGTACCCCTTCAG	1	8347380	rs76273552		NA	NA	RERE;RERE;RERE	NM_001042682;NM_012102;NM_001042681	5'UTR;Body;Body					TRUE		1:8424698-8424876	Unclassified_Cell_type_specific	NA	12088	cg00569091
255	cg22099241	31379357	31379359	31379308	31379358		NA		NA	LC	.;.	0	1	0	XY_NO	A_NO	31371370	31371371	7988	MICA	NM_001177519	cg22099241	cg22099241	II		37	6	31379358	CGGAGGGTCCTCTACTTGCCCTGATTACAACACTGGATGGTCCAGTCCCT	6	31487337			NA	NA	MICA	NM_000247	Body					NA				NA	391855	cg22099241
638	cg00767886	42193111	42193113	42193062	42193112		NA		NA	IC	.;IC:42192785-42193432	0	1	0	XY_NO	A_NO	42186274	42186275	-6837	SPTBN5	NM_016642	cg00767886	cg00767886	II		37	15	42193112	CGAGCTCTTCTACACTCTGTCGCCCATCAATGGCAAGATATCAGGTGTCA	15	39980404			NA	NA	EHD4	NM_139265	Body	chr15:42192913-42193255	Island			NA	15:39980246-39980541			NA	16225	cg00767886
[truncated: 4 more rows]
[truncated: 6 more columns]
