# Supplementary material for: Genome-wide methylation profiling of ovarian cancer patient-derived xenografts treated with the demethylating agent decitabine identifies novel epigenetically regulated genes and pathways
Source: Genome Med. 2016 Oct 20;8:107. doi: 10.1186/s13073-016-0361-5 (PMC5072346; doi:10.1186/s13073-016-0361-5)
Supplement: Additional file 7: Table S3. — Table for GO enrichment and pathway analysis. (XLSX 37 kb) [file 13073_2016_361_MOESM7_ESM.xlsx]

## Sheet: Table S3
Table S3 regarding GO enrichment and pathway analysis.
GO Term	description	frequency %	Semantic X	Semantic Y	size	log10 FDR	uniqueness	NB genes	Genes
GO:0022402	cell cycle process	0.00527	-6.372	-3.343	5.418	-11.1118	0.689	283	[ARAP1 - arfgap with rhogap domain, ankyrin repeat and ph domain 1, DSN1 - dsn1, mis12 kinetochore complex component, FAM83D - family with sequence similarity 83, member d, RFC5 - replication factor c (activator 1) 5, 36.5kda, RFC2 - replication factor c (activator 1) 2, 40kda, RFC3 - replication factor c (activator 1) 3, 38kda, AKAP9 - a kinase (prka) anchor protein (yotiao) 9, STRA13 - stimulat…
GO:0051301	cell division	0.01357	3.096	-3.549	5.829	-6.1778	0.87	114	[CDC6 - cell division cycle 6, DSN1 - dsn1, mis12 kinetochore complex component, FAM83D - family with sequence similarity 83, member d, CDC25A - cell division cycle 25a, CDC20 - cell division cycle 20, BIRC5 - baculoviral iap repeat containing 5, CDK1 - cyclin-dependent kinase 1, STRA13 - stimulated by retinoic acid 13, KIF20B - kinesin family member 20b, SPDL1 - spindle apparatus coiled-coil pro…
GO:0022616	DNA strand elongation	0.00012	-6.15	2.631	3.769	-5.9706	0.883	23	[POLA2 - polymerase (dna directed), alpha 2, accessory subunit, PCNA - proliferating cell nuclear antigen, MCM7 - minichromosome maintenance complex component 7, RFC5 - replication factor c (activator 1) 5, 36.5kda, RFC2 - replication factor c (activator 1) 2, 40kda, RFC3 - replication factor c (activator 1) 3, 38kda, GINS1 - gins complex subunit 1 (psf1 homolog), LIG1 - ligase i, dna, atp-depend…
GO:0051276	chromosome organization	0.00336	5.682	2.705	5.223	-5.6596	0.717	83	[DHX9 - deah (asp-glu-ala-his) box helicase 9, RFC5 - replication factor c (activator 1) 5, 36.5kda, RFC2 - replication factor c (activator 1) 2, 40kda, RFC3 - replication factor c (activator 1) 3, 38kda, CDK1 - cyclin-dependent kinase 1, STRA13 - stimulated by retinoic acid 13, FBXW7 - f-box and wd repeat domain containing 7, e3 ubiquitin protein ligase, HMGB2 - high mobility group box 2, HMGB1 …
GO:0007155	cell adhesion	0.00564	2.566	6.272	5.448	-5.6308	0.962	149	[EMP2 - epithelial membrane protein 2, TMEM8B - transmembrane protein 8b, IL18R1 - interleukin 18 receptor 1, FN1 - fibronectin 1, COL18A1 - collagen, type xviii, alpha 1, PNN - pinin, desmosome associated protein, CDH2 - cadherin 2, type 1, n-cadherin (neuronal), SPP1 - secreted phosphoprotein 1, GRHL2 - grainyhead-like 2 (drosophila), PODXL - podocalyxin-like, CLDN11 - claudin 11, PSEN1 - prese…
GO:0030334	regulation of cell migration	0.00033	1.106	-6.64	4.212	-5.4306	0.642	122	[IFITM1 - interferon induced transmembrane protein 1, EMP2 - epithelial membrane protein 2, FN1 - fibronectin 1, ARHGEF39 - rho guanine nucleotide exchange factor (gef) 39, KIF20B - kinesin family member 20b, COL18A1 - collagen, type xviii, alpha 1, LRRC16A - leucine rich repeat containing 16a, PODXL - podocalyxin-like, NRP1 - neuropilin 1, C16orf45 - chromosome 16 open reading frame 45, HRAS - h…
GO:0006310	DNA recombination	0.0184	-5.697	3.256	5.962	-3.9706	0.855	59	[RFC5 - replication factor c (activator 1) 5, 36.5kda, RFC2 - replication factor c (activator 1) 2, 40kda, RFC3 - replication factor c (activator 1) 3, 38kda, BRCA1 - breast cancer 1, early onset, HMGB2 - high mobility group box 2, HMGB1 - high mobility group box 1, LIG1 - ligase i, dna, atp-dependent, PRIM2 - primase, dna, polypeptide 2 (58kda), PRIM1 - primase, dna, polypeptide 1 (49kda), RAD54…
GO:0006954	inflammatory response	0.00099	-2.964	-5.742	4.694	-3.5421	0.941	63	[IL18 - interleukin 18 (interferon-gamma-inducing factor), FN1 - fibronectin 1, IFI16 - interferon, gamma-inducible protein 16, SERPINA3 - serpin peptidase inhibitor, clade a (alpha-1 antiproteinase, antitrypsin), member 3, CAMK1D - calcium/calmodulin-dependent protein kinase id, HMGB2 - high mobility group box 2, HMGB1 - high mobility group box 1, SPP1 - secreted phosphoprotein 1, HDAC5 - histon…
GO:0007059	chromosome segregation	0.00373	-0.394	-1.416	5.269	-3.2916	0.878	38	[DSN1 - dsn1, mis12 kinetochore complex component, MIS18A - mis18 kinetochore protein homolog a (s. pombe), NEK2 - nima-related kinase 2, BIRC5 - baculoviral iap repeat containing 5, CENPE - centromere protein e, 312kda, NEK6 - nima-related kinase 6, CENPF - centromere protein f, 350/400kda, NUF2 - nuf2, ndc80 kinetochore complex component, BRCA1 - breast cancer 1, early onset, SPAG5 - sperm asso…
GO:0030198	extracellular matrix organization	0.015	5.784	3.535	3.889	-3.2899	0.776	71	[C6orf15 - chromosome 6 open reading frame 15, CAPNS1 - calpain, small subunit 1, FN1 - fibronectin 1, COL18A1 - collagen, type xviii, alpha 1, PTPRS - protein tyrosine phosphatase, receptor type, s, KAZALD1 - kazal-type serine peptidase inhibitor domain 1, SPP1 - secreted phosphoprotein 1, SPINT1 - serine peptidase inhibitor, kunitz type 1, AGT - angiotensinogen (serpin peptidase inhibitor, clad…
GO:0050896	response to stimulus	0.08818	-2.375	7.015	6.642	-3.1785	0.965	649	[LHX1 - lim homeobox 1, EXOSC9 - exosome component 9, GFPT1 - glutamine--fructose-6-phosphate transaminase 1, APOBEC3B - apolipoprotein b mrna editing enzyme, catalytic polypeptide-like 3b, SERPINA3 - serpin peptidase inhibitor, clade a (alpha-1 antiproteinase, antitrypsin), member 3, PITPNM1 - phosphatidylinositol transfer protein, membrane-associated 1, THEM4 - thioesterase superfamily member 4…
GO:0032501	multicellular organismal process	0.0079	6.985	-1.843	5.594	-3.1759	0.962	391	[LHX1 - lim homeobox 1, GFPT1 - glutamine--fructose-6-phosphate transaminase 1, SERPINA3 - serpin peptidase inhibitor, clade a (alpha-1 antiproteinase, antitrypsin), member 3, PHF21A - phd finger protein 21a, ABLIM1 - actin binding lim protein 1, LRRC16A - leucine rich repeat containing 16a, ABCA1 - atp-binding cassette, sub-family a (abc1), member 1, GRHL2 - grainyhead-like 2 (drosophila), PLXNA…
